# Supplementary material for: Identifying potential RNAi targets in grain aphid (Sitobion avenae F.) based on transcriptome profiling of its alimentary canal after feeding on wheat plants
Source: BMC Genomics. 2013 Aug 16;14:560. doi: 10.1186/1471-2164-14-560 (PMC3751716; doi:10.1186/1471-2164-14-560)
Supplement: Additional file 1 — Summary of 5490 DEGs and their annotations. The relative expression levels of DEGs and their annotations in the nr, COG, GO, and KEGG public databases were summarized. Among the 5490 differentially expressed genes, only 3805 were annotated in one of the above public databases. [file 1471-2164-14-560-S1.xlsx]

## Sheet: Details
geneID	geneLength	SampleA_rawreads(10158502)	SampleB_rawreads(11694617)	SampleA_RPKM	SampleB_RPKM	log2(SampleA_RPKM/SampleB_RPKM)	up/down	pvalue	FDR	Nr-ID	Nr-Score	Nr-Evalue	Nr-annotation	Swissprot-ID	Swissprot-Score	Swissprot-Evalue	Swissprot-annotation	COG-Protein-or-Domain	COG-Score	COG-Evalue	COG-ID	COG-Function-Description	KO_id	KEGG-Evalue	KEGG-Score	KEGG-Gene	ko_definition	GO-BiologicalProcess	GO-MolecularFunction	Go-CellularComponent	GO-summary
Unigene10027_All	744	2567	8584	339.644	986.577	-1.53841	DOWN	0	0	gi|239788752|dbj|BAH71041.1|	360	2e-98	ACYPI007441 [Acyrthosiphon pisum]	--	--	--	--	--	--	--	--	--	K03962	5e-41	167	dme:Dmel_CG13240	NADH dehydrogenase (ubiquinone) 1 beta subcomplex 6 [EC:1.6.5.3 1.6.99.3]	-	-	-	-
Unigene10077_All	1052	2926	7686	273.797	624.739	-1.19015	DOWN	0	0	gi|193595390|ref|XP_001946991.1|	561	1e-158	PREDICTED: similar to cxpwmw03 [Acyrthosiphon pisum]	sp|P13803|ETFA_RAT	356	1e-97	Electron transfer flavoprotein subunit alpha, mitochondrial OS=Rattus norvegicus GN=Etfa PE=1 SV=4	PA2951	307	2e-83	COG2025	Electron transfer flavoprotein, alpha subunit	K03522	2e-159	561	api:100164191	electron transfer flavoprotein alpha subunit	-	GO:0030554//adenyl nucleotide binding	-	GO
Unigene10282_All	1217	5202	19301	420.775	1356.14	-1.68838	DOWN	0	0	gi|187111146|ref|NP_001119675.1|	613	1e-174	mitochondrial malate dehydrogenase [Acyrthosiphon pisum] >gi|239790132|dbj|BAH71648.1| ACYPI000067 [Acyrthosiphon pisum]	sp|Q32LG3|MDHM_BOVIN	392	4e-108	Malate dehydrogenase, mitochondrial OS=Bos taurus GN=MDH2 PE=2 SV=1	YPO3516	317	2e-86	COG0039	Malate/lactate dehydrogenases	K00026	5e-175	613	api:100145825	malate dehydrogenase [EC:1.1.1.37]	-	-	-	-
Unigene10292_All	755	2541	7149	331.305	809.678	-1.28919	DOWN	0	0	gi|239788807|dbj|BAH71065.1|	406	1e-112	ACYPI006727 [Acyrthosiphon pisum]	sp|P30741|TPIS_CULTA	293	1e-78	Triosephosphate isomerase OS=Culex tarsalis GN=Tpi PE=1 SV=2	SPCC24B10.21	230	2e-60	COG0149	Triosephosphate isomerase	K01803	5e-113	406	api:100165804	triosephosphate isomerase (TIM) [EC:5.3.1.1]	GO:0006631//fatty acid metabolic process;GO:0006007//glucose catabolic process	GO:0016861//intramolecular oxidoreductase activity, interconverting aldoses and ketoses	-	GO
Unigene10438_All	1617	2985	9997	181.721	528.657	-1.54061	DOWN	0	0	gi|193631843|ref|XP_001942971.1|	787	0	PREDICTED: similar to AGAP004744-PA, partial [Acyrthosiphon pisum]	sp|Q9P2R7|SUCB1_HUMAN	510	1e-143	Succinyl-CoA ligase [ADP-forming] subunit beta, mitochondrial OS=Homo sapiens GN=SUCLA2 PE=1 SV=3	SPCC1620.08	434	2e-121	COG0045	Succinyl-CoA synthetase, beta subunit	K01900	0	787	api:100168788	succinyl-CoA synthetase beta subunit [EC:6.2.1.4 6.2.1.5]	-	-	-	-
Unigene10467_All	677	2715	7768	394.777	981.148	-1.31343	DOWN	0	0	gi|239789725|dbj|BAH71466.1|	305	9e-82	ACYPI002183 [Acyrthosiphon pisum] >gi|239789727|dbj|BAH71467.1| ACYPI002183 [Acyrthosiphon pisum]	sp|Q95KV7|NDUAD_BOVIN	80.9	7e-15	NADH dehydrogenase [ubiquinone] 1 alpha subcomplex subunit 13 OS=Bos taurus GN=NDUFA13 PE=1 SV=3	--	--	--	--	--	K00329	2e-33	142	dpo:Dpse_GA17457	NADH dehydrogenase [EC:1.6.5.3]	-	-	-	-
Unigene10926_All	550	4155	10886	743.667	1692.46	-1.1864	DOWN	0	0	gi|239790100|dbj|BAH71634.1|	272	5e-72	ACYPI000426 [Acyrthosiphon pisum]	sp|Q02368|NDUB7_BOVIN	94	5e-19	NADH dehydrogenase [ubiquinone] 1 beta subcomplex subunit 7 OS=Bos taurus GN=NDUFB7 PE=1 SV=2	--	--	--	--	--	K03963	6e-73	272	api:100159014	NADH dehydrogenase (ubiquinone) 1 beta subcomplex 7 [EC:1.6.5.3 1.6.99.3]	-	-	-	-
Unigene11093_All	568	454	2671	78.6824	402.105	-2.35346	DOWN	0	0	gi|242015712|ref|XP_002428491.1|	57	4e-07	hepatoma up-regulated protein, putative [Pediculus humanus corporis] >gi|212513125|gb|EEB15753.1| hepatoma up-regulated protein, putative [Pediculus humanus corporis]	--	--	--	--	--	--	--	--	--	--	--	--	--	--	-	-	-	-
Unigene11104_All	327	1879	6670	565.652	1744.18	-1.62456	DOWN	0	0	gi|62722856|gb|AAX94729.1|	89	5e-17	ferritin light chain [Trichoplusia ni]	--	--	--	--	--	--	--	--	--	--	--	--	--	--	-	-	-	-
Unigene11267_All	267	1779	5976	655.896	1913.87	-1.54496	DOWN	0	0	gi|254281284|ref|NP_001156833.1|	85.1	7e-16	ubiquinol-cytochrome c reductase, complex III subunit VII, 9.5kDa [Acyrthosiphon pisum]	--	--	--	--	--	--	--	--	--	K00418	7e-17	85.1	api:100302483	ubiquinol-cytochrome c reductase subunit 8 [EC:1.10.2.2]	-	-	-	-
Unigene11446_All	513	2419	7702	464.183	1283.81	-1.46767	DOWN	0	0	gi|239788604|dbj|BAH70974.1|	291	9e-78	ACYPI009103 [Acyrthosiphon pisum]	sp|Q1HPL8|NDUBA_BOMMO	142	8e-34	NADH dehydrogenase [ubiquinone] 1 beta subcomplex subunit 10 OS=Bombyx mori PE=1 SV=1	--	--	--	--	--	K03966	1e-78	291	api:100168399	NADH dehydrogenase (ubiquinone) 1 beta subcomplex 10 [EC:1.6.5.3 1.6.99.3]	-	-	-	-
Unigene12239_All	491	1943	6037	389.549	1051.37	-1.43239	DOWN	0	0	gi|193594238|ref|XP_001951769.1|	322	2e-87	PREDICTED: similar to isocitrate dehydrogenase [Acyrthosiphon pisum]	sp|Q9VWH4|IDH3A_DROME	277	3e-74	Probable isocitrate dehydrogenase [NAD] subunit alpha, mitochondrial OS=Drosophila melanogaster GN=l(1)G0156 PE=2 SV=1	SPBC902.05c	201	4e-52	COG0473	Isocitrate/isopropylmalate dehydrogenase	K00030	4e-88	322	api:100161204	isocitrate dehydrogenase (NAD+) [EC:1.1.1.41]	-	-	-	-
Unigene12620_All	281	322	2508	112.803	763.194	-2.75825	DOWN	0	0	--	--	--	--	--	--	--	--	--	--	--	--	--	--	--	--	--	--	-	-	-	-
Unigene12957_All	698	122	2007	17.2058	245.87	-3.83693	DOWN	0	0	gi|193634373|ref|XP_001952214.1|	270	3e-71	PREDICTED: similar to protease, reverse transcriptase and RNase H, partial [Acyrthosiphon pisum]	sp|Q54SH7|GRLC_DICDI	58.2	5e-08	Metabotropic glutamate receptor-like protein C OS=Dictyostelium discoideum GN=grlC PE=2 SV=1	--	--	--	--	--	--	--	--	--	--	-	-	-	-
Unigene12958_All	3289	629	9219	18.826	239.681	-3.67032	DOWN	0	0	gi|193716016|ref|XP_001951334.1|	855	0	PREDICTED: similar to protease, reverse transcriptase and RNase H [Acyrthosiphon pisum]	sp|Q05654|RTF21_SCHPO	347	4e-94	Retrotransposable element Tf2 155 kDa protein type 1 OS=Schizosaccharomyces pombe GN=Tf2-1 PE=2 SV=1	SPAC9.04	347	1e-94	COG2801	Transposase and inactivated derivatives	K04228	1e-87	325	dre:100151502	arginine vasopressin receptor 2	-	-	-	-
Unigene13092_All	1588	3979	10038	246.657	540.519	-1.13184	DOWN	0	0	gi|193632011|ref|XP_001947632.1|	518	0	PREDICTED: similar to NADH-ubiquinone oxidoreductase fe-s protein 2 (ndufs2) [Acyrthosiphon pisum]	sp|Q641Y2|NDUS2_RAT	439	0	NADH dehydrogenase [ubiquinone] iron-sulfur protein 2, mitochondrial OS=Rattus norvegicus GN=Ndufs2 PE=1 SV=1	RP354	343	3e-147	COG0649	NADH:ubiquinone oxidoreductase 49 kD subunit 7	K03935	0	518	api:100160406	NADH dehydrogenase (ubiquinone) Fe-S protein 2 [EC:1.6.5.3 1.6.99.3]	-	-	-	-
Unigene13132_All	2055	5721	13943	274.05	580.174	-1.08204	DOWN	0	0	gi|193704554|ref|XP_001950262.1|	1399	0	PREDICTED: similar to AGAP006366-PC [Acyrthosiphon pisum]	sp|Q9ULD0|OGDHL_HUMAN	1013	0	2-oxoglutarate dehydrogenase-like, mitochondrial OS=Homo sapiens GN=OGDHL PE=2 SV=3	YIL125w	675	0	COG0567	2-oxoglutarate dehydrogenase complex, dehydrogenase (E1) component, and related enzymes	K00164	0	1399	api:100168068	2-oxoglutarate dehydrogenase E1 component [EC:1.2.4.2]	-	-	-	-
Unigene13211_All	1099	1405	4791	125.849	372.771	-1.5666	DOWN	0	0	gi|193603750|ref|XP_001945715.1|	558	1e-157	PREDICTED: similar to Glycerol-3-phosphate dehydrogenase [Acyrthosiphon pisum]	sp|P13706|GPDA_DROME	410	8e-114	Glycerol-3-phosphate dehydrogenase [NAD+], cytoplasmic OS=Drosophila melanogaster GN=Gpdh PE=1 SV=3	SPBC215.05	257	2e-68	COG0240	Glycerol-3-phosphate dehydrogenase	K00006	2e-158	558	api:100160658	glycerol-3-phosphate dehydrogenase (NAD+) [EC:1.1.1.8]	-	-	-	-
Unigene13279_All	565	1950	5760	339.748	871.742	-1.35944	DOWN	0	0	gi|193706910|ref|XP_001952123.1|	231	1e-59	PREDICTED: similar to AGAP005662-PA [Acyrthosiphon pisum]	sp|P45952|ACADM_MOUSE	110	6e-24	Medium-chain specific acyl-CoA dehydrogenase, mitochondrial OS=Mus musculus GN=Acadm PE=1 SV=1	DR1318	94	1e-19	COG1960	Acyl-CoA dehydrogenases	K00249	2e-60	231	api:100159764	acyl-CoA dehydrogenase [EC:1.3.99.3]	-	-	-	-
Unigene13295_All	1146	6149	17575	528.19	1311.37	-1.31194	DOWN	0	0	gi|193603402|ref|XP_001946997.1|	439	1e-165	PREDICTED: similar to CG14168 CG14168-PA [Acyrthosiphon pisum]	sp|A1ZA47|ZASP_DROME	99	6e-20	PDZ and LIM domain protein Zasp OS=Drosophila melanogaster GN=Zasp52 PE=1 SV=2	--	--	--	--	--	K05631	1e-07	57.8	cin:100186585	atrophin-1 interacting protein 3 (BAI1-associated protein 1)	-	-	-	-
Unigene13586_All	896	2970	8125	326.301	775.406	-1.24875	DOWN	0	0	gi|193643545|ref|XP_001948247.1|	501	1e-140	PREDICTED: similar to CG7430 CG7430-PA [Acyrthosiphon pisum]	sp|P09623|DLDH_PIG	374	4e-103	Dihydrolipoyl dehydrogenase, mitochondrial OS=Sus scrofa GN=DLD PE=1 SV=1	SPAC1002.09c	290	2e-78	COG1249	Pyruvate/2-oxoglutarate dehydrogenase complex, dihydrolipoamide dehydrogenase (E3) component, and related enzymes	K00382	3e-141	501	api:100162429	dihydrolipoamide dehydrogenase [EC:1.8.1.4]	-	-	-	-
Unigene13723_All	573	2344	8539	402.692	1274.28	-1.66194	DOWN	0	0	gi|193713601|ref|XP_001945195.1|	318	5e-86	PREDICTED: similar to CG9306 CG9306-PA [Acyrthosiphon pisum]	sp|Q9CQJ8|NDUB9_MOUSE	125	2e-28	NADH dehydrogenase [ubiquinone] 1 beta subcomplex subunit 9 OS=Mus musculus GN=Ndufb9 PE=1 SV=3	--	--	--	--	--	K03965	8e-87	318	api:100165246	NADH dehydrogenase (ubiquinone) 1 beta subcomplex 9 [EC:1.6.5.3 1.6.99.3]	-	-	-	-
Unigene13745_All	667	1821	6727	268.754	862.402	-1.68208	DOWN	0	0	gi|193594280|ref|XP_001945818.1|	166	8e-40	PREDICTED: similar to cytochrome c oxidase, subunit VIc [Acyrthosiphon pisum]	sp|Q9CPQ1|COX6C_MOUSE	92.8	2e-18	Cytochrome c oxidase subunit 6C OS=Mus musculus GN=Cox6c PE=1 SV=3	--	--	--	--	--	K02268	1e-18	92.8	mmu:12864	cytochrome c oxidase subunit VIc [EC:1.9.3.1]	-	-	-	-
Unigene14611_All	412	659	4138	157.456	858.83	-2.44743	DOWN	0	0	gi|193603402|ref|XP_001946997.1|	135	4e-31	PREDICTED: similar to CG14168 CG14168-PA [Acyrthosiphon pisum]	--	--	--	--	--	--	--	--	--	--	--	--	--	--	-	-	-	-
Unigene15323_All	677	2779	7887	404.083	996.178	-1.30175	DOWN	0	0	gi|239789402|dbj|BAH71327.1|	365	1e-100	ACYPI004623 [Acyrthosiphon pisum]	sp|Q0MQE7|NDUB8_PANTR	107	5e-23	NADH dehydrogenase [ubiquinone] 1 beta subcomplex subunit 8, mitochondrial OS=Pan troglodytes GN=NDUFB8 PE=2 SV=1	--	--	--	--	--	K03964	8e-101	365	api:100163541	NADH dehydrogenase (ubiquinone) 1 beta subcomplex 8 [EC:1.6.5.3 1.6.99.3]	-	-	-	-
Unigene15657_All	567	3287	12085	570.673	1822.54	-1.67522	DOWN	0	0	gi|193579934|ref|XP_001950814.1|	122	9e-27	PREDICTED: similar to carboxylesterase; esterase FE4 [Acyrthosiphon pisum]	sp|P35502|ESTF_MYZPE	122	2e-27	Esterase FE4 OS=Myzus persicae PE=1 SV=1	--	--	--	--	--	--	--	--	--	--	-	-	-	-
Unigene16195_All	1853	3465	9818	184.076	453.066	-1.29942	DOWN	0	0	gi|193591688|ref|XP_001942741.1|	618	0	PREDICTED: similar to NADH-ubiquinone oxidoreductase [Acyrthosiphon pisum]	sp|P15690|NDUS1_BOVIN	457	0	NADH-ubiquinone oxidoreductase 75 kDa subunit, mitochondrial OS=Bos taurus GN=NDUFS1 PE=1 SV=1	SMc01920	322	6e-129	COG1034	NADH dehydrogenase/NADH:ubiquinone oxidoreductase 75 kD subunit (chain G)	K03934	0	618	api:100162912	NADH dehydrogenase (ubiquinone) Fe-S protein 1 [EC:1.6.5.3 1.6.99.3]	GO:0012501//programmed cell death;GO:0009205;GO:0022904//respiratory electron transport chain;GO:0051234//establishment of localization;GO:0042391//regulation of membrane potential	GO:0043169//cation binding;GO:0051536//iron-sulfur cluster binding;GO:0050136//NADH dehydrogenase (quinone) activity	GO:0005746//mitochondrial respiratory chain	GO
Unigene16226_All	2078	1961	5941	92.8971	244.471	-1.39596	DOWN	0	0	gi|237858744|ref|NP_001153814.1|	1024	0	UDP-glucose pyrophosphorylase 2-like isoform 1 [Acyrthosiphon pisum]	sp|Q91ZJ5|UGPA_MOUSE	650	0	UTP--glucose-1-phosphate uridylyltransferase OS=Mus musculus GN=Ugp2 PE=2 SV=3	SPCC1322.04	513	4e-145	COG4284	UDP-glucose pyrophosphorylase	K00963	0	1024	api:100160720	UTP--glucose-1-phosphate uridylyltransferase [EC:2.7.7.9]	-	GO:0016772//transferase activity, transferring phosphorus-containing groups	-	GO
Unigene16336_All	1717	2447	6784	140.292	337.854	-1.26796	DOWN	0	0	gi|296473120|gb|DAA15235.1|	110	2e-22	AC1147-like [Bos taurus]	--	--	--	--	--	--	--	--	--	K05692	3e-06	53.5	ptr:746570	actin beta/gamma 1	-	-	-	-
Unigene16348_All	483	3155	8953	643.017	1585.02	-1.30157	DOWN	0	0	gi|193643688|ref|XP_001951112.1|	299	2e-80	PREDICTED: similar to alpha-amylase [Acyrthosiphon pisum]	sp|P13080|MALT_AEDAE	158	1e-38	Probable maltase OS=Aedes aegypti GN=MAL1 PE=2 SV=1	DR1375	121	5e-28	COG0366	Glycosidases	K01187	3e-40	163	ame:411257	alpha-glucosidase [EC:3.2.1.20]	-	GO:0016787//hydrolase activity	-	GO
Unigene16486_All	1408	7307	22688	510.866	1377.87	-1.43142	DOWN	0	0	gi|193683602|ref|XP_001948008.1|	816	0	PREDICTED: similar to mitochondrial processing peptidase beta subunit [Acyrthosiphon pisum]	sp|Q3SZ71|MPPB_BOVIN	531	5e-150	Mitochondrial-processing peptidase subunit beta OS=Bos taurus GN=PMPCB PE=2 SV=1	SPBP23A10.15c	395	1e-109	COG0612	Predicted Zn-dependent peptidases	K01412	0	816	api:100161587	mitochondrial processing peptidase [EC:3.4.24.64]	-	-	-	-
Unigene16687_All	764	2820	9591	363.351	1073.46	-1.56283	DOWN	0	0	gi|241896891|ref|NP_001155916.1|	374	1e-102	L-3-hydroxyacyl-Coenzyme A dehydrogenase [Acyrthosiphon pisum]	sp|Q16836|HCDH_HUMAN	216	2e-55	Hydroxyacyl-coenzyme A dehydrogenase, mitochondrial OS=Homo sapiens GN=HADH PE=1 SV=3	SSO2996	148	1e-35	COG1250	3-hydroxyacyl-CoA dehydrogenase	K00022	2e-103	374	api:100169569	3-hydroxyacyl-CoA dehydrogenase [EC:1.1.1.35]	-	-	-	-
Unigene17111_All	596	1282	5970	211.744	856.529	-2.01618	DOWN	0	0	gi|239789069|dbj|BAH71182.1|	259	3e-68	ACYPI003149 [Acyrthosiphon pisum]	--	--	--	--	--	--	--	--	--	--	--	--	--	--	-	-	-	-
Unigene17792_All	597	2910	8270	479.832	1184.53	-1.30371	DOWN	0	0	gi|193643688|ref|XP_001951112.1|	276	3e-73	PREDICTED: similar to alpha-amylase [Acyrthosiphon pisum]	sp|O16098|MAL1_DROVI	140	8e-33	Maltase 1 OS=Drosophila virilis GN=Mav1 PE=3 SV=1	L124628	141	9e-34	COG0366	Glycosidases	K01187	2e-34	145	aag:AaeL_AAEL000642	alpha-glucosidase [EC:3.2.1.20]	-	-	-	-
Unigene17977_All	523	4885	12623	919.461	2063.83	-1.16647	DOWN	0	0	gi|239790882|dbj|BAH71975.1|	295	5e-79	ACYPI41475 [Acyrthosiphon pisum]	sp|O97763|NPC2_PIG	57.4	5e-08	Epididymal secretory protein E1 OS=Sus scrofa GN=NPC2 PE=1 SV=1	--	--	--	--	--	K13443	2e-16	85.1	dse:Dsec_GM12131	Niemann-Pick C2 protein	-	-	-	-
Unigene18092_All	512	4528	10870	870.576	1815.41	-1.06025	DOWN	0	0	gi|209863075|ref|NP_001119611.2|	140	1e-32	S-adenosylmethionine decarboxylase [Acyrthosiphon pisum]	--	--	--	--	--	--	--	--	--	K01611	2e-33	140	api:100144779	S-adenosylmethionine decarboxylase [EC:4.1.1.50]	GO:0006596//polyamine biosynthetic process	GO:0016831//carboxy-lyase activity	-	GO
Unigene18447_All	661	2823	11054	420.416	1429.99	-1.76611	DOWN	0	0	gi|193603402|ref|XP_001946997.1|	405	1e-112	PREDICTED: similar to CG14168 CG14168-PA [Acyrthosiphon pisum]	--	--	--	--	--	--	--	--	--	--	--	--	--	--	-	-	-	-
Unigene19653_All	306	1109	8438	356.764	2357.94	-2.72448	DOWN	0	0	gi|239793510|dbj|BAH72867.1|	63.9	2e-09	ACYPI002892 [Acyrthosiphon pisum]	sp|Q27238|ADT1_ANOGA	63.9	3e-10	ADP,ATP carrier protein 1 OS=Anopheles gambiae GN=AGAP006782 PE=2 SV=2	--	--	--	--	--	K05863	2e-10	63.9	api:100161691	solute carrier family 25 (mitochondrial carrier; adenine nucleotide translocator)	-	-	-	-
Unigene2056_All	492	6150	23739	1230.5	4125.83	-1.74544	DOWN	0	0	gi|187175299|ref|NP_001119667.1|	193	2e-48	ATP synthase, H+ transporting, mitochondrial F0 complex, subunit G [Acyrthosiphon pisum] >gi|239787956|dbj|BAH70677.1| ACYPI000043 [Acyrthosiphon pisum]	sp|Q9CPQ8|ATP5L_MOUSE	100	4e-21	ATP synthase subunit g, mitochondrial OS=Mus musculus GN=Atp5l PE=1 SV=1	--	--	--	--	--	K02140	3e-49	193	api:100144898	F-type H+-transporting ATPase subunit g [EC:3.6.3.14]	GO:0006818//hydrogen transport;GO:0006754//ATP biosynthetic process	GO:0015077//monovalent inorganic cation transmembrane transporter activity	GO:0005753//mitochondrial proton-transporting ATP synthase complex	GO
Unigene20836_All	345	1575	6740	449.399	1670.53	-1.89424	DOWN	0	0	--	--	--	--	--	--	--	--	--	--	--	--	--	--	--	--	--	--	-	-	-	-
Unigene20846_All	392	338	2564	84.8791	559.302	-2.72014	DOWN	0	0	gi|213948236|ref|YP_002323941.1|	238	6e-62	cytochrome b [Acyrthosiphon pisum] >gi|212290757|gb|ACJ23587.1| cytochrome b [Acyrthosiphon pisum]	sp|Q8M0K7|CYB_SAMCR	173	3e-43	Cytochrome b OS=Samia cynthia ricini GN=MT-CYB PE=3 SV=1	Q0105	122	1e-28	COG1290	Cytochrome b subunit of the bc complex	K00412	7e-63	238	api:7055885	ubiquinol-cytochrome c reductase cytochrome b subunit [EC:1.10.2.2]	GO:0051234//establishment of localization;GO:0022900//electron transport chain	GO:0043169//cation binding;GO:0003824//catalytic activity	GO:0043231//intracellular membrane-bounded organelle;GO:0031224//intrinsic to membrane	GO
Unigene21088_All	487	17133	43028	3463.18	7555.03	-1.12534	DOWN	0	0	gi|254281286|ref|NP_001156834.1|	136	2e-31	cytochrome c oxidase subunit VIIc precursor [Acyrthosiphon pisum]	sp|P17665|COX7C_MOUSE	58.9	1e-08	Cytochrome c oxidase subunit 7C, mitochondrial OS=Mus musculus GN=Cox7c PE=1 SV=1	--	--	--	--	--	K02272	2e-09	61.2	mdo:100011523	cytochrome c oxidase subunit VIIc [EC:1.9.3.1]	-	-	-	-
Unigene21609_All	206	1629	6305	778.438	2617.17	-1.74935	DOWN	0	0	--	--	--	--	--	--	--	--	--	--	--	--	--	--	--	--	--	--	-	-	-	-
Unigene22055_All	219	2205	7071	991.14	2760.9	-1.47798	DOWN	0	0	gi|213948236|ref|YP_002323941.1|	132	4e-30	cytochrome b [Acyrthosiphon pisum] >gi|212290757|gb|ACJ23587.1| cytochrome b [Acyrthosiphon pisum]	sp|P34869|CYB_HETFR	102	7e-22	Cytochrome b OS=Heterodontus francisci GN=mt-cyb PE=3 SV=1	mll2706	81.6	3e-16	COG1290	Cytochrome b subunit of the bc complex	K00412	4e-31	132	api:7055885	ubiquinol-cytochrome c reductase cytochrome b subunit [EC:1.10.2.2]	GO:0051234//establishment of localization;GO:0022900//electron transport chain	GO:0043169//cation binding;GO:0003824//catalytic activity	GO:0043231//intracellular membrane-bounded organelle;GO:0031224//intrinsic to membrane	GO
Unigene22409_All	232	2577	10128	1093.44	3732.93	-1.77143	DOWN	0	0	gi|239793510|dbj|BAH72867.1|	155	3e-37	ACYPI002892 [Acyrthosiphon pisum]	sp|Q27238|ADT1_ANOGA	128	1e-29	ADP,ATP carrier protein 1 OS=Anopheles gambiae GN=AGAP006782 PE=2 SV=2	--	--	--	--	--	K05863	3e-38	155	api:100161691	solute carrier family 25 (mitochondrial carrier; adenine nucleotide translocator)	GO:0006810//transport	-	GO:0019866//organelle inner membrane;GO:0043231//intracellular membrane-bounded organelle;GO:0031224//intrinsic to membrane	GO
Unigene22579_All	238	774	4037	320.136	1450.43	-2.17972	DOWN	0	0	--	--	--	--	--	--	--	--	--	--	--	--	--	--	--	--	--	--	-	-	-	-
Unigene22760_All	246	3355	8922	1342.54	3101.28	-1.2079	DOWN	0	0	gi|253795465|ref|NP_001156726.1|	123	2e-27	rieske iron-sulfur protein [Acyrthosiphon pisum]	--	--	--	--	--	--	--	--	--	K00411	2e-28	123	api:100161745	ubiquinol-cytochrome c reductase iron-sulfur subunit [EC:1.10.2.2]	GO:0051234//establishment of localization;GO:0006091//generation of precursor metabolites and energy	GO:0043169//cation binding;GO:0016491//oxidoreductase activity;GO:0051536//iron-sulfur cluster binding;GO:0015078//hydrogen ion transmembrane transporter activity	GO:0043231//intracellular membrane-bounded organelle;GO:0044425//membrane part	GO
Unigene22962_All	257	193	2457	73.9255	817.497	-3.46707	DOWN	0	0	--	--	--	--	--	--	--	--	--	--	--	--	--	--	--	--	--	--	-	-	-	-
Unigene23047_All	261	2230	9112	841.075	2985.29	-1.82757	DOWN	0	0	gi|239788704|dbj|BAH71020.1|	172	3e-42	ACYPI009403 [Acyrthosiphon pisum]	sp|P41822|FRI_AEDAE	72.8	6e-13	Ferritin subunit OS=Aedes aegypti GN=FERH PE=1 SV=2	--	--	--	--	--	K00522	4e-43	172	api:100168726	ferritin heavy chain [EC:1.16.3.1]	GO:0030005;GO:0008152//metabolic process;GO:0000041//transition metal ion transport	GO:0005506//iron ion binding;GO:0003824//catalytic activity	-	GO
Unigene23108_All	264	2188	7222	815.856	2339.2	-1.51963	DOWN	0	0	--	--	--	--	--	--	--	--	--	--	--	--	--	--	--	--	--	--	-	-	-	-
Unigene23182_All	268	1751	5612	643.164	1790.59	-1.47718	DOWN	0	0	gi|193624650|ref|XP_001952213.1|	169	2e-41	PREDICTED: similar to muscle myosin heavy chain isoform 2 [Acyrthosiphon pisum]	sp|P05661|MYSA_DROME	145	1e-34	Myosin heavy chain, muscle OS=Drosophila melanogaster GN=Mhc PE=1 SV=4	--	--	--	--	--	K10352	2e-42	169	api:100167379	myosin heavy chain	GO:0003012//muscle system process;GO:0014866//skeletal myofibril assembly;GO:0007424//open tracheal system development	GO:0008092//cytoskeletal protein binding;GO:0042802//identical protein binding;GO:0003774//motor activity;GO:0016887//ATPase activity;GO:0005198//structural molecule activity;GO:0032559//adenyl ribonucleotide binding	GO:0005859//muscle myosin complex;GO:0030017//sarcomere	GO
Unigene23474_All	292	2718	9224	916.298	2701.16	-1.55969	DOWN	0	0	--	--	--	--	--	--	--	--	--	--	--	--	--	--	--	--	--	--	-	-	-	-
Unigene23641_All	311	2999	13407	949.263	3686.25	-1.95728	DOWN	0	0	gi|89213828|gb|ABD64222.1|	208	5e-53	adenine nucleotide translocator [Myzus persicae]	sp|Q09073|ADT2_RAT	194	1e-49	ADP/ATP translocase 2 OS=Rattus norvegicus GN=Slc25a5 PE=1 SV=3	--	--	--	--	--	K05863	8e-54	207	api:100161691	solute carrier family 25 (mitochondrial carrier; adenine nucleotide translocator)	-	-	-	-
Unigene23803_All	338	1010	4539	294.154	1148.31	-1.96486	DOWN	0	0	gi|544256|sp|P35502.1|ESTF_MYZPE	184	6e-46	RecName: Full=Esterase FE4; AltName: Full=Carboxylic-ester hydrolase; Flags: Precursor >gi|397513|emb|CAA52649.1| carboxylesterase; esterase FE4 [Myzus persicae]	sp|P35502|ESTF_MYZPE	184	1e-46	Esterase FE4 OS=Myzus persicae PE=1 SV=1	--	--	--	--	--	K01044	1e-07	54.3	dme:Dmel_CG17148	carboxylesterase [EC:3.1.1.1]	-	-	-	-
Unigene23837_All	344	2126	9583	608.38	2382.08	-1.96918	DOWN	0	0	gi|193716219|ref|XP_001951495.1|	132	4e-30	PREDICTED: similar to CG3321 CG3321-PA [Acyrthosiphon pisum]	--	--	--	--	--	--	--	--	--	K02129	1e-09	60.8	dme:Dmel_CG3321	F-type H+-transporting ATPase subunit e [EC:3.6.3.14]	-	-	-	-
Unigene23849_All	345	756	6466	215.711	1602.62	-2.89326	DOWN	0	0	gi|239788404|dbj|BAH70886.1|	90.9	1e-17	ACYPI000014 [Acyrthosiphon pisum]	sp|P80067|CATC_RAT	64.7	2e-10	Dipeptidyl peptidase 1 OS=Rattus norvegicus GN=Ctsc PE=1 SV=3	--	--	--	--	--	K01363	4e-12	69.3	cel:F36D3.9	cathepsin B [EC:3.4.22.1]	-	-	-	-
Unigene23852_All	345	1776	12942	506.75	3207.72	-2.6622	DOWN	0	0	gi|239788366|dbj|BAH70869.1|	105	6e-22	ACYPI006043 [Acyrthosiphon pisum]	sp|Q1HPS0|MLR_BOMMO	62	1e-09	Myosin regulatory light chain 2 OS=Bombyx mori PE=1 SV=1	--	--	--	--	--	--	--	--	--	--	-	-	-	-
Unigene23864_All	347	1035	6662	293.617	1641.68	-2.48317	DOWN	0	0	gi|288856326|ref|NP_001165815.1|	121	8e-27	cytochrome c oxidase subunit 6B1 [Nasonia vitripennis]	sp|Q6YFQ1|CX6B2_RAT	95.9	7e-20	Cytochrome c oxidase subunit 6B2 OS=Rattus norvegicus GN=Cox6b2 PE=2 SV=1	--	--	--	--	--	K02267	9e-28	121	nvi:100115654	cytochrome c oxidase subunit VIb [EC:1.9.3.1]	-	-	-	-
Unigene23964_All	383	1602	6615	411.75	1476.88	-1.84271	DOWN	0	0	gi|240848829|ref|NP_001155372.1|	152	3e-36	ubiquinol-cytochrome c reductase binding protein [Acyrthosiphon pisum] >gi|239791213|dbj|BAH72104.1| ACYPI000205 [Acyrthosiphon pisum]	sp|P00129|QCR7_BOVIN	95.5	9e-20	Cytochrome b-c1 complex subunit 7 OS=Bos taurus GN=UQCRB PE=1 SV=3	--	--	--	--	--	K00417	3e-37	152	api:100158770	ubiquinol-cytochrome c reductase subunit 7 [EC:1.10.2.2]	-	-	-	-
Unigene24029_All	410	2711	8428	650.903	1757.74	-1.43321	DOWN	0	0	gi|544255|sp|P35501.1|ESTE_MYZPE	181	5e-45	RecName: Full=Esterase E4; AltName: Full=Carboxylic-ester hydrolase; Flags: Precursor >gi|397511|emb|CAA52648.1| carboxylesterase; esterase E4 [Myzus persicae]	sp|P35502|ESTF_MYZPE	181	1e-45	Esterase FE4 OS=Myzus persicae PE=1 SV=1	BS_pnbA	48.1	4e-06	COG2272	Carboxylesterase type B	K03927	2e-13	73.9	api:100162163	carboxylesterase type B [EC:3.1.1.1]	-	GO:0016788//hydrolase activity, acting on ester bonds	-	GO
Unigene24076_All	440	5531	19369	1237.43	3764.16	-1.60498	DOWN	0	0	--	--	--	--	--	--	--	--	--	--	--	--	--	--	--	--	--	--	-	-	-	-
Unigene24121_All	477	2502	8191	516.344	1468.36	-1.5078	DOWN	0	0	gi|193657375|ref|XP_001949659.1|	310	1e-83	PREDICTED: similar to sucrase, partial [Acyrthosiphon pisum]	sp|Q17058|MAL1_APIME	136	7e-32	Alpha-glucosidase OS=Apis mellifera PE=1 SV=1	DR1375	102	3e-22	COG0366	Glycosidases	K01187	5e-29	126	dme:Dmel_CG14935	alpha-glucosidase [EC:3.2.1.20]	-	GO:0003824//catalytic activity	-	GO
Unigene24246_All	701	6283	15505	882.306	1891.33	-1.10005	DOWN	0	0	gi|239789136|dbj|BAH71213.1|	375	1e-102	ACYPI008569 [Acyrthosiphon pisum]	sp|Q8IIG7|YPF05_PLAF7	73.9	9e-13	Uncharacterized protein PF11_0207 OS=Plasmodium falciparum (isolate 3D7) GN=PF11_0207 PE=4 SV=1	--	--	--	--	--	K10352	3e-06	52	xla:399266	myosin heavy chain	-	-	-	-
Unigene24257_All	745	3825	10415	505.412	1195.41	-1.24197	DOWN	0	0	gi|193669445|ref|XP_001948161.1|	485	1e-136	PREDICTED: similar to enolase [Acyrthosiphon pisum]	sp|P15007|ENO_DROME	415	2e-115	Enolase OS=Drosophila melanogaster GN=Eno PE=1 SV=2	SPBC1815.01	302	4e-82	COG0148	Enolase	K01689	1e-136	485	api:100164819	enolase [EC:4.2.1.11]	-	-	-	-
Unigene308_All	1053	2523	10564	235.863	857.855	-1.86279	DOWN	0	0	gi|239790504|dbj|BAH71809.1|	492	1e-137	ACYPI000473 [Acyrthosiphon pisum]	sp|O76879|CCCP_DROME	77.8	1e-13	Circadian clock-controlled protein OS=Drosophila melanogaster GN=anon-3B1.2 PE=2 SV=2	--	--	--	--	--	--	--	--	--	--	-	-	-	-
Unigene3370_All	1859	7688	19523	407.103	898.01	-1.14134	DOWN	0	0	gi|193613280|ref|XP_001942691.1|	1233	0	PREDICTED: similar to Unc-89 CG33519-PB [Acyrthosiphon pisum]	sp|O01761|UNC89_CAEEL	209	4e-53	Muscle M-line assembly protein unc-89 OS=Caenorhabditis elegans GN=unc-89 PE=1 SV=3	MYPU_6850	92.4	2e-18	COG0515	Serine/threonine protein kinase	K08810	1e-46	188	bfo:BRAFLDRAFT_67006	triple functional domain protein [EC:2.7.11.-]	-	-	-	-
Unigene3441_All	858	3531	10151	405.117	1011.66	-1.32032	DOWN	0	0	gi|193605889|ref|XP_001950874.1|	520	1e-146	PREDICTED: similar to AGAP006821-PA [Acyrthosiphon pisum]	sp|Q3T0R7|THIM_BOVIN	333	9e-91	3-ketoacyl-CoA thiolase, mitochondrial OS=Bos taurus GN=ACAA2 PE=2 SV=1	BH1997	278	1e-74	COG0183	Acetyl-CoA acetyltransferase	K07508	4e-147	520	api:100167180	acetyl-CoA acyltransferase 2 [EC:2.3.1.16]	-	GO:0016747//transferase activity, transferring acyl groups other than amino-acyl groups	-	GO
Unigene4038_All	499	1566	5527	308.931	947.115	-1.61626	DOWN	0	0	gi|50660049|gb|AAT80769.1|	63.2	4e-09	mitochondrial ubiquinol-cytochrome c reductase [Branchiostoma belcheri tsingtauense]	sp|Q8R1I1|QCR9_MOUSE	55.5	2e-07	Cytochrome b-c1 complex subunit 9 OS=Mus musculus GN=Uqcr10 PE=1 SV=1	--	--	--	--	--	K00419	8e-09	59.3	dgr:Dgri_GH19952	ubiquinol-cytochrome c reductase subunit 9 [EC:1.10.2.2]	-	-	-	-
Unigene4069_All	483	979	3943	199.529	698.061	-1.80676	DOWN	0	0	gi|241896862|ref|NP_001155908.1|	210	1e-53	Succinate dehydrogenase B [Acyrthosiphon pisum] >gi|239799464|dbj|BAH70651.1| ACYPI003519 [Acyrthosiphon pisum]	sp|P21914|DHSB_DROME	184	2e-46	Succinate dehydrogenase [ubiquinone] iron-sulfur subunit, mitochondrial OS=Drosophila melanogaster GN=SdhB PE=2 SV=2	SPAC140.01	164	8e-41	COG0479	Succinate dehydrogenase/fumarate reductase, Fe-S protein subunit	K00235	2e-54	210	api:100162363	succinate dehydrogenase (ubiquinone) iron-sulfur protein [EC:1.3.5.1]	-	-	-	-
Unigene4541_All	640	2760	8750	424.521	1169.07	-1.46146	DOWN	0	0	gi|187177317|ref|NP_001119636.1|	337	2e-91	ATP synthase, H+ transporting, mitochondrial F1 complex, O subunit [Acyrthosiphon pisum]	sp|Q24439|ATPO_DROME	199	9e-51	ATP synthase subunit O, mitochondrial OS=Drosophila melanogaster GN=Oscp PE=2 SV=2	YDR298c	105	8e-23	COG0712	F0F1-type ATP synthase, delta subunit (mitochondrial oligomycin sensitivity protein)	K02137	3e-92	337	api:100144908	F-type H+-transporting ATPase oligomycin sensitivity conferral protein [EC:3.6.3.14]	-	-	-	-
Unigene4595_All	597	2417	7358	398.541	1053.9	-1.40294	DOWN	0	0	gi|187109136|ref|NP_001119624.1|	199	5e-50	ATP synthase, subunit d [Acyrthosiphon pisum] >gi|89574473|gb|ABD76367.1| ATP synthase D-like protein [Acyrthosiphon pisum]	sp|Q24251|ATP5H_DROME	110	8e-24	ATP synthase subunit d, mitochondrial OS=Drosophila melanogaster GN=ATPsyn-d PE=1 SV=2	--	--	--	--	--	K02138	8e-51	199	api:100144799	F-type H+-transporting ATPase subunit d [EC:3.6.3.14]	-	-	-	-
Unigene476_All	2201	5623	13660	251.489	530.695	-1.07739	DOWN	0	0	gi|91081319|ref|XP_969902.1|	938	0	PREDICTED: similar to AGAP005894-PA [Tribolium castaneum]	sp|Q16134|ETFD_HUMAN	887	0	Electron transfer flavoprotein-ubiquinone oxidoreductase, mitochondrial OS=Homo sapiens GN=ETFDH PE=1 SV=2	NMB0581	652	0	COG0644	Dehydrogenases (flavoproteins)	K00311	0	938	tca:658421	electron-transferring-flavoprotein dehydrogenase [EC:1.5.5.1]	-	-	-	-
Unigene5154_All	428	1668	5970	383.639	1192.74	-1.63645	DOWN	0	0	--	--	--	--	--	--	--	--	--	--	--	--	--	--	--	--	--	--	-	-	-	-
Unigene5347_All	508	2988	11428	579.011	1923.63	-1.73216	DOWN	0	0	gi|209915626|ref|NP_001119645.2|	172	6e-42	ATP synthase subunit beta, mitochondrial [Acyrthosiphon pisum]	sp|Q05825|ATPB_DROME	155	1e-37	ATP synthase subunit beta, mitochondrial OS=Drosophila melanogaster GN=ATPsyn-beta PE=1 SV=3	BMEI0251	131	7e-31	COG0055	F0F1-type ATP synthase, beta subunit	K02133	9e-43	172	api:100144918	F-type H+-transporting ATPase subunit beta [EC:3.6.3.14]	-	-	-	-
Unigene5658_All	1239	2630	9329	208.956	643.84	-1.6235	DOWN	0	0	gi|66530240|ref|XP_624511.1|	447	1e-124	PREDICTED: similar to CG6439-PA [Apis mellifera]	sp|O77784|IDH3B_BOVIN	376	2e-103	Isocitrate dehydrogenase [NAD] subunit beta, mitochondrial OS=Bos taurus GN=IDH3B PE=2 SV=2	SPAC11G7.03	283	6e-76	COG0473	Isocitrate/isopropylmalate dehydrogenase	K00030	2e-123	442	tca:662783	isocitrate dehydrogenase (NAD+) [EC:1.1.1.41]	-	-	-	-
Unigene6402_All	683	2060	6673	296.904	835.438	-1.49253	DOWN	0	0	gi|193587197|ref|XP_001949717.1|	408	1e-113	PREDICTED: similar to isocitrate dehydrogenase [Acyrthosiphon pisum]	sp|P41565|IDHG1_RAT	181	3e-45	Isocitrate dehydrogenase [NAD] subunit gamma 1, mitochondrial OS=Rattus norvegicus GN=Idh3g PE=2 SV=2	YNL037c	140	1e-33	COG0473	Isocitrate/isopropylmalate dehydrogenase	K00030	1e-113	408	api:100162792	isocitrate dehydrogenase (NAD+) [EC:1.1.1.41]	GO:0009060//aerobic respiration	GO:0046872//metal ion binding;GO:0004448//isocitrate dehydrogenase activity;GO:0000166//nucleotide binding	GO:0043231//intracellular membrane-bounded organelle	GO
Unigene6478_All	4950	9857	22948	196.024	396.418	-1.01599	DOWN	0	0	gi|193613280|ref|XP_001942691.1|	3266	0	PREDICTED: similar to Unc-89 CG33519-PB [Acyrthosiphon pisum]	sp|O01761|UNC89_CAEEL	577	3e-163	Muscle M-line assembly protein unc-89 OS=Caenorhabditis elegans GN=unc-89 PE=1 SV=3	YAR019c	110	2e-23	COG0515	Serine/threonine protein kinase	K08809	3e-90	334	bta:523490	striated muscle-specific serine/threonine protein kinase [EC:2.7.11.1]	-	-	-	-
Unigene6482_All	5316	313	5113	5.796	82.2441	-3.82678	DOWN	0	0	--	--	--	--	--	--	--	--	--	--	--	--	--	--	--	--	--	--	-	-	-	-
Unigene6510_All	1298	9793	29151	742.697	1920.4	-1.37057	DOWN	0	0	gi|193669199|ref|XP_001947595.1|	723	0	PREDICTED: similar to ACOnitase family member (aco-2) [Acyrthosiphon pisum]	sp|P34455|ACON_CAEEL	608	3e-173	Probable aconitate hydratase, mitochondrial OS=Caenorhabditis elegans GN=aco-2 PE=1 SV=2	YLR304c	576	3e-164	COG1048	Aconitase A	K01681	0	723	api:100169442	aconitate hydratase 1 [EC:4.2.1.3]	-	-	-	-
Unigene6533_All	1682	4092	11362	239.486	577.621	-1.27018	DOWN	0	0	gi|193641185|ref|XP_001949624.1|	897	0	PREDICTED: similar to acyl-coa dehydrogenase [Acyrthosiphon pisum]	sp|Q8HXY7|ACADV_MACFA	592	2e-168	Very long-chain specific acyl-CoA dehydrogenase, mitochondrial OS=Macaca fascicularis GN=ACADVL PE=2 SV=1	CC0427	246	7e-65	COG1960	Acyl-CoA dehydrogenases	K09479	0	897	api:100162051	very long chain acyl-CoA dehydrogenase [EC:1.3.99.-]	-	-	-	-
Unigene6620_All	1353	1479	6287	107.607	397.338	-1.88459	DOWN	0	0	gi|239790738|dbj|BAH71911.1|	369	1e-100	ACYPI003707 [Acyrthosiphon pisum] >gi|239792151|dbj|BAH72450.1| ACYPI008844 [Acyrthosiphon pisum]	sp|P35381|ATPA_DROME	65.5	9e-10	ATP synthase subunit alpha, mitochondrial OS=Drosophila melanogaster GN=blw PE=1 SV=2	--	--	--	--	--	K02132	2e-19	97.4	api:100159229	F-type H+-transporting ATPase subunit alpha [EC:3.6.3.14]	-	-	-	-
Unigene7040_All	696	203	1979	28.7116	243.137	-3.08206	DOWN	0	0	--	--	--	--	--	--	--	--	--	--	--	--	--	--	--	--	--	--	-	-	-	-
Unigene734_All	461	1970	6899	420.664	1279.67	-1.60503	DOWN	0	0	gi|239789894|dbj|BAH71543.1|	128	5e-29	ACYPI000258 [Acyrthosiphon pisum]	sp|Q94516|AT5F1_DROME	81.6	2e-15	ATP synthase subunit b, mitochondrial OS=Drosophila melanogaster GN=ATPsyn-b PE=1 SV=2	--	--	--	--	--	K02127	9e-30	128	api:100158834	F-type H+-transporting ATPase subunit b [EC:3.6.3.14]	GO:0006754//ATP biosynthetic process	GO:0016772//transferase activity, transferring phosphorus-containing groups;GO:0015077//monovalent inorganic cation transmembrane transporter activity;GO:0000166//nucleotide binding	GO:0005753//mitochondrial proton-transporting ATP synthase complex	GO
Unigene7391_All	647	3776	11861	574.511	1567.58	-1.44814	DOWN	0	0	gi|193699891|ref|XP_001951272.1|	436	1e-121	PREDICTED: similar to Mitochondrial phosphate carrier protein CG4994-PA [Acyrthosiphon pisum]	sp|Q5R7W2|MPCP_PONAB	357	5e-98	Phosphate carrier protein, mitochondrial OS=Pongo abelii GN=SLC25A3 PE=2 SV=1	--	--	--	--	--	K03454	1e-11	69.3	tad:TRIADDRAFT_25969	mitochondrial carrier protein, MC family	-	-	-	-
Unigene73_All	1952	2039	7216	102.827	316.104	-1.62018	DOWN	0	0	gi|193715980|ref|XP_001950264.1|	1149	0	PREDICTED: similar to trehalase [Acyrthosiphon pisum]	sp|A8J4S9|TREA_APIME	553	2e-156	Trehalase OS=Apis mellifera PE=1 SV=1	ECU02g1370	257	6e-68	COG1626	Neutral trehalase	K01194	3e-162	572	phu:Phum_PHUM617010	alpha,alpha-trehalase [EC:3.2.1.28]	-	-	-	-
Unigene744_All	649	2926	16967	443.813	2235.5	-2.33257	DOWN	0	0	gi|187105116|ref|NP_001119618.1|	317	3e-85	cathepsin B-84 [Acyrthosiphon pisum] >gi|161343843|tpg|DAA06102.1| TPA_inf: cathepsin B [Acyrthosiphon pisum]	sp|P10605|CATB_MOUSE	119	2e-26	Cathepsin B OS=Mus musculus GN=Ctsb PE=1 SV=2	--	--	--	--	--	K01363	5e-31	134	tca:663066	cathepsin B [EC:3.4.22.1]	GO:0019222//regulation of metabolic process;GO:0019538//protein metabolic process	GO:0004175//endopeptidase activity	-	GO
Unigene7728_All	388	389	2948	98.6934	649.695	-2.71874	DOWN	0	0	--	--	--	--	--	--	--	--	--	--	--	--	--	--	--	--	--	--	-	-	-	-
Unigene7987_All	356	294	2629	81.2957	631.473	-2.95747	DOWN	0	0	--	--	--	--	--	--	--	--	--	--	--	--	--	--	--	--	--	--	-	-	-	-
Unigene9815_All	1018	1654	5971	159.94	501.549	-1.64886	DOWN	0	0	gi|239788190|dbj|BAH70786.1|	444	1e-123	ACYPI005655 [Acyrthosiphon pisum]	sp|P31161|SODM1_CAEEL	263	2e-69	Superoxide dismutase [Mn] 1, mitochondrial OS=Caenorhabditis elegans GN=sod-2 PE=1 SV=1	CT294	219	6e-57	COG0605	Superoxide dismutase	K04564	2e-114	411	api:100164663	superoxide dismutase, Fe-Mn family [EC:1.15.1.1]	-	-	-	-
Unigene17581_All	365	2076	5835	559.893	1366.98	-1.28777	DOWN	7.5982e-300	1.7692e-297	gi|239789682|dbj|BAH71449.1|	200	1e-50	ACYPI006161 [Acyrthosiphon pisum]	sp|P0CB71|NDUB4_PONPY	51.2	2e-06	NADH dehydrogenase [ubiquinone] 1 beta subcomplex subunit 4 OS=Pongo pygmaeus GN=NDUFB4 PE=2 SV=1	--	--	--	--	--	K03960	2e-51	200	api:100165200	NADH dehydrogenase (ubiquinone) 1 beta subcomplex 4 [EC:1.6.5.3 1.6.99.3]	-	-	-	-
Unigene3295_All	990	3592	8404	357.167	725.88	-1.02313	DOWN	2.7191e-299	6.283e-297	gi|193594354|ref|XP_001942682.1|	459	1e-128	PREDICTED: similar to transformation related protein 53 inducible nuclear protein 1 [Acyrthosiphon pisum]	--	--	--	--	--	--	--	--	--	--	--	--	--	--	-	-	-	-
Unigene23143_All	266	1749	5230	647.26	1681.26	-1.37712	DOWN	7.6731e-298	1.7596e-295	gi|193643688|ref|XP_001951112.1|	94	1e-18	PREDICTED: similar to alpha-amylase [Acyrthosiphon pisum]	--	--	--	--	--	--	--	--	--	--	--	--	--	--	-	-	-	-
Unigene3876_All	835	1404	4582	165.52	469.227	-1.50328	DOWN	1.8853e-297	4.2908e-295	gi|193657123|ref|XP_001952447.1|	506	1e-142	PREDICTED: similar to AGAP006456-PA [Acyrthosiphon pisum]	sp|O75489|NDUS3_HUMAN	312	2e-84	NADH dehydrogenase [ubiquinone] iron-sulfur protein 3, mitochondrial OS=Homo sapiens GN=NDUFS3 PE=1 SV=1	mll1369	198	1e-50	COG0852	NADH:ubiquinone oxidoreductase 27 kD subunit	K03936	4e-143	506	api:100163358	NADH dehydrogenase (ubiquinone) Fe-S protein 3 [EC:1.6.5.3 1.6.99.3]	-	-	-	-
Unigene3881_All	818	2253	6116	271.13	639.335	-1.23758	DOWN	1.772e-295	3.9441e-293	gi|239788027|dbj|BAH70710.1|	450	1e-125	ACYPI008241 [Acyrthosiphon pisum]	sp|Q94360|NDUS7_CAEEL	290	6e-78	Probable NADH dehydrogenase [ubiquinone] iron-sulfur protein 7, mitochondrial OS=Caenorhabditis elegans GN=nduf-7 PE=2 SV=1	XF0306	253	3e-67	COG0377	NADH:ubiquinone oxidoreductase 20 kD subunit and related Fe-S oxidoreductases	K03940	5e-125	446	api:100167444	NADH dehydrogenase (ubiquinone) Fe-S protein 7 [EC:1.6.5.3 1.6.99.3]	-	-	-	-
Unigene9753_All	1614	893	3547	54.4651	187.919	-1.78671	DOWN	1.4711e-294	3.2505e-292	gi|193662234|ref|XP_001948711.1|	978	0	PREDICTED: similar to alanine aminotransferase [Acyrthosiphon pisum]	sp|Q6NYL5|ALAT2_DANRE	611	5e-174	Alanine aminotransferase 2-like OS=Danio rerio GN=gpt2l PE=2 SV=2	YLR089c	381	2e-105	COG0436	Aspartate/tyrosine/aromatic aminotransferase	K00814	0	978	api:100164899	alanine transaminase [EC:2.6.1.2]	-	-	-	-
Unigene21786_All	211	1470	4667	685.812	1891.34	-1.46352	DOWN	3.0736e-291	6.6455e-289	gi|193657085|ref|XP_001950749.1|	130	1e-29	PREDICTED: similar to CG7630 CG7630-PA [Acyrthosiphon pisum]	--	--	--	--	--	--	--	--	--	--	--	--	--	--	-	-	-	-
Unigene23982_All	387	3454	8096	878.581	1788.85	-1.02578	DOWN	1.2843e-289	2.7378e-287	gi|187119176|ref|NP_001119689.1|	244	7e-64	ribosomal protein S18 [Acyrthosiphon pisum] >gi|239788236|dbj|BAH70806.1| ACYPI000081 [Acyrthosiphon pisum]	sp|Q962R1|RS18_SPOFR	231	1e-60	40S ribosomal protein S18 OS=Spodoptera frugiperda GN=RpS18 PE=2 SV=1	SPCC1259.01c	188	2e-48	COG0099	Ribosomal protein S13	K02964	7e-65	244	api:100145839	small subunit ribosomal protein S18e	-	-	-	-
Unigene23655_All	313	1970	5567	619.573	1520.87	-1.29555	DOWN	7.9559e-289	1.6841e-286	gi|94469022|gb|ABF18360.1|	69.7	3e-11	mitochondrial NADH-ubiquinone oxidoreductase 9 kDa subunit-like protein [Aedes aegypti]	--	--	--	--	--	--	--	--	--	--	--	--	--	--	-	-	-	-
Unigene11770_All	325	924	3561	279.872	936.92	-1.74316	DOWN	7.3893e-286	1.5426e-283	gi|239790538|dbj|BAH71824.1|	172	2e-42	ACYPI008382 [Acyrthosiphon pisum]	sp|P00125|CY1_BOVIN	93.6	3e-19	Cytochrome c1, heme protein, mitochondrial OS=Bos taurus GN=CYC1 PE=1 SV=2	YOR065w	84.3	5e-17	COG2857	Cytochrome c1	K00413	3e-43	172	api:100167598	ubiquinol-cytochrome c reductase cytochrome c1 subunit [EC:1.10.2.2]	-	-	-	-
Unigene16781_All	1218	333	2206	26.9133	154.872	-2.52468	DOWN	1.7423e-283	3.5634e-281	gi|301630268|ref|XP_002944244.1|	127	1e-27	PREDICTED: phosphoenolpyruvate-protein phosphotransferase-like [Xenopus (Silurana) tropicalis]	sp|Q9WXI6|PT1_BUCAI	402	2e-111	Phosphoenolpyruvate-protein phosphotransferase OS=Buchnera aphidicola subsp. Acyrthosiphon pisum GN=ptsI PE=3 SV=2	BU064	402	5e-112	COG1080	Phosphoenolpyruvate-protein kinase (PTS system EI component in bacteria)	--	--	--	--	--	-	-	-	-
Unigene18263_All	552	790	3262	140.883	505.311	-1.84268	DOWN	1.2257e-282	2.4735e-280	gi|239788128|dbj|BAH70758.1|	235	7e-61	ACYPI25621 [Acyrthosiphon pisum]	sp|Q05752|NDUA7_BOVIN	68.9	2e-11	NADH dehydrogenase [ubiquinone] 1 alpha subcomplex subunit 7 OS=Bos taurus GN=NDUFA7 PE=1 SV=2	--	--	--	--	--	K03951	2e-16	84.7	dvi:Dvir_GJ17063	NADH dehydrogenase (ubiquinone) 1 alpha subcomplex 7 [EC:1.6.5.3 1.6.99.3]	GO:0022904//respiratory electron transport chain	GO:0050136//NADH dehydrogenase (quinone) activity	GO:0019866//organelle inner membrane	GO
Unigene17760_All	2035	10	1109	0.4837	46.5995	-6.59006	DOWN	3.1491e-281	6.2712e-279	gi|156540284|ref|XP_001603231.1|	107	1e-21	PREDICTED: similar to pol polyprotein [Nasonia vitripennis]	--	--	--	--	--	--	--	--	--	--	--	--	--	--	-	-	-	-
Unigene17120_All	486	577	2774	116.872	488.072	-2.06217	DOWN	6.3047e-279	1.2312e-276	gi|51947600|gb|AAU14266.1|	318	3e-86	cathepsin B-N [Myzus persicae]	sp|P43157|CYSP_SCHJA	146	7e-35	Cathepsin B-like cysteine proteinase OS=Schistosoma japonicum GN=CATB PE=2 SV=1	AF1946_2	51.6	6e-07	COG4870	Cysteine protease	K01363	2e-40	164	bfo:BRAFLDRAFT_199166	cathepsin B [EC:3.4.22.1]	-	-	-	-
Unigene197_All	1184	1074	3727	89.2941	269.167	-1.59186	DOWN	3.0761e-263	5.6433e-261	gi|161343839|tpg|DAA06100.1|	616	1e-175	TPA: TPA_inf: cathepsin B [Acyrthosiphon pisum]	sp|P43508|CPR4_CAEEL	221	1e-56	Cathepsin B-like cysteine proteinase 4 OS=Caenorhabditis elegans GN=cpr-4 PE=2 SV=1	AF1946_2	60.5	6e-09	COG4870	Cysteine protease	K01363	3e-60	232	bfo:BRAFLDRAFT_199166	cathepsin B [EC:3.4.22.1]	-	-	-	-
Unigene23366_All	282	1533	4595	535.135	1393.32	-1.38055	DOWN	6.5146e-263	1.1808e-260	gi|193624650|ref|XP_001952213.1|	180	2e-44	PREDICTED: similar to muscle myosin heavy chain isoform 2 [Acyrthosiphon pisum]	sp|P05661|MYSA_DROME	164	1e-40	Myosin heavy chain, muscle OS=Drosophila melanogaster GN=Mhc PE=1 SV=4	--	--	--	--	--	K10352	2e-45	180	api:100167379	myosin heavy chain	-	GO:0008092//cytoskeletal protein binding;GO:0017111//nucleoside-triphosphatase activity;GO:0032559//adenyl ribonucleotide binding	GO:0016459//myosin complex	GO
Unigene4659_All	650	803	3170	121.611	417.023	-1.77785	DOWN	1.0995e-261	1.981e-259	gi|193641185|ref|XP_001949624.1|	345	5e-94	PREDICTED: similar to acyl-coa dehydrogenase [Acyrthosiphon pisum]	sp|P45953|ACADV_RAT	154	5e-37	Very long-chain specific acyl-CoA dehydrogenase, mitochondrial OS=Rattus norvegicus GN=Acadvl PE=1 SV=1	--	--	--	--	--	K09479	8e-95	345	api:100162051	very long chain acyl-CoA dehydrogenase [EC:1.3.99.-]	-	-	-	-
Unigene30239_All	605	0	959	0	135.543	-13.7265	DOWN	4.3122e-261	7.7237e-259	gi|189239337|ref|XP_973607.2|	84.3	2e-15	PREDICTED: similar to cathepsin F-like cysteine protease [Tribolium castaneum]	sp|P01038|CYT_CHICK	52	3e-06	Cystatin OS=Gallus gallus PE=1 SV=2	--	--	--	--	--	K01373	4e-16	84.3	tca:662417	cathepsin F [EC:3.4.22.41]	-	-	-	-
Unigene1930_All	319	458	2401	141.333	643.599	-2.18706	DOWN	3.411e-260	6.0736e-258	gi|193603774|ref|XP_001950066.1|	90.9	1e-17	PREDICTED: similar to 4A11 antigen; sperm tail membrane antigen [Acyrthosiphon pisum]	sp|Q9WXI7|PTGA_BUCAI	187	2e-47	Glucose-specific phosphotransferase enzyme IIA component OS=Buchnera aphidicola subsp. Acyrthosiphon pisum GN=crr PE=3 SV=1	BU063	187	5e-48	COG2190	Phosphotransferase system IIA components	--	--	--	--	--	-	-	-	-
Unigene26025_All	1783	0	955	0	45.8001	-12.1611	DOWN	5.2579e-260	9.3073e-258	gi|58585196|ref|NP_001011627.1|	747	0	phenoloxidase subunit A3 [Apis mellifera] >gi|41350389|gb|AAO72539.2| prophenoloxidase [Apis mellifera]	sp|Q9V521|PRPA3_DROME	645	0	Phenoloxidase subunit A3 OS=Drosophila melanogaster GN=proPo-A3 PE=1 SV=1	--	--	--	--	--	K00505	1e-167	589	dya:Dyak_GE14257	tyrosinase [EC:1.14.18.1]	GO:0008152//metabolic process	GO:0016491//oxidoreductase activity	-	GO
Unigene688_All	746	1025	3589	135.256	411.385	-1.6048	DOWN	1.6257e-256	2.812e-254	gi|193603681|ref|XP_001949325.1|	471	1e-131	PREDICTED: similar to AGAP007784-PA [Acyrthosiphon pisum]	sp|Q8BMS1|ECHA_MOUSE	314	5e-85	Trifunctional enzyme subunit alpha, mitochondrial OS=Mus musculus GN=Hadha PE=1 SV=1	VC1047_2	183	2e-46	COG1250	3-hydroxyacyl-CoA dehydrogenase	K07515	2e-132	471	api:100165657	enoyl-CoA hydratase / long-chain 3-hydroxyacyl-CoA dehydrogenase [EC:4.2.1.17 1.1.1.211]	GO:0009062//fatty acid catabolic process	GO:0016616//oxidoreductase activity, acting on the CH-OH group of donors, NAD or NADP as acceptor;GO:0048037//cofactor binding;GO:0016836//hydro-lyase activity	GO:0015630//microtubule cytoskeleton;GO:0005759//mitochondrial matrix	GO
Unigene22422_All	233	1236	3993	522.195	1465.4	-1.48864	DOWN	8.5718e-256	1.4742e-253	gi|193594238|ref|XP_001951769.1|	114	8e-25	PREDICTED: similar to isocitrate dehydrogenase [Acyrthosiphon pisum]	sp|Q9VWH4|IDH3A_DROME	86.7	4e-17	Probable isocitrate dehydrogenase [NAD] subunit alpha, mitochondrial OS=Drosophila melanogaster GN=l(1)G0156 PE=2 SV=1	YNL037c	51.2	4e-07	COG0473	Isocitrate/isopropylmalate dehydrogenase	K00030	9e-26	114	api:100161204	isocitrate dehydrogenase (NAD+) [EC:1.1.1.41]	GO:0009060//aerobic respiration	GO:0046872//metal ion binding;GO:0004448//isocitrate dehydrogenase activity;GO:0000166//nucleotide binding	GO:0043231//intracellular membrane-bounded organelle;GO:0044444//cytoplasmic part;GO:0015630//microtubule cytoskeleton	GO
Unigene15569_All	966	691	2898	70.416	256.528	-1.86514	DOWN	1.894e-255	3.239e-253	gi|239789076|dbj|BAH71185.1|	451	1e-156	ACYPI004672 [Acyrthosiphon pisum]	sp|Q497B0|NIT2_RAT	246	4e-75	Omega-amidase NIT2 OS=Rattus norvegicus GN=Nit2 PE=1 SV=1	SPAC26A3.11	211	4e-64	COG0388	Predicted amidohydrolase	K13566	1e-78	244	tca:656225	omega-amidase [EC:3.5.1.3]	-	-	-	-
Unigene4006_All	481	701	2916	143.464	518.39	-1.85335	DOWN	7.6001e-255	1.2925e-252	gi|307191730|gb|EFN75172.1|	65.9	4e-12	Paramyosin, short form [Harpegnathos saltator]	--	--	--	--	--	--	--	--	--	--	--	--	--	--	-	-	-	-
Unigene16543_All	927	954	3435	101.307	316.855	-1.64509	DOWN	2.1642e-254	3.5995e-252	gi|193718425|ref|XP_001947313.1|	399	1e-110	PREDICTED: similar to acetoacetyl-CoA thiolase [Acyrthosiphon pisum]	sp|P17764|THIL_RAT	286	1e-76	Acetyl-CoA acetyltransferase, mitochondrial OS=Rattus norvegicus GN=Acat1 PE=1 SV=1	SPBC215.09c	217	3e-56	COG0183	Acetyl-CoA acetyltransferase	K00626	1e-110	399	api:100162752	acetyl-CoA C-acetyltransferase [EC:2.3.1.9]	-	-	-	-
Unigene22931_All	255	3024	7065	1167.38	2369.11	-1.02107	DOWN	4.0422e-251	6.6139e-249	gi|193688110|ref|XP_001943049.1|	171	6e-42	PREDICTED: similar to glyceraldehyde-3-phosphate dehydrogenase [Acyrthosiphon pisum]	sp|O44104|G3P2_DROPS	135	1e-31	Glyceraldehyde-3-phosphate dehydrogenase 2 OS=Drosophila pseudoobscura pseudoobscura GN=Gapdh2 PE=2 SV=2	SPBC32F12.11	119	1e-27	COG0057	Glyceraldehyde-3-phosphate dehydrogenase/erythrose-4-phosphate dehydrogenase	K00134	6e-43	171	api:100169122	glyceraldehyde 3-phosphate dehydrogenase [EC:1.2.1.12]	GO:0006007//glucose catabolic process	GO:0008943//glyceraldehyde-3-phosphate dehydrogenase activity;GO:0000166//nucleotide binding	GO:0044424//intracellular part	GO
Unigene6810_All	1481	1122	3737	74.5776	215.766	-1.53265	DOWN	6.4821e-250	1.0493e-247	gi|193610881|ref|XP_001947230.1|	795	0	PREDICTED: similar to MGC165775 protein [Acyrthosiphon pisum]	sp|O60779|S19A2_HUMAN	239	4e-62	Thiamine transporter 1 OS=Homo sapiens GN=SLC19A2 PE=1 SV=2	--	--	--	--	--	--	--	--	--	--	-	-	-	-
Unigene9151_All	429	579	2622	132.859	522.624	-1.97588	DOWN	1.2911e-249	2.0788e-247	gi|193587197|ref|XP_001949717.1|	295	3e-79	PREDICTED: similar to isocitrate dehydrogenase [Acyrthosiphon pisum]	sp|P41564|IDH3G_MACFA	181	1e-45	Isocitrate dehydrogenase [NAD] subunit gamma, mitochondrial (Fragment) OS=Macaca fascicularis GN=IDH3G PE=2 SV=1	SPAC11G7.03	152	2e-37	COG0473	Isocitrate/isopropylmalate dehydrogenase	K00030	4e-80	295	api:100162792	isocitrate dehydrogenase (NAD+) [EC:1.1.1.41]	-	-	-	-
Unigene21599_All	205	1581	4589	759.186	1914.16	-1.33419	DOWN	2.262e-249	3.6037e-247	gi|193704626|ref|XP_001947820.1|	131	6e-30	PREDICTED: similar to tropomyosin 1 [Acyrthosiphon pisum]	sp|Q8T380|TPM_LEPSA	123	4e-28	Tropomyosin OS=Lepisma saccharina PE=2 SV=1	--	--	--	--	--	K10374	2e-28	123	ame:408414	tropomyosin 2	-	-	-	-
Unigene7345_All	897	2252	5758	247.142	548.9	-1.1512	DOWN	1.7303e-248	2.7139e-246	gi|239788292|dbj|BAH70835.1|	373	1e-102	ACYPI001441 [Acyrthosiphon pisum]	sp|Q4R4E0|NDUB5_MACFA	117	1e-25	NADH dehydrogenase [ubiquinone] 1 beta subcomplex subunit 5, mitochondrial OS=Macaca fascicularis GN=NDUFB5 PE=2 SV=1	--	--	--	--	--	K03961	8e-103	373	api:100160116	NADH dehydrogenase (ubiquinone) 1 beta subcomplex 5 [EC:1.6.5.3 1.6.99.3]	-	-	-	-
Unigene21045_All	496	472	2371	93.6765	408.756	-2.12548	DOWN	5.3758e-248	8.345e-246	gi|193580085|ref|XP_001942674.1|	88.2	1e-16	PREDICTED: similar to troponin C type IIIa [Acyrthosiphon pisum]	sp|Q09665|TNNC2_CAEEL	70.9	4e-12	Troponin C, isoform 2 OS=Caenorhabditis elegans GN=tnc-2 PE=1 SV=1	--	--	--	--	--	K13448	1e-06	52.4	nve:NEMVE_v1g220271	calcium-binding protein CML	-	-	-	-
Unigene242_All	1183	1340	4130	111.504	298.524	-1.42075	DOWN	6.9935e-247	1.0746e-244	gi|193666817|ref|XP_001950218.1|	486	1e-136	PREDICTED: similar to AGAP012513-PA [Acyrthosiphon pisum]	sp|Q6PAY8|HSDL2_XENLA	306	6e-101	Hydroxysteroid dehydrogenase-like protein 2 OS=Xenopus laevis GN=hsdl2 PE=2 SV=1	CC0400	304	2e-82	COG1028	Dehydrogenases with different specificities (related to short-chain alcohol dehydrogenases)	K13237	1e-12	74.3	tad:TRIADDRAFT_31628	peroxisomal 2,4-dienoyl-CoA reductase [EC:1.3.1.34]	-	-	-	-
Unigene6565_All	1458	1520	4448	102.626	260.868	-1.34593	DOWN	5.2676e-245	8.0125e-243	gi|239790072|dbj|BAH71621.1|	92.4	4e-17	ACYPI010011 [Acyrthosiphon pisum]	--	--	--	--	--	--	--	--	--	K00507	2e-06	53.9	api:100169208	stearoyl-CoA desaturase (delta-9 desaturase) [EC:1.14.19.1]	-	-	-	-
Unigene22770_All	247	1081	3624	430.823	1254.6	-1.54206	DOWN	1.4088e-244	2.1323e-242	gi|307184541|gb|EFN70906.1|	57.8	1e-07	Tropomyosin-1 [Camponotus floridanus]	sp|Q1HPU0|TPM1_BOMMO	57	4e-08	Tropomyosin-1 OS=Bombyx mori PE=1 SV=1	--	--	--	--	--	K10373	2e-08	57	tca:656904	tropomyosin 1	-	-	-	-
Unigene966_All	1164	720	2884	60.8905	211.864	-1.79885	DOWN	4.1975e-242	6.29e-240	gi|193617714|ref|XP_001949972.1|	704	0	PREDICTED: similar to aldehyde dehydrogenase [Acyrthosiphon pisum]	sp|P51647|AL1A1_RAT	453	1e-126	Retinal dehydrogenase 1 OS=Rattus norvegicus GN=Aldh1a1 PE=1 SV=3	BS_dhaS	386	3e-107	COG1012	NAD-dependent aldehyde dehydrogenases	K00128	8e-171	599	api:100162800	aldehyde dehydrogenase (NAD+) [EC:1.2.1.3]	-	-	-	-
Unigene23099_All	264	1025	3496	382.2	1132.35	-1.56692	DOWN	1.6138e-241	2.3946e-239	gi|239788733|dbj|BAH71033.1|	155	5e-37	ACYPI010196 [Acyrthosiphon pisum]	sp|Q710D6|COX5B_VULVU	81.6	1e-15	Cytochrome c oxidase subunit 5B, mitochondrial OS=Vulpes vulpes GN=COX5B PE=1 SV=1	--	--	--	--	--	K02265	6e-38	155	api:100169591	cytochrome c oxidase subunit Vb [EC:1.9.3.1]	-	GO:0015002//heme-copper terminal oxidase activity	GO:0031967	GO
Unigene344_All	1202	2019	5265	165.349	374.548	-1.17964	DOWN	2.7004e-236	3.911e-234	gi|193713629|ref|XP_001947919.1|	720	0	PREDICTED: similar to acyl-coa dehydrogenase [Acyrthosiphon pisum]	sp|P15651|ACADS_RAT	561	4e-159	Short-chain specific acyl-CoA dehydrogenase, mitochondrial OS=Rattus norvegicus GN=Acads PE=1 SV=2	FN0783	384	2e-106	COG1960	Acyl-CoA dehydrogenases	K00248	3e-166	584	aag:AaeL_AAEL004137	butyryl-CoA dehydrogenase [EC:1.3.99.2]	-	-	-	-
Unigene16455_All	917	2167	5518	232.627	514.548	-1.14529	DOWN	2.7584e-236	3.976e-234	gi|251823775|ref|NP_001156571.1|	473	1e-132	succinyl coenzyme A synthetase alpha subunit [Acyrthosiphon pisum] >gi|239792382|dbj|BAH72542.1| ACYPI009606 [Acyrthosiphon pisum]	sp|Q94522|SUCA_DROME	389	2e-107	Succinyl-CoA ligase [GDP-forming] subunit alpha, mitochondrial OS=Drosophila melanogaster GN=Scsalpha PE=2 SV=3	CC0338	308	6e-84	COG0074	Succinyl-CoA synthetase, alpha subunit	K01899	8e-133	473	api:100168943	succinyl-CoA synthetase alpha subunit [EC:6.2.1.4 6.2.1.5]	-	-	-	-
Unigene16990_All	510	396	2122	76.4355	355.786	-2.2187	DOWN	2.7612e-234	3.9425e-232	--	--	--	--	--	--	--	--	--	--	--	--	--	--	--	--	--	--	-	-	-	-
Unigene10479_All	821	556	2486	66.6656	258.924	-1.95751	DOWN	6.6358e-234	9.4304e-232	gi|239790775|dbj|BAH71925.1|	248	1e-64	ACYPI001655 [Acyrthosiphon pisum]	sp|P56556|NDUA6_HUMAN	113	2e-24	NADH dehydrogenase [ubiquinone] 1 alpha subcomplex subunit 6 OS=Homo sapiens GN=NDUFA6 PE=1 SV=3	--	--	--	--	--	K03950	2e-65	248	api:100160353	NADH dehydrogenase (ubiquinone) 1 alpha subcomplex 6 [EC:1.6.5.3 1.6.99.3]	-	-	-	-
Unigene10108_All	983	2772	6476	277.594	563.336	-1.02102	DOWN	2.4483e-230	3.4153e-228	gi|193702261|ref|XP_001951037.1|	370	1e-101	PREDICTED: similar to adenylate kinase 1b [Acyrthosiphon pisum]	sp|P05081|KAD1_CHICK	209	3e-53	Adenylate kinase isoenzyme 1 OS=Gallus gallus GN=AK1 PE=1 SV=1	YKL024c	154	3e-37	COG0563	Adenylate kinase and related kinases	K00939	5e-102	370	api:100161348	adenylate kinase [EC:2.7.4.3]	GO:0009117//nucleotide metabolic process	GO:0016301//kinase activity;GO:0032559//adenyl ribonucleotide binding	GO:0043231//intracellular membrane-bounded organelle	GO
Unigene22787_All	248	2387	5836	947.482	2012.23	-1.08662	DOWN	1.0052e-229	1.3894e-227	gi|239788704|dbj|BAH71020.1|	164	9e-40	ACYPI009403 [Acyrthosiphon pisum]	sp|P41822|FRI_AEDAE	62.8	6e-10	Ferritin subunit OS=Aedes aegypti GN=FERH PE=1 SV=2	--	--	--	--	--	K00522	1e-40	164	api:100168726	ferritin heavy chain [EC:1.16.3.1]	GO:0030005;GO:0008152//metabolic process;GO:0000041//transition metal ion transport	GO:0005506//iron ion binding;GO:0003824//catalytic activity	-	GO
Unigene4440_All	478	1714	4678	352.983	836.847	-1.24537	DOWN	1.0545e-228	1.4378e-226	gi|241896862|ref|NP_001155908.1|	231	9e-60	Succinate dehydrogenase B [Acyrthosiphon pisum] >gi|239799464|dbj|BAH70651.1| ACYPI003519 [Acyrthosiphon pisum]	sp|Q6FWS8|DHSB_CANGA	130	5e-30	Succinate dehydrogenase [ubiquinone] iron-sulfur subunit, mitochondrial OS=Candida glabrata GN=SDH2 PE=3 SV=1	YLL041c	129	2e-30	COG0479	Succinate dehydrogenase/fumarate reductase, Fe-S protein subunit	K00235	1e-60	231	api:100162363	succinate dehydrogenase (ubiquinone) iron-sulfur protein [EC:1.3.5.1]	-	-	-	-
Unigene12087_All	505	1863	4935	363.155	835.622	-1.20227	DOWN	2.6423e-228	3.5706e-226	gi|193669199|ref|XP_001947595.1|	312	4e-84	PREDICTED: similar to ACOnitase family member (aco-2) [Acyrthosiphon pisum]	sp|P34455|ACON_CAEEL	193	5e-49	Probable aconitate hydratase, mitochondrial OS=Caenorhabditis elegans GN=aco-2 PE=1 SV=2	SPAC24C9.06c	164	7e-41	COG1048	Aconitase A	K01681	6e-85	312	api:100169442	aconitate hydratase 1 [EC:4.2.1.3]	-	-	-	-
Unigene11718_All	483	1196	3671	243.756	649.907	-1.4148	DOWN	2.6491e-218	3.4122e-216	gi|193613280|ref|XP_001942691.1|	193	2e-48	PREDICTED: similar to Unc-89 CG33519-PB [Acyrthosiphon pisum]	--	--	--	--	--	--	--	--	--	--	--	--	--	--	-	-	-	-
Unigene1538_All	472	1383	4012	288.437	726.83	-1.33336	DOWN	4.5208e-218	5.7986e-216	gi|118083778|ref|XP_001232842.1|	69.7	3e-11	PREDICTED: hypothetical protein [Gallus gallus]	--	--	--	--	--	--	--	--	--	--	--	--	--	--	-	-	-	-
Unigene8246_All	468	2003	5090	421.313	930.006	-1.14235	DOWN	3.1164e-217	3.9636e-215	gi|239789102|dbj|BAH71197.1|	274	8e-73	ACYPI004388 [Acyrthosiphon pisum]	sp|P54357|MLC2_DROME	212	7e-55	Myosin-2 essential light chain OS=Drosophila melanogaster GN=Mlc-c PE=1 SV=1	SPAC3A12.14	94	1e-19	COG5126	Ca2+-binding protein (EF-Hand superfamily)	K12752	1e-73	274	api:100163294	myosin light chain, invertebrate	GO:0008152//metabolic process	GO:0046872//metal ion binding;GO:0016887//ATPase activity;GO:0016628//oxidoreductase activity, acting on the CH-CH group of donors, NAD or NADP as acceptor;GO:0017022//myosin binding	GO:0016459//myosin complex	GO
Unigene22040_All	218	639	2568	288.546	1007.29	-1.8036	DOWN	1.4308e-216	1.8122e-214	gi|193643688|ref|XP_001951112.1|	125	5e-28	PREDICTED: similar to alpha-amylase [Acyrthosiphon pisum]	sp|P07192|MAL3_DROME	73.2	5e-13	Probable maltase L OS=Drosophila melanogaster GN=LvpL PE=2 SV=2	--	--	--	--	--	K01187	3e-13	73.2	dme:Dmel_CG8695	alpha-glucosidase [EC:3.2.1.20]	GO:0005975//carbohydrate metabolic process	GO:0003824//catalytic activity	-	GO
Unigene849_All	1510	2675	6194	174.388	350.759	-1.00818	DOWN	6.5828e-216	8.2681e-214	gi|193676229|ref|XP_001944267.1|	885	0	PREDICTED: similar to AGAP004159-PA [Acyrthosiphon pisum]	sp|P28227|MAOX_ANAPL	483	1e-135	NADP-dependent malic enzyme OS=Anas platyrhynchos GN=ME1 PE=1 SV=1	VC1188	340	4e-93	COG0281	Malic enzyme	K00029	0	885	api:100165091	malate dehydrogenase (oxaloacetate-decarboxylating)(NADP+) [EC:1.1.1.40]	-	-	-	-
Unigene2504_All	744	345	1905	45.6474	218.946	-2.26197	DOWN	1.5798e-215	1.9761e-213	gi|193620134|ref|XP_001950954.1|	256	7e-67	PREDICTED: similar to CG11015 CG11015-PA isoform 1 [Acyrthosiphon pisum]	sp|P00428|COX5B_BOVIN	84.7	6e-16	Cytochrome c oxidase subunit 5B, mitochondrial OS=Bos taurus GN=COX5B PE=1 SV=2	--	--	--	--	--	K02265	1e-67	256	api:100165918	cytochrome c oxidase subunit Vb [EC:1.9.3.1]	GO:0022904//respiratory electron transport chain	GO:0015002//heme-copper terminal oxidase activity	GO:0005746//mitochondrial respiratory chain	GO
Unigene9023_All	551	1224	3697	218.675	573.736	-1.39159	DOWN	1.7773e-214	2.214e-212	gi|193603750|ref|XP_001945715.1|	155	5e-37	PREDICTED: similar to Glycerol-3-phosphate dehydrogenase [Acyrthosiphon pisum]	sp|Q5XIZ6|GPD1L_DANRE	122	2e-27	Glycerol-3-phosphate dehydrogenase 1-like protein OS=Danio rerio GN=gpd1l PE=2 SV=1	YDL022w	89.4	3e-18	COG0240	Glycerol-3-phosphate dehydrogenase	K00006	8e-38	155	api:100160658	glycerol-3-phosphate dehydrogenase (NAD+) [EC:1.1.1.8]	-	-	-	-
Unigene4125_All	4243	91	1195	2.1112	24.0829	-3.51187	DOWN	5.5588e-214	6.8961e-212	gi|193659564|ref|XP_001947243.1|	674	0	PREDICTED: similar to Probable RNA-directed DNA polymerase from transposon BS (Reverse transcriptase) [Acyrthosiphon pisum]	sp|Q9NBX4|RTXE_DROME	551	1e-155	Probable RNA-directed DNA polymerase from transposon X-element OS=Drosophila melanogaster GN=ORF2 PE=3 SV=1	--	--	--	--	--	K12839	1e-15	86.7	hmg:100210084	survival of motor neuron-related-splicing factor 30	-	-	-	-
Unigene19579_All	256	86	1166	33.0696	389.469	-3.55793	DOWN	3.9715e-211	4.8671e-209	--	--	--	--	--	--	--	--	--	--	--	--	--	--	--	--	--	--	-	-	-	-
Unigene3563_All	1453	192	1488	13.0079	87.5692	-2.75104	DOWN	1.0514e-210	1.2833e-208	gi|301631895|ref|XP_002945030.1|	258	3e-67	PREDICTED: flagellum-specific ATP synthase-like [Xenopus (Silurana) tropicalis]	sp|P57178|FLII_BUCAI	697	0	Flagellum-specific ATP synthase OS=Buchnera aphidicola subsp. Acyrthosiphon pisum GN=fliI PE=3 SV=1	BU076	697	0	COG1157	Flagellar biosynthesis/type III secretory pathway ATPase	K02133	1e-33	144	ssc:100157156	F-type H+-transporting ATPase subunit beta [EC:3.6.3.14]	-	-	-	-
Unigene23763_All	330	1613	4363	481.161	1130.54	-1.23242	DOWN	5.1453e-210	6.2051e-208	gi|240848817|ref|NP_001155431.1|	102	5e-21	RR1 cuticle protein 10 [Acyrthosiphon pisum] >gi|239790254|dbj|BAH71700.1| ACYPI001610 [Acyrthosiphon pisum]	--	--	--	--	--	--	--	--	--	--	--	--	--	--	-	-	-	-
Unigene4260_All	360	119	1267	32.5398	300.946	-3.20923	DOWN	2.2988e-209	2.7395e-207	--	--	--	--	--	--	--	--	--	--	--	--	--	--	--	--	--	--	-	-	-	-
Unigene17083_All	432	1452	4068	330.867	805.214	-1.28312	DOWN	1.636e-208	1.942e-206	gi|239789894|dbj|BAH71543.1|	170	4e-74	ACYPI000258 [Acyrthosiphon pisum]	sp|Q94516|AT5F1_DROME	66.6	1e-15	ATP synthase subunit b, mitochondrial OS=Drosophila melanogaster GN=ATPsyn-b PE=1 SV=2	--	--	--	--	--	K02127	5e-75	170	api:100158834	F-type H+-transporting ATPase subunit b [EC:3.6.3.14]	-	-	-	-
Unigene390_All	942	2310	5524	241.397	501.437	-1.05466	DOWN	2.2818e-207	2.6876e-205	gi|31208009|ref|XP_312971.1|	345	2e-93	AGAP004098-PA [Anopheles gambiae str. PEST] >gi|30177041|gb|EAA08621.2| AGAP004098-PA [Anopheles gambiae str. PEST]	sp|Q9CQC9|SAR1B_MOUSE	274	6e-73	GTP-binding protein SAR1b OS=Mus musculus GN=Sar1b PE=1 SV=1	YBR164c	103	6e-22	COG1100	GTPase SAR1 and related small G proteins	K07953	6e-110	397	api:100161612	GTP-binding protein SAR1 [EC:3.6.5.-]	-	-	-	-
Unigene13117_All	2233	557	2338	24.5548	89.5302	-1.86637	DOWN	1.1813e-206	1.386e-204	gi|193573527|ref|XP_001946019.1|	1305	0	PREDICTED: similar to oligopeptide transporter [Acyrthosiphon pisum]	sp|P91679|PEPT1_DROME	493	2e-138	Peptide transporter family 1 OS=Drosophila melanogaster GN=yin PE=1 SV=2	ECU11g1050	239	1e-62	COG3104	Dipeptide/tripeptide permease	K03305	5e-162	571	nvi:100119964	proton-dependent oligopeptide transporter, POT family	-	-	-	-
Unigene13015_All	1747	1624	4341	91.5089	212.476	-1.21532	DOWN	1.7569e-204	2.0145e-202	gi|193713938|ref|XP_001946802.1|	818	0	PREDICTED: similar to AGAP004352-PA [Acyrthosiphon pisum]	sp|Q96I99|SUCB2_HUMAN	466	2e-130	Succinyl-CoA ligase [GDP-forming] subunit beta, mitochondrial OS=Homo sapiens GN=SUCLG2 PE=1 SV=2	SPCC1620.08	359	9e-99	COG0045	Succinyl-CoA synthetase, beta subunit	K01900	0	818	api:100168560	succinyl-CoA synthetase beta subunit [EC:6.2.1.4 6.2.1.5]	-	-	-	-
Unigene13905_All	687	173	1405	24.789	174.877	-2.81857	DOWN	3.5343e-204	4.0371e-202	gi|296211660|ref|XP_002752500.1|	76.3	9e-13	PREDICTED: HIG1 domain family member 1C-like [Callithrix jacchus]	sp|Q76I25|HIG1C_MOUSE	72.8	2e-12	HIG1 domain family member 1C OS=Mus musculus GN=Higd1c PE=2 SV=1	--	--	--	--	--	--	--	--	--	--	-	-	-	-
Unigene101_All	2155	864	2919	39.4672	115.825	-1.55322	DOWN	1.8748e-199	2.0941e-197	gi|193681149|ref|XP_001942993.1|	1294	0	PREDICTED: hypothetical protein [Acyrthosiphon pisum]	--	--	--	--	--	--	--	--	--	--	--	--	--	--	-	-	-	-
Unigene7158_All	817	93	1140	11.2055	119.316	-3.4125	DOWN	2.9903e-199	3.3278e-197	gi|193683506|ref|XP_001948792.1|	375	1e-102	PREDICTED: similar to Sug CG7334-PA [Acyrthosiphon pisum]	--	--	--	--	--	--	--	--	--	--	--	--	--	--	-	-	-	-
Unigene841_All	647	2078	5070	316.163	670.066	-1.08363	DOWN	5.8153e-199	6.4244e-197	gi|193676229|ref|XP_001944267.1|	377	1e-103	PREDICTED: similar to AGAP004159-PA [Acyrthosiphon pisum]	sp|P13697|MAOX_RAT	213	1e-54	NADP-dependent malic enzyme OS=Rattus norvegicus GN=Me1 PE=1 SV=2	DRA0276	103	2e-22	COG0281	Malic enzyme	K00029	3e-104	377	api:100165091	malate dehydrogenase (oxaloacetate-decarboxylating)(NADP+) [EC:1.1.1.40]	GO:0043648//dicarboxylic acid metabolic process	GO:0016615//malate dehydrogenase activity;GO:0000166//nucleotide binding;GO:0043169//cation binding	-	GO
Unigene12290_All	514	1998	4933	382.651	820.658	-1.10075	DOWN	1.5011e-198	1.6523e-196	gi|239793648|dbj|BAH72929.1|	186	3e-46	ACYPI005249 [Acyrthosiphon pisum]	--	--	--	--	--	--	--	--	--	--	--	--	--	--	-	-	-	-
Unigene19401_All	592	1360	3831	226.145	553.356	-1.29096	DOWN	2.5359e-198	2.7712e-196	gi|239789288|dbj|BAH71275.1|	291	1e-77	ACYPI009382 [Acyrthosiphon pisum]	sp|P0CB98|NDUS8_PONPY	277	4e-74	NADH dehydrogenase [ubiquinone] iron-sulfur protein 8, mitochondrial OS=Pongo pygmaeus GN=NDUFS8 PE=2 SV=1	SMc01922	238	7e-63	COG1143	Formate hydrogenlyase subunit 6/NADH:ubiquinone oxidoreductase 23 kD subunit (chain I)	K03941	2e-78	291	api:100168704	NADH dehydrogenase (ubiquinone) Fe-S protein 8 [EC:1.6.5.3 1.6.99.3]	-	-	-	-
Unigene13052_All	1023	1957	4854	188.315	405.731	-1.10737	DOWN	2.801e-197	3.0281e-195	gi|187177327|ref|NP_001119641.1|	480	1e-134	diacetyl/L-xylulose reductase [Acyrthosiphon pisum] >gi|239788830|dbj|BAH71076.1| ACYPI000057 [Acyrthosiphon pisum]	sp|Q7Z4W1|DCXR_HUMAN	226	2e-58	L-xylulose reductase OS=Homo sapiens GN=DCXR PE=1 SV=2	lin0362	135	1e-31	COG1028	Dehydrogenases with different specificities (related to short-chain alcohol dehydrogenases)	K03331	1e-58	226	hsa:51181	L-xylulose reductase [EC:1.1.1.10]	-	-	-	-
Unigene26027_All	2104	5	759	0.2339	30.8468	-7.04309	DOWN	4.1067e-196	4.4239e-194	gi|4165194|emb|CAA08807.1|	342	3e-92	Pol protein [Drosophila melanogaster]	sp|P20825|POL2_DROME	328	1e-88	Retrovirus-related Pol polyprotein from transposon 297 OS=Drosophila melanogaster GN=pol PE=4 SV=1	YGR109w-b_2	288	3e-77	COG2801	Transposase and inactivated derivatives	K04228	1e-79	297	dre:100151502	arginine vasopressin receptor 2	-	GO:0005488//binding	-	GO
Unigene11809_All	227	463	2049	200.782	771.845	-1.94268	DOWN	3.1941e-191	3.3806e-189	--	--	--	--	--	--	--	--	--	--	--	--	--	--	--	--	--	--	-	-	-	-
Unigene14633_All	419	749	2639	175.97	538.567	-1.6138	DOWN	1.1725e-190	1.2281e-188	gi|254039714|ref|NP_001156824.1|	218	7e-56	NADH dehydrogenase (ubiquinone) 1 beta subcomplex, 2, 8kDa [Acyrthosiphon pisum]	sp|Q0MQC9|NDUB2_PANTR	50.1	4e-06	NADH dehydrogenase [ubiquinone] 1 beta subcomplex subunit 2, mitochondrial OS=Pan troglodytes GN=NDUFB2 PE=3 SV=1	--	--	--	--	--	K03958	6e-07	52.4	tca:659363	NADH dehydrogenase (ubiquinone) 1 beta subcomplex 2 [EC:1.6.5.3 1.6.99.3]	-	-	-	-
Unigene26003_All	851	0	694	0	69.7339	-12.7676	DOWN	3.8857e-189	4.0419e-187	--	--	--	--	--	--	--	--	--	--	--	--	--	--	--	--	--	--	-	-	-	-
Unigene12068_All	467	1720	4383	362.562	802.543	-1.14635	DOWN	2.2182e-188	2.2995e-186	gi|239789116|dbj|BAH71204.1|	280	9e-75	ACYPI002841 [Acyrthosiphon pisum]	sp|Q0MQI7|NDUV2_PONPY	189	8e-48	NADH dehydrogenase [ubiquinone] flavoprotein 2, mitochondrial OS=Pongo pygmaeus GN=NDUFV2 PE=2 SV=1	RC0481	136	2e-32	COG1905	NADH:ubiquinone oxidoreductase 24 kD subunit	K03943	1e-75	280	api:100161633	NADH dehydrogenase (ubiquinone) flavoprotein 2 [EC:1.6.5.3 1.6.99.3]	-	-	-	-
Unigene246_All	1342	1306	3661	95.799	233.271	-1.28393	DOWN	4.9292e-188	5.0751e-186	gi|193629582|ref|XP_001944091.1|	633	1e-180	PREDICTED: similar to phosphatidylinositol transfer protein [Acyrthosiphon pisum]	sp|Q9D3D0|TTPAL_MOUSE	84.3	2e-15	Alpha-tocopherol transfer protein-like OS=Mus musculus GN=Ttpal PE=2 SV=3	--	--	--	--	--	K10693	6e-31	135	dpe:Dper_GL26848	E3 ubiquitin-protein ligase MYCBP2 [EC:6.3.2.19]	-	-	-	-
Unigene10087_All	801	1795	4507	220.598	481.137	-1.12503	DOWN	5.5233e-188	5.6674e-186	gi|148787856|gb|AAI42850.1|	108	2e-22	Zgc:165536 protein [Danio rerio]	--	--	--	--	--	--	--	--	--	--	--	--	--	--	GO:0010468//regulation of gene expression;GO:0006351//transcription, DNA-dependent;GO:0032501//multicellular organismal process	GO:0003677//DNA binding;GO:0001071	GO:0043231//intracellular membrane-bounded organelle	GO
Unigene23020_All	260	748	2620	283.204	861.672	-1.6053	DOWN	6.9468e-188	7.1041e-186	gi|193709413|ref|XP_001951905.1|	149	2e-35	PREDICTED: similar to cytochrome P450 [Acyrthosiphon pisum]	sp|Q964R0|CP6K1_BLAGE	88.2	1e-17	Cytochrome P450 6k1 OS=Blattella germanica GN=CYP6K1 PE=2 SV=1	VNG0422G	55.1	3e-08	COG2124	Cytochrome P450	K07424	6e-22	102	api:100164042	cytochrome P450, family 3, subfamily A [EC:1.14.14.1]	-	-	-	-
Unigene5101_All	234	211	1432	88.764	523.288	-2.55956	DOWN	1.4896e-187	1.5182e-185	--	--	--	--	--	--	--	--	--	--	--	--	--	--	--	--	--	--	-	-	-	-
Unigene8570_All	859	523	2157	59.9348	214.719	-1.84099	DOWN	2.433e-187	2.4714e-185	gi|239788740|dbj|BAH71036.1|	301	2e-80	ACYPI001979 [Acyrthosiphon pisum]	--	--	--	--	--	--	--	--	--	--	--	--	--	--	-	-	-	-
Unigene23622_All	308	1233	3514	394.079	975.585	-1.30778	DOWN	1.0373e-185	1.0432e-183	gi|239793027|dbj|BAH72779.1|	192	3e-48	ACYPI007365 [Acyrthosiphon pisum]	--	--	--	--	--	--	--	--	--	K03956	1e-09	61.2	dpe:Dper_GL10144	NADH dehydrogenase (ubiquinone) 1 alpha subcomplex 11 [EC:1.6.5.3]	-	-	-	-
Unigene2425_All	554	730	2569	129.713	396.523	-1.61208	DOWN	2.2584e-185	2.2636e-183	gi|239789442|dbj|BAH71346.1|	256	2e-67	ACYPI004221 [Acyrthosiphon pisum]	sp|B3MGU5|SDF2B_DROAN	102	1e-21	Succinate dehydrogenase assembly factor 2-B, mitochondrial OS=Drosophila ananassae GN=GF11203 PE=3 SV=1	YOL071w	73.2	3e-13	COG2938	Uncharacterized conserved protein	--	--	--	--	--	GO:0018065//protein-cofactor linkage;GO:0022904//respiratory electron transport chain	-	GO:0043231//intracellular membrane-bounded organelle	GO
Unigene2633_All	442	1044	3157	232.514	610.754	-1.39328	DOWN	8.9605e-184	8.893e-182	gi|198438298|ref|XP_002131821.1|	288	5e-77	PREDICTED: similar to aconitase 2, mitochondrial isoform 1 [Ciona intestinalis]	sp|P34455|ACON_CAEEL	279	4e-75	Probable aconitate hydratase, mitochondrial OS=Caenorhabditis elegans GN=aco-2 PE=1 SV=2	SPAC24C9.06c	260	5e-70	COG1048	Aconitase A	K01681	3e-79	292	phu:Phum_PHUM303350	aconitate hydratase 1 [EC:4.2.1.3]	GO:0009060//aerobic respiration	GO:0051536//iron-sulfur cluster binding;GO:0016836//hydro-lyase activity	GO:0043231//intracellular membrane-bounded organelle;GO:0044444//cytoplasmic part	GO
Unigene22820_All	249	1321	3653	522.244	1254.48	-1.26429	DOWN	3.0349e-183	2.9827e-181	gi|239791047|dbj|BAH72040.1|	80.1	2e-14	ACYPI005806 [Acyrthosiphon pisum]	sp|P33676|ENO_SCHJA	65.5	1e-10	Enolase OS=Schistosoma japonicum GN=ENO PE=2 SV=1	YHR174w	47.8	5e-06	COG0148	Enolase	K01689	2e-15	80.1	api:100164819	enolase [EC:4.2.1.11]	GO:0006357//regulation of transcription from RNA polymerase II promoter;GO:0051707//response to other organism;GO:0006007//glucose catabolic process;GO:0016049//cell growth	GO:0004175//endopeptidase activity;GO:0003712//transcription cofactor activity;GO:0001071;GO:0003676//nucleic acid binding;GO:0046872//metal ion binding;GO:0016836//hydro-lyase activity	GO:0016020//membrane;GO:0043231//intracellular membrane-bounded organelle;GO:0031672//A band;GO:0043234//protein complex	GO
Unigene7057_All	940	535	2134	56.0269	194.125	-1.79279	DOWN	7.7315e-179	7.3595e-177	--	--	--	--	--	--	--	--	--	--	--	--	--	--	--	--	--	--	-	-	-	-
Unigene15830_All	724	532	2125	72.3342	250.977	-1.79481	DOWN	2.303e-178	2.1854e-176	gi|239789834|dbj|BAH71516.1|	400	1e-110	ACYPI001027 [Acyrthosiphon pisum]	sp|O16264|PEBPH_CAEEL	207	4e-53	Phosphatidylethanolamine-binding protein homolog F40A3.3 OS=Caenorhabditis elegans GN=F40A3.3 PE=2 SV=1	YLR179c	62.8	6e-10	COG1881	Phospholipid-binding protein	--	--	--	--	--	-	-	-	-
Unigene4237_All	1129	205	1371	17.8743	103.838	-2.53838	DOWN	5.5376e-178	5.2382e-176	gi|301630268|ref|XP_002944244.1|	231	5e-59	PREDICTED: phosphoenolpyruvate-protein phosphotransferase-like [Xenopus (Silurana) tropicalis]	sp|Q9WXI6|PT1_BUCAI	580	6e-165	Phosphoenolpyruvate-protein phosphotransferase OS=Buchnera aphidicola subsp. Acyrthosiphon pisum GN=ptsI PE=3 SV=2	BU064	580	2e-165	COG1080	Phosphoenolpyruvate-protein kinase (PTS system EI component in bacteria)	--	--	--	--	--	-	-	-	-
Unigene8652_All	595	747	2555	123.587	367.188	-1.57099	DOWN	1.0444e-177	9.8487e-176	gi|193718425|ref|XP_001947313.1|	353	2e-96	PREDICTED: similar to acetoacetyl-CoA thiolase [Acyrthosiphon pisum]	sp|Q8QZT1|THIL_MOUSE	288	2e-77	Acetyl-CoA acetyltransferase, mitochondrial OS=Mus musculus GN=Acat1 PE=1 SV=1	YPL028w	203	2e-52	COG0183	Acetyl-CoA acetyltransferase	K00626	3e-97	353	api:100162752	acetyl-CoA C-acetyltransferase [EC:2.3.1.9]	-	-	-	-
Unigene771_All	531	161	1251	29.8471	201.454	-2.75479	DOWN	1.0736e-177	1.0093e-175	gi|193647871|ref|XP_001945061.1|	277	1e-73	PREDICTED: similar to cuticle protein [Acyrthosiphon pisum]	sp|P45583|CU19_LOCMI	101	3e-21	Cuticle protein 19 OS=Locusta migratoria PE=1 SV=1	--	--	--	--	--	--	--	--	--	--	-	-	-	-
Unigene11400_All	380	1818	4460	470.956	1003.61	-1.09153	DOWN	2.592e-177	2.4216e-175	gi|544256|sp|P35502.1|ESTF_MYZPE	226	1e-58	RecName: Full=Esterase FE4; AltName: Full=Carboxylic-ester hydrolase; Flags: Precursor >gi|397513|emb|CAA52649.1| carboxylesterase; esterase FE4 [Myzus persicae]	sp|P35502|ESTF_MYZPE	226	3e-59	Esterase FE4 OS=Myzus persicae PE=1 SV=1	DR2626	100	5e-22	COG2272	Carboxylesterase type B	K03927	3e-35	146	api:100168834	carboxylesterase type B [EC:3.1.1.1]	-	-	-	-
Unigene13907_All	1901	1830	4480	94.7631	201.516	-1.0885	DOWN	2.6174e-177	2.4378e-175	gi|193591656|ref|XP_001949996.1|	922	0	PREDICTED: similar to caseinolytic protease X [Acyrthosiphon pisum]	sp|Q5U2U0|CLPX_RAT	525	4e-148	ATP-dependent Clp protease ATP-binding subunit clpX-like, mitochondrial OS=Rattus norvegicus GN=Clpx PE=2 SV=1	CAC2639	339	1e-92	COG1219	ATP-dependent protease Clp, ATPase subunit	K03544	0	922	api:100163883	ATP-dependent Clp protease ATP-binding subunit ClpX	-	-	-	-
Unigene10151_All	2390	1473	3869	60.6702	138.425	-1.19005	DOWN	1.3668e-176	1.2575e-174	gi|193613280|ref|XP_001942691.1|	1575	0	PREDICTED: similar to Unc-89 CG33519-PB [Acyrthosiphon pisum]	sp|O01761|UNC89_CAEEL	288	2e-76	Muscle M-line assembly protein unc-89 OS=Caenorhabditis elegans GN=unc-89 PE=1 SV=3	--	--	--	--	--	K12567	6e-73	275	mmu:22138	titin [EC:2.7.11.1]	-	-	-	-
Unigene22974_All	257	1049	3115	401.803	1036.43	-1.36706	DOWN	2.8561e-176	2.6199e-174	gi|193624650|ref|XP_001952213.1|	103	2e-21	PREDICTED: similar to muscle myosin heavy chain isoform 2 [Acyrthosiphon pisum]	sp|P05661|MYSA_DROME	96.3	5e-20	Myosin heavy chain, muscle OS=Drosophila melanogaster GN=Mhc PE=1 SV=4	--	--	--	--	--	K10352	3e-22	103	api:100167379	myosin heavy chain	GO:0003012//muscle system process;GO:0014866//skeletal myofibril assembly;GO:0007424//open tracheal system development	GO:0008092//cytoskeletal protein binding;GO:0042802//identical protein binding;GO:0003774//motor activity;GO:0016887//ATPase activity;GO:0005198//structural molecule activity;GO:0032559//adenyl ribonucleotide binding	GO:0005859//muscle myosin complex;GO:0030017//sarcomere	GO
Unigene11790_All	275	593	2231	212.272	693.715	-1.70843	DOWN	6.5218e-175	5.9107e-173	gi|239792333|dbj|BAH72520.1|	81.3	1e-14	ACYPI009011 [Acyrthosiphon pisum]	--	--	--	--	--	--	--	--	--	--	--	--	--	--	-	-	-	-
Unigene13585_All	1478	902	2818	60.0762	163.035	-1.44032	DOWN	1.505e-172	1.3478e-170	gi|193591833|ref|XP_001945920.1|	550	1e-155	PREDICTED: similar to GA21887-PA [Acyrthosiphon pisum]	sp|O35459|ECH1_MOUSE	281	9e-75	Delta(3,5)-Delta(2,4)-dienoyl-CoA isomerase, mitochondrial OS=Mus musculus GN=Ech1 PE=2 SV=1	CC0353	179	1e-44	COG1024	Enoyl-CoA hydratase/carnithine racemase	K12663	1e-155	550	api:100164087	delta(3,5)-Delta(2,4)-dienoyl-CoA isomerase [EC:5.3.3.-]	-	-	-	-
Unigene23975_All	386	746	2514	190.249	556.919	-1.54958	DOWN	1.7793e-171	1.5748e-169	gi|170060794|ref|XP_001865958.1|	75.5	5e-13	NADH dehydrogenase [Culex quinquefasciatus] >gi|167879139|gb|EDS42522.1| NADH dehydrogenase [Culex quinquefasciatus]	--	--	--	--	--	--	--	--	--	K03957	3e-06	49.7	dme:Dmel_CG18624	NADH dehydrogenase (ubiquinone) 1 beta subcomplex 1 [EC:1.6.5.3 1.6.99.3]	-	-	-	-
Unigene23989_All	391	444	1896	111.783	414.644	-1.89117	DOWN	6.277e-171	5.5395e-169	gi|193669336|ref|XP_001946901.1|	207	9e-53	PREDICTED: similar to NADH dehydrogenase flavoprotein 2, mitochondrial [Acyrthosiphon pisum]	sp|Q20719|NDUV2_CAEEL	116	5e-26	Probable NADH dehydrogenase [ubiquinone] flavoprotein 2, mitochondrial OS=Caenorhabditis elegans GN=F53F4.10 PE=1 SV=1	RP353	57.8	5e-09	COG1905	NADH:ubiquinone oxidoreductase 24 kD subunit	K03943	1e-53	207	api:100161633	NADH dehydrogenase (ubiquinone) flavoprotein 2 [EC:1.6.5.3 1.6.99.3]	-	-	-	-
Unigene703_All	657	1763	4314	264.154	561.473	-1.08784	DOWN	1.1996e-170	1.0556e-168	gi|193594294|ref|XP_001946754.1|	306	3e-82	PREDICTED: similar to membrane alanyl aminopeptidase N [Acyrthosiphon pisum]	sp|P55786|PSA_HUMAN	100	1e-20	Puromycin-sensitive aminopeptidase OS=Homo sapiens GN=NPEPPS PE=1 SV=2	SPBC1921.05	97.4	2e-20	COG0308	Aminopeptidase N	K11140	2e-24	112	aag:AaeL_AAEL012783	aminopeptidase N [EC:3.4.11.2]	-	GO:0016787//hydrolase activity	-	GO
Unigene15946_All	752	1609	4055	210.624	461.091	-1.13038	DOWN	1.306e-170	1.1458e-168	gi|294951070|ref|XP_002786856.1|	53.5	7e-06	hypothetical protein Pmar_PMAR014826 [Perkinsus marinus ATCC 50983] >gi|239901327|gb|EER18652.1| hypothetical protein Pmar_PMAR014826 [Perkinsus marinus ATCC 50983]	--	--	--	--	--	--	--	--	--	--	--	--	--	--	-	-	-	-
Unigene10503_All	463	960	2909	204.108	537.25	-1.39626	DOWN	4.9096e-170	4.2828e-168	gi|209863075|ref|NP_001119611.2|	131	7e-30	S-adenosylmethionine decarboxylase [Acyrthosiphon pisum]	sp|P17708|DCAM_RAT	70.9	3e-12	S-adenosylmethionine decarboxylase proenzyme OS=Rattus norvegicus GN=Amd1 PE=2 SV=3	--	--	--	--	--	K01611	1e-30	131	api:100144779	S-adenosylmethionine decarboxylase [EC:4.1.1.50]	-	-	-	-
Unigene17036_All	731	67	926	9.0225	108.32	-3.58562	DOWN	4.1452e-169	3.585e-167	gi|193598983|ref|XP_001946757.1|	496	1e-139	PREDICTED: similar to Sug CG7334-PA [Acyrthosiphon pisum]	--	--	--	--	--	--	--	--	--	K10316	7e-08	57.4	cin:100179677	F-box protein 41	-	-	-	-
Unigene5932_All	522	1250	3396	235.727	556.303	-1.23875	DOWN	3.2313e-165	2.7322e-163	gi|193688233|ref|XP_001945136.1|	259	4e-68	PREDICTED: similar to CG8680 CG8680-PA [Acyrthosiphon pisum]	sp|P52503|NDUS6_MOUSE	110	4e-24	NADH dehydrogenase [ubiquinone] iron-sulfur protein 6, mitochondrial OS=Mus musculus GN=Ndufs6 PE=1 SV=2	--	--	--	--	--	K03939	6e-69	259	api:100159370	NADH dehydrogenase (ubiquinone) Fe-S protein 6 [EC:1.6.5.3 1.6.99.3]	GO:0008152//metabolic process	GO:0016651//oxidoreductase activity, acting on NADH or NADPH	GO:0005746//mitochondrial respiratory chain	GO
Unigene16142_All	594	531	2045	87.9991	294.389	-1.74216	DOWN	7.0282e-165	5.926e-163	gi|239790024|dbj|BAH71600.1|	184	1e-45	ACYPI46564 [Acyrthosiphon pisum]	--	--	--	--	--	--	--	--	--	--	--	--	--	--	-	-	-	-
Unigene17849_All	308	410	1787	131.04	496.121	-1.92069	DOWN	1.528e-164	1.2848e-162	gi|239788990|dbj|BAH71145.1|	95.5	5e-19	ACYPI007878 [Acyrthosiphon pisum]	--	--	--	--	--	--	--	--	--	--	--	--	--	--	-	-	-	-
Unigene7271_All	422	579	2141	135.063	433.829	-1.68349	DOWN	1.5439e-164	1.2946e-162	gi|193683694|ref|XP_001947648.1|	186	3e-46	PREDICTED: similar to AGAP006630-PA [Acyrthosiphon pisum]	--	--	--	--	--	--	--	--	--	--	--	--	--	--	-	-	-	-
Unigene21842_All	213	1523	3856	703.867	1548	-1.13703	DOWN	7.5667e-164	6.3272e-162	gi|268619126|gb|ACZ13339.1|	134	1e-30	ATP synthase alpha chain [Bursaphelenchus xylophilus]	sp|P35381|ATPA_DROME	134	2e-31	ATP synthase subunit alpha, mitochondrial OS=Drosophila melanogaster GN=blw PE=1 SV=2	SMc02499	120	8e-28	COG0056	F0F1-type ATP synthase, alpha subunit	K02132	1e-31	134	cbr:CBG08717	F-type H+-transporting ATPase subunit alpha [EC:3.6.3.14]	-	-	-	-
Unigene23200_All	269	1892	4450	692.371	1414.56	-1.03074	DOWN	2.2984e-161	1.8957e-159	gi|239790538|dbj|BAH71824.1|	182	3e-45	ACYPI008382 [Acyrthosiphon pisum]	sp|P29610|CY12_SOLTU	133	3e-31	Cytochrome c1-2, heme protein, mitochondrial (Fragment) OS=Solanum tuberosum GN=CYCL PE=1 SV=1	YOR065w	118	2e-27	COG2857	Cytochrome c1	K00413	3e-46	182	api:100167598	ubiquinol-cytochrome c reductase cytochrome c1 subunit [EC:1.10.2.2]	GO:0022904//respiratory electron transport chain	GO:0005506//iron ion binding	GO:0005746//mitochondrial respiratory chain	GO
Unigene6133_All	378	1989	4607	517.98	1042.17	-1.00863	DOWN	3.1681e-161	2.5989e-159	--	--	--	--	--	--	--	--	--	--	--	--	--	--	--	--	--	--	-	-	-	-
Unigene11536_All	256	221	1325	84.9812	442.578	-2.38072	DOWN	6.6833e-160	5.3948e-158	gi|239793585|dbj|BAH72903.1|	122	3e-27	ACYPI007688 [Acyrthosiphon pisum]	sp|Q94519|ACPM_DROME	101	2e-21	Acyl carrier protein, mitochondrial OS=Drosophila melanogaster GN=mtacp1 PE=2 SV=1	aq_1717a	65.5	2e-11	COG0236	Acyl carrier protein	K03955	3e-28	122	api:100166849	NADH dehydrogenase (ubiquinone) 1 alpha/beta subcomplex 1 [EC:1.6.5.3 1.6.99.3]	-	-	-	-
Unigene16526_All	829	752	2417	89.2963	249.308	-1.48126	DOWN	1.6902e-154	1.3289e-152	gi|239789559|dbj|BAH71395.1|	368	1e-100	ACYPI45536 [Acyrthosiphon pisum]	--	--	--	--	--	--	--	--	--	--	--	--	--	--	-	-	-	-
Unigene7614_All	707	658	2226	91.6172	269.228	-1.55514	DOWN	7.7061e-153	5.9658e-151	gi|193591881|ref|XP_001947617.1|	351	2e-95	PREDICTED: similar to serine 3-dehydrogenase, partial [Acyrthosiphon pisum]	sp|Q71R50|DHR11_CHICK	161	4e-39	Dehydrogenase/reductase SDR family member 11 OS=Gallus gallus GN=DHRS11 PE=2 SV=1	SMa0320	97.4	2e-20	COG4221	Short-chain alcohol dehydrogenase of unknown specificity	K11166	1e-15	82.8	tad:TRIADDRAFT_21043	dehydrogenase/reductase SDR family member 7B [EC:1.1.-.-]	-	-	-	-
Unigene12150_All	794	263	1388	32.6066	149.48	-2.19672	DOWN	4.7797e-152	3.6721e-150	--	--	--	--	--	--	--	--	--	--	--	--	--	--	--	--	--	--	-	-	-	-
Unigene9802_All	1884	1306	3394	68.239	154.044	-1.17468	DOWN	4.9111e-152	3.7635e-150	gi|193592083|ref|XP_001946873.1|	896	0	PREDICTED: similar to CG1443 CG1443-PA [Acyrthosiphon pisum]	sp|Q66H50|FACR1_RAT	350	3e-95	Fatty acyl-CoA reductase 1 OS=Rattus norvegicus GN=Far1 PE=2 SV=1	MT0110_4	72	3e-12	COG3320	Putative dehydrogenase domain of multifunctional non-ribosomal peptide synthetases and related enzymes	K13356	0	1104	api:100166286	fatty acyl-CoA reductase [EC:1.2.1.-]	-	-	-	-
Unigene9776_All	1614	1625	3901	99.1106	206.674	-1.06025	DOWN	2.7778e-148	2.0813e-146	gi|193629643|ref|XP_001950931.1|	784	0	PREDICTED: similar to AGAP004786-PA [Acyrthosiphon pisum]	sp|P52899|ODPA_CAEEL	487	1e-136	Probable pyruvate dehydrogenase E1 component subunit alpha, mitochondrial OS=Caenorhabditis elegans GN=T05H10.6 PE=3 SV=1	YER178w	357	4e-98	COG1071	Pyruvate/2-oxoglutarate dehydrogenase complex, dehydrogenase (E1) component, eukaryotic type, alpha subunit	K00161	0	784	api:100161397	pyruvate dehydrogenase E1 component subunit alpha [EC:1.2.4.1]	-	-	-	-
Unigene29780_All	349	0	543	0	133.042	-13.6996	DOWN	3.8914e-148	2.9013e-146	--	--	--	--	--	--	--	--	--	--	--	--	--	--	--	--	--	--	-	-	-	-
Unigene12727_All	478	1302	3349	268.135	599.103	-1.15984	DOWN	4.3478e-147	3.21e-145	--	--	--	--	--	--	--	--	--	--	--	--	--	--	--	--	--	--	-	-	-	-
Unigene4552_All	364	562	1999	151.987	469.597	-1.62748	DOWN	1.2444e-146	9.1207e-145	gi|239789811|dbj|BAH71505.1|	147	1e-34	ACYPI008219 [Acyrthosiphon pisum]	sp|P23935|NDUA5_BOVIN	78.2	1e-14	NADH dehydrogenase [ubiquinone] 1 alpha subcomplex subunit 5 OS=Bos taurus GN=NDUFA5 PE=1 SV=3	--	--	--	--	--	K03949	3e-35	146	api:100167422	NADH dehydrogenase (ubiquinone) 1 alpha subcomplex 5 [EC:1.6.5.3 1.6.99.3]	-	-	-	-
Unigene18185_All	232	605	2082	256.707	767.373	-1.57981	DOWN	2.4638e-146	1.7971e-144	gi|193645831|ref|XP_001944481.1|	73.9	2e-12	PREDICTED: similar to NP15.6 CG6008-PA [Acyrthosiphon pisum]	--	--	--	--	--	--	--	--	--	--	--	--	--	--	-	-	-	-
Unigene16306_All	1336	309	1464	22.7679	93.7019	-2.04108	DOWN	3.3604e-146	2.4452e-144	gi|239789588|dbj|BAH71409.1|	399	1e-109	ACYPI005407 [Acyrthosiphon pisum]	sp|Q6P3B9|RBFAL_MOUSE	106	4e-22	Putative ribosome-binding factor A, mitochondrial OS=Mus musculus PE=2 SV=1	--	--	--	--	--	--	--	--	--	--	-	-	-	-
Unigene14654_All	207	98	923	46.6043	381.281	-3.03232	DOWN	5.3413e-145	3.8587e-143	gi|239789236|dbj|BAH71255.1|	89.7	3e-17	ACYPI007810 [Acyrthosiphon pisum]	--	--	--	--	--	--	--	--	--	K11352	3e-18	89.7	api:100166979	NADH dehydrogenase (ubiquinone) 1 alpha subcomplex 12 [EC:1.6.5.3 1.6.99.3]	-	GO:0050136//NADH dehydrogenase (quinone) activity	GO:0044464//cell part	GO
Unigene1076_All	914	536	1937	57.7283	181.216	-1.65036	DOWN	5.8171e-145	4.1825e-143	gi|240848583|ref|NP_001155499.1|	473	1e-132	apolipoprotein O-like [Acyrthosiphon pisum] >gi|239799373|dbj|BAH70610.1| ACYPI002863 [Acyrthosiphon pisum]	sp|Q78IK4|APOOL_MOUSE	76.6	2e-13	Apolipoprotein O-like OS=Mus musculus GN=Apool PE=2 SV=1	--	--	--	--	--	--	--	--	--	--	-	-	-	-
Unigene17903_All	205	184	1157	88.3556	482.607	-2.44946	DOWN	1.5459e-144	1.1036e-142	gi|220980846|emb|CAQ19277.1|	66.6	3e-10	Tropomyosin 2 [Lethocerus indicus]	sp|P09491|TPM2_DROME	65.1	1e-10	Tropomyosin-2 OS=Drosophila melanogaster GN=Tm2 PE=2 SV=1	--	--	--	--	--	K10373	8e-11	65.1	dpo:Dpse_GA18472	tropomyosin 1	-	-	-	-
Unigene17810_All	1090	644	2146	58.1607	168.352	-1.53336	DOWN	1.8625e-144	1.3265e-142	gi|239790125|dbj|BAH71645.1|	568	1e-160	ACYPI009143 [Acyrthosiphon pisum]	--	--	--	--	--	--	--	--	--	--	--	--	--	--	-	-	-	-
Unigene21967_All	217	835	2504	378.789	986.708	-1.38123	DOWN	2.7407e-144	1.9474e-142	--	--	--	--	--	--	--	--	--	--	--	--	--	--	--	--	--	--	-	-	-	-
Unigene17346_All	1036	763	2369	72.4995	195.533	-1.43137	DOWN	4.8793e-144	3.4589e-142	gi|239790915|dbj|BAH71989.1|	313	7e-84	ACYPI002803 [Acyrthosiphon pisum]	sp|Q60415|PEX19_CRIGR	108	5e-23	Peroxisomal biogenesis factor 19 OS=Cricetulus griseus GN=PEX19 PE=1 SV=1	--	--	--	--	--	K13337	9e-139	493	api:100161592	peroxin-19	-	-	-	-
Unigene13517_All	888	716	2277	79.3726	219.262	-1.46594	DOWN	1.8206e-143	1.2786e-141	gi|193603440|ref|XP_001951319.1|	531	1e-149	PREDICTED: similar to AGAP010130-PA [Acyrthosiphon pisum]	sp|P42125|D3D2_MOUSE	201	4e-51	3,2-trans-enoyl-CoA isomerase, mitochondrial OS=Mus musculus GN=Dci PE=2 SV=1	FN1020	91.3	2e-18	COG1024	Enoyl-CoA hydratase/carnithine racemase	K13238	2e-150	531	api:100166810	3,2-trans-enoyl-CoA isomerase, mitochondrial [EC:5.3.3.8]	-	-	-	-
Unigene3381_All	1489	1612	3836	106.571	220.292	-1.04759	DOWN	4.6277e-143	3.2426e-141	gi|193629801|ref|XP_001951715.1|	511	1e-143	PREDICTED: similar to CG1674 CG1674-PA [Acyrthosiphon pisum]	--	--	--	--	--	--	--	--	--	--	--	--	--	--	-	-	-	-
Unigene29089_All	281	7	567	2.4522	172.54	-6.13671	DOWN	2.2396e-141	1.5549e-139	--	--	--	--	--	--	--	--	--	--	--	--	--	--	--	--	--	--	-	-	-	-
Unigene3632_All	1120	1435	3526	126.126	269.202	-1.09382	DOWN	4.5757e-141	3.155e-139	gi|193603738|ref|XP_001943652.1|	698	0	PREDICTED: similar to cathepsin B [Acyrthosiphon pisum]	sp|Q5R6D1|CATB_PONAB	280	2e-74	Cathepsin B OS=Pongo abelii GN=CTSB PE=2 SV=1	AF1946_2	67.4	4e-11	COG4870	Cysteine protease	K01363	2e-75	282	cbr:CBG18978	cathepsin B [EC:3.4.22.1]	-	-	-	-
Unigene17340_All	1476	1592	3782	106.176	219.103	-1.04515	DOWN	1.5126e-140	1.0359e-138	gi|193624668|ref|XP_001943217.1|	920	0	PREDICTED: similar to AGAP002016-PA [Acyrthosiphon pisum]	sp|A5D6U8|PAPL_DANRE	503	1e-141	Iron/zinc purple acid phosphatase-like protein OS=Danio rerio GN=papl PE=2 SV=1	CAC0205	63.2	1e-09	COG1409	Predicted phosphohydrolases	--	--	--	--	--	-	-	-	-
Unigene23538_All	299	1105	2959	363.799	846.229	-1.21791	DOWN	1.7711e-140	1.2102e-138	gi|239790202|dbj|BAH71677.1|	140	1e-32	ACYPI009553 [Acyrthosiphon pisum]	sp|Q6P9U4|SLMO2_RAT	82	1e-15	Protein slowmo homolog 2 OS=Rattus norvegicus GN=Slmo2 PE=2 SV=1	--	--	--	--	--	--	--	--	--	--	-	-	-	-
Unigene30218_All	581	667	2152	113.011	316.723	-1.48676	DOWN	1.6134e-138	1.0877e-136	gi|238231399|ref|NP_001153944.1|	389	1e-107	heme A:farnesyltransferase [Acyrthosiphon pisum] >gi|239790803|dbj|BAH71938.1| ACYPI009141 [Acyrthosiphon pisum]	sp|Q12887|COX10_HUMAN	185	2e-46	Protoheme IX farnesyltransferase, mitochondrial OS=Homo sapiens GN=COX10 PE=1 SV=3	SPBC365.02c	145	3e-35	COG0109	Polyprenyltransferase (cytochrome oxidase assembly factor)	K02257	5e-108	389	api:100168441	protoheme IX farnesyltransferase [EC:2.5.1.-]	GO:0006783//heme biosynthetic process	GO:0004311//farnesyltranstransferase activity	GO:0005740//mitochondrial envelope;GO:0031224//intrinsic to membrane	GO
Unigene3210_All	660	202	1169	30.1285	151.455	-2.32969	DOWN	9.5907e-138	6.4086e-136	gi|253735765|ref|NP_001156673.1|	234	2e-60	cuticle protein [Acyrthosiphon pisum] >gi|239791853|dbj|BAH72338.1| ACYPI001681 [Acyrthosiphon pisum]	sp|Q9V7U0|RESIL_DROME	55.1	4e-07	Pro-resilin OS=Drosophila melanogaster GN=resilin PE=1 SV=1	--	--	--	--	--	--	--	--	--	--	-	GO:0005198//structural molecule activity	-	GO
Unigene7788_All	222	601	2020	266.497	778.059	-1.54576	DOWN	1.1287e-137	7.5253e-136	--	--	--	--	--	--	--	--	--	--	--	--	--	--	--	--	--	--	-	-	-	-
Unigene2018_All	278	210	1183	74.3609	363.876	-2.29083	DOWN	1.2907e-136	8.5678e-135	gi|239788326|dbj|BAH70851.1|	113	2e-24	ACYPI007021 [Acyrthosiphon pisum]	sp|Q09544|ATPD_CAEEL	60.1	4e-09	ATP synthase subunit delta, mitochondrial OS=Caenorhabditis elegans GN=F58F12.1 PE=1 SV=1	--	--	--	--	--	K02134	3e-25	113	api:100166122	F-type H+-transporting ATPase subunit delta [EC:3.6.3.14]	GO:0015986//ATP synthesis coupled proton transport	GO:0015078//hydrogen ion transmembrane transporter activity;GO:0019829//cation-transporting ATPase activity;GO:0032559//adenyl ribonucleotide binding	GO:0005753//mitochondrial proton-transporting ATP synthase complex;GO:0033178//proton-transporting two-sector ATPase complex, catalytic domain	GO
Unigene15948_All	486	715	2218	144.824	390.247	-1.43009	DOWN	8.3973e-135	5.49e-133	gi|193594354|ref|XP_001942682.1|	309	3e-83	PREDICTED: similar to transformation related protein 53 inducible nuclear protein 1 [Acyrthosiphon pisum]	--	--	--	--	--	--	--	--	--	--	--	--	--	--	-	-	-	-
Unigene13455_All	781	510	1819	64.282	199.157	-1.63142	DOWN	4.6823e-134	3.035e-132	gi|239790013|dbj|BAH71595.1|	279	7e-74	ACYPI007094 [Acyrthosiphon pisum]	sp|Q6PBM1|GLRX5_DANRE	124	7e-28	Glutaredoxin-related protein 5, mitochondrial OS=Danio rerio GN=glrx5 PE=2 SV=1	slr1846	120	2e-27	COG0278	Glutaredoxin-related protein	K07390	1e-74	279	api:100166201	monothiol glutaredoxin	-	-	-	-
Unigene10571_All	2509	1556	3659	61.0491	124.703	-1.03045	DOWN	5.6639e-133	3.6556e-131	gi|193631981|ref|XP_001944313.1|	1186	0	PREDICTED: similar to CG33138 CG33138-PA [Acyrthosiphon pisum]	sp|Q9D6Y9|GLGB_MOUSE	914	0	1,4-alpha-glucan-branching enzyme OS=Mus musculus GN=Gbe1 PE=2 SV=1	YEL011w	751	0	COG0296	1,4-alpha-glucan branching enzyme	K00700	0	1186	api:100163830	1,4-alpha-glucan branching enzyme [EC:2.4.1.18]	-	-	-	-
Unigene30197_All	555	0	486	0	74.8785	-12.8703	DOWN	1.1673e-132	7.5177e-131	--	--	--	--	--	--	--	--	--	--	--	--	--	--	--	--	--	--	-	-	-	-
Unigene8466_All	291	1044	2787	353.165	818.951	-1.21343	DOWN	1.1292e-131	7.196e-130	gi|193624650|ref|XP_001952213.1|	193	2e-48	PREDICTED: similar to muscle myosin heavy chain isoform 2 [Acyrthosiphon pisum]	sp|P05661|MYSA_DROME	157	1e-38	Myosin heavy chain, muscle OS=Drosophila melanogaster GN=Mhc PE=1 SV=4	SPCC645.05c	77.8	4e-15	COG5022	Myosin heavy chain	K10352	4e-49	192	api:100167379	myosin heavy chain	-	-	-	-
Unigene576_All	471	1151	2965	240.561	538.292	-1.16199	DOWN	7.9789e-131	5.0633e-129	gi|239789256|dbj|BAH71264.1|	148	5e-35	ACYPI001924 [Acyrthosiphon pisum]	sp|Q9D1L0|CHCH2_MOUSE	79	1e-14	Coiled-coil-helix-coiled-coil-helix domain-containing protein 2, mitochondrial OS=Mus musculus GN=Chchd2 PE=1 SV=1	--	--	--	--	--	K11837	5e-16	83.2	bfo:BRAFLDRAFT_121867	ubiquitin carboxyl-terminal hydrolase 6/32 [EC:3.1.2.15]	-	GO:0016787//hydrolase activity	-	GO
Unigene13863_All	384	1247	3122	319.673	695.21	-1.12085	DOWN	4.6463e-130	2.9179e-128	gi|193594294|ref|XP_001946754.1|	237	8e-62	PREDICTED: similar to membrane alanyl aminopeptidase N [Acyrthosiphon pisum]	sp|Q5RFP3|ERAP2_PONAB	94.4	2e-19	Endoplasmic reticulum aminopeptidase 2 OS=Pongo abelii GN=ERAP2 PE=2 SV=1	SPy1239	74.3	5e-14	COG0308	Aminopeptidase N	K09604	7e-20	95.1	gga:427122	adipocyte-derived leucine aminopeptidase [EC:3.4.11.-]	-	-	-	-
Unigene15062_All	1969	57	728	2.8497	31.6155	-3.47175	DOWN	9.1824e-130	5.7309e-128	--	--	--	--	--	--	--	--	--	--	--	--	--	--	--	--	--	--	-	-	-	-
Unigene4263_All	1623	196	1113	11.888	58.6396	-2.30237	DOWN	2.0624e-129	1.2793e-127	gi|193598805|ref|XP_001951105.1|	787	0	PREDICTED: similar to CG15661 CG15661-PB [Acyrthosiphon pisum]	sp|P08541|UD2B2_RAT	204	2e-51	UDP-glucuronosyltransferase 2B2 OS=Rattus norvegicus GN=Ugt2b PE=1 SV=1	CAP0045	65.9	2e-10	COG1819	Glycosyl transferases, related to UDP-glucuronosyltransferase	K00699	2e-58	226	dpo:Dpse_GA19751	glucuronosyltransferase [EC:2.4.1.17]	-	-	-	-
Unigene9144_All	581	1238	3096	209.756	455.658	-1.11924	DOWN	1.0656e-128	6.5561e-127	gi|193652756|ref|XP_001943983.1|	260	2e-68	PREDICTED: similar to trifunctional enzyme beta subunit (tp-beta) [Acyrthosiphon pisum]	sp|O46629|ECHB_BOVIN	203	7e-52	Trifunctional enzyme subunit beta, mitochondrial OS=Bos taurus GN=HADHB PE=2 SV=1	YPO2746	124	8e-29	COG0183	Acetyl-CoA acetyltransferase	K07509	3e-69	260	api:100167580	acetyl-CoA acyltransferase [EC:2.3.1.16]	-	-	-	-
Unigene7475_All	1081	499	1764	45.4407	139.536	-1.61858	DOWN	1.2765e-128	7.8062e-127	gi|193599142|ref|XP_001949358.1|	486	1e-136	PREDICTED: similar to short-chain dehydrogenase/reductase [Acyrthosiphon pisum]	sp|Q3ZBV9|DHR11_BOVIN	207	1e-52	Dehydrogenase/reductase SDR family member 11 OS=Bos taurus GN=DHRS11 PE=2 SV=1	SA2266	117	5e-26	COG4221	Short-chain alcohol dehydrogenase of unknown specificity	K11166	5e-18	92	tad:TRIADDRAFT_21043	dehydrogenase/reductase SDR family member 7B [EC:1.1.-.-]	-	-	-	-
Unigene8695_All	416	1141	2930	269.999	602.266	-1.15744	DOWN	1.6378e-128	9.9953e-127	gi|254281286|ref|NP_001156834.1|	94	1e-18	cytochrome c oxidase subunit VIIc precursor [Acyrthosiphon pisum]	sp|P17665|COX7C_MOUSE	61.2	2e-09	Cytochrome c oxidase subunit 7C, mitochondrial OS=Mus musculus GN=Cox7c PE=1 SV=1	--	--	--	--	--	K02272	1e-10	64.7	xla:735150	cytochrome c oxidase subunit VIIc [EC:1.9.3.1]	-	-	-	-
Unigene28748_All	266	6	510	2.2204	163.947	-6.20626	DOWN	9.3597e-128	5.6891e-126	gi|237874215|ref|NP_001153866.1|	95.1	2e-30	short-chain dehydrogenase/reductase-like [Acyrthosiphon pisum] >gi|239792070|dbj|BAH72419.1| ACYPI009545 [Acyrthosiphon pisum]	sp|Q6UWP2|DHR11_HUMAN	43.1	1e-06	Dehydrogenase/reductase SDR family member 11 OS=Homo sapiens GN=DHRS11 PE=1 SV=1	SA2266	40.4	1e-06	COG4221	Short-chain alcohol dehydrogenase of unknown specificity	--	--	--	--	--	-	-	-	-
Unigene25880_All	1234	2	484	0.1595	33.5385	-7.71612	DOWN	1.0473e-127	6.3401e-126	gi|193658518|ref|XP_001951933.1|	202	2e-50	PREDICTED: similar to KRAB-A domain containing 2 [Acyrthosiphon pisum]	sp|P10394|POL4_DROME	123	4e-31	Retrovirus-related Pol polyprotein from transposon 412 OS=Drosophila melanogaster GN=POL PE=4 SV=1	SPAC9.04	109	9e-24	COG2801	Transposase and inactivated derivatives	K04228	9e-24	111	dre:100151502	arginine vasopressin receptor 2	-	-	-	-
Unigene16225_All	1707	641	2027	36.9654	101.539	-1.45779	DOWN	6.9305e-127	4.179e-125	gi|193690852|ref|XP_001949042.1|	657	0	PREDICTED: similar to CG31751 CG31751-PA [Acyrthosiphon pisum]	sp|A2RU49|AGPD1_HUMAN	126	6e-28	Aminoglycoside phosphotransferase domain-containing protein 1 OS=Homo sapiens GN=AGPHD1 PE=2 SV=2	BMEII0347_1	87.8	5e-17	COG2334	Putative homoserine kinase type II (protein kinase fold)	--	--	--	--	--	-	-	-	-
Unigene4155_All	472	466	1684	97.1884	305.08	-1.65033	DOWN	2.8396e-126	1.7021e-124	gi|193620414|ref|XP_001946940.1|	233	1e-60	PREDICTED: similar to macrophage migration inhibitory factor [Acyrthosiphon pisum]	sp|P81529|MIFH_TRISP	84.3	3e-16	Macrophage migration inhibitory factor homolog OS=Trichinella spiralis PE=1 SV=2	--	--	--	--	--	K07253	7e-20	95.9	tca:656105	phenylpyruvate tautomerase [EC:5.3.2.1]	-	-	-	-
Unigene4049_All	438	38	644	8.5404	125.726	-3.87984	DOWN	1.2254e-125	7.3163e-124	--	--	--	--	--	--	--	--	--	--	--	--	--	--	--	--	--	--	-	-	-	-
Unigene19894_All	223	120	898	52.972	344.338	-2.70053	DOWN	2.158e-125	1.2859e-123	--	--	--	--	--	--	--	--	--	--	--	--	--	--	--	--	--	--	-	-	-	-
Unigene23340_All	279	668	2061	235.691	631.666	-1.42227	DOWN	2.1904e-124	1.2975e-122	gi|193693056|ref|XP_001946460.1|	167	1e-40	PREDICTED: similar to NADH-ubiquinone oxidoreductase subunit B14.5b [Acyrthosiphon pisum]	--	--	--	--	--	--	--	--	--	K03968	1e-41	167	api:100169188	NADH dehydrogenase (ubiquinone) 1 subcomplex unknown 2 [EC:1.6.5.3 1.6.99.3]	GO:0022904//respiratory electron transport chain	GO:0050136//NADH dehydrogenase (quinone) activity	GO:0019866//organelle inner membrane	GO
Unigene13667_All	607	1018	2686	165.093	378.383	-1.19656	DOWN	3.0252e-124	1.7885e-122	gi|189240630|ref|XP_001808987.1|	93.2	5e-18	PREDICTED: similar to chromosome 1 open reading frame 151 protein [Tribolium castaneum]	sp|Q5TGZ0|CA151_HUMAN	75.9	2e-13	UPF0327 protein C1orf151 OS=Homo sapiens GN=C1orf151 PE=1 SV=1	--	--	--	--	--	--	--	--	--	--	-	-	-	-
Unigene23987_All	391	540	1812	135.952	396.274	-1.5434	DOWN	2.0152e-123	1.1891e-121	gi|193688110|ref|XP_001943049.1|	95.5	5e-19	PREDICTED: similar to glyceraldehyde-3-phosphate dehydrogenase [Acyrthosiphon pisum]	sp|O44104|G3P2_DROPS	91.7	1e-18	Glyceraldehyde-3-phosphate dehydrogenase 2 OS=Drosophila pseudoobscura pseudoobscura GN=Gapdh2 PE=2 SV=2	SPBC354.12	75.9	2e-14	COG0057	Glyceraldehyde-3-phosphate dehydrogenase/erythrose-4-phosphate dehydrogenase	K00134	5e-20	95.5	api:100169122	glyceraldehyde 3-phosphate dehydrogenase [EC:1.2.1.12]	-	-	-	-
Unigene13496_All	687	1277	3118	182.98	388.091	-1.08471	DOWN	2.5721e-123	1.5147e-121	gi|239789432|dbj|BAH71341.1|	290	3e-77	ACYPI008224 [Acyrthosiphon pisum]	--	--	--	--	--	--	--	--	--	--	--	--	--	--	-	-	-	-
Unigene10681_All	1322	137	933	10.2014	60.3482	-2.56454	DOWN	4.2525e-123	2.4898e-121	gi|301630146|ref|XP_002944188.1|	269	2e-70	PREDICTED: leucyl-tRNA synthetase-like [Xenopus (Silurana) tropicalis]	sp|P57519|SYL_BUCAI	741	0	Leucyl-tRNA synthetase OS=Buchnera aphidicola subsp. Acyrthosiphon pisum GN=leuS PE=3 SV=1	BU444	741	0	COG0495	Leucyl-tRNA synthetase	K01869	7e-62	238	nve:NEMVE_v1g53537	leucyl-tRNA synthetase [EC:6.1.1.4]	-	-	-	-
Unigene23516_All	297	83	768	27.5101	221.115	-3.00677	DOWN	5.9979e-120	3.4385e-118	--	--	--	--	--	--	--	--	--	--	--	--	--	--	--	--	--	--	-	-	-	-
Unigene239_All	1351	1061	2710	77.3091	171.525	-1.14971	DOWN	9.1674e-118	5.1388e-116	gi|288869481|ref|NP_001165848.1|	865	0	yellow-y [Acyrthosiphon pisum]	sp|O02437|YELL_DROSU	489	2e-137	Protein yellow OS=Drosophila subobscura GN=y PE=3 SV=1	DR1790	70.9	5e-12	COG3386	Gluconolactonase	--	--	--	--	--	-	-	-	-
Unigene17012_All	295	453	1595	151.163	462.331	-1.61282	DOWN	6.7991e-116	3.7694e-114	gi|544255|sp|P35501.1|ESTE_MYZPE	84	2e-15	RecName: Full=Esterase E4; AltName: Full=Carboxylic-ester hydrolase; Flags: Precursor >gi|397511|emb|CAA52648.1| carboxylesterase; esterase E4 [Myzus persicae]	sp|P35502|ESTF_MYZPE	84	3e-16	Esterase FE4 OS=Myzus persicae PE=1 SV=1	--	--	--	--	--	--	--	--	--	--	-	-	-	-
Unigene391_All	841	763	2169	89.3097	220.535	-1.30412	DOWN	6.9358e-115	3.8172e-113	gi|239789478|dbj|BAH71363.1|	250	4e-65	ACYPI006095 [Acyrthosiphon pisum]	sp|Q4R5F0|ISCA1_MACFA	176	1e-43	Iron-sulfur cluster assembly 1 homolog, mitochondrial OS=Macaca fascicularis GN=ISCA1 PE=2 SV=1	YLL027w_2	116	5e-26	COG0316	Uncharacterized conserved protein	--	--	--	--	--	-	-	-	-
Unigene537_All	475	1064	2689	220.505	484.073	-1.13441	DOWN	1.958e-114	1.0718e-112	--	--	--	--	--	--	--	--	--	--	--	--	--	--	--	--	--	--	-	-	-	-
Unigene3896_All	994	871	2356	86.2585	202.676	-1.23244	DOWN	2.5863e-114	1.4131e-112	gi|239789125|dbj|BAH71208.1|	247	6e-64	ACYPI008397 [Acyrthosiphon pisum]	--	--	--	--	--	--	--	--	--	--	--	--	--	--	-	-	-	-
Unigene17816_All	251	148	917	58.0441	312.399	-2.42817	DOWN	8.6973e-114	4.7265e-112	gi|193587197|ref|XP_001949717.1|	76.3	3e-13	PREDICTED: similar to isocitrate dehydrogenase [Acyrthosiphon pisum]	--	--	--	--	--	--	--	--	--	K00030	3e-14	76.3	api:100162792	isocitrate dehydrogenase (NAD+) [EC:1.1.1.41]	-	-	-	-
Unigene6582_All	1399	1159	2842	81.5523	173.708	-1.09087	DOWN	1.3752e-113	7.4332e-112	gi|193591668|ref|XP_001950414.1|	791	0	PREDICTED: similar to AGAP002364-PA [Acyrthosiphon pisum]	sp|Q16891|IMMT_HUMAN	140	3e-32	Mitochondrial inner membrane protein OS=Homo sapiens GN=IMMT PE=1 SV=1	--	--	--	--	--	--	--	--	--	--	-	-	-	-
Unigene24220_All	607	328	1324	53.1931	186.515	-1.80998	DOWN	4.0314e-113	2.1714e-111	gi|239787945|dbj|BAH70672.1|	232	8e-60	ACYPI008616 [Acyrthosiphon pisum]	sp|Q0MQD0|NDUB3_PONPY	60.5	8e-09	NADH dehydrogenase [ubiquinone] 1 beta subcomplex subunit 3 OS=Pongo pygmaeus GN=NDUFB3 PE=3 SV=3	--	--	--	--	--	K03959	5e-18	90.5	tca:664104	NADH dehydrogenase (ubiquinone) 1 beta subcomplex 3 [EC:1.6.5.3 1.6.99.3]	-	GO:0050136//NADH dehydrogenase (quinone) activity	GO:0043231//intracellular membrane-bounded organelle	GO
Unigene6828_All	919	678	2003	72.6247	186.371	-1.35965	DOWN	4.0972e-113	2.2029e-111	gi|239788789|dbj|BAH71057.1|	473	1e-132	ACYPI005402 [Acyrthosiphon pisum]	sp|P08761|MSRA_DROME	188	5e-47	Peptide methionine sulfoxide reductase OS=Drosophila melanogaster GN=Eip71CD PE=2 SV=2	MA1431	117	3e-26	COG0225	Peptide methionine sulfoxide reductase	K07304	3e-124	444	api:100164380	peptide-methionine (S)-S-oxide reductase [EC:1.8.4.11]	-	-	-	-
Unigene7535_All	852	1206	2913	139.341	292.358	-1.06912	DOWN	1.0436e-112	5.581e-111	gi|193643403|ref|XP_001951601.1|	550	1e-155	PREDICTED: similar to aspartate ammonia lyase [Acyrthosiphon pisum] >gi|193681163|ref|XP_001943942.1| PREDICTED: similar to aspartate ammonia lyase [Acyrthosiphon pisum]	sp|Q60HF9|FUMH_MACFA	440	7e-123	Fumarate hydratase, mitochondrial OS=Macaca fascicularis GN=FH PE=2 SV=1	SMc00149	373	2e-103	COG0114	Fumarase	K01679	3e-156	550	api:100165030	fumarate hydratase, class II [EC:4.2.1.2]	-	-	-	-
Unigene22537_All	237	1141	2801	473.923	1010.6	-1.09249	DOWN	3.0617e-112	1.6231e-110	--	--	--	--	--	--	--	--	--	--	--	--	--	--	--	--	--	--	-	-	-	-
Unigene6646_All	3214	523	1704	16.0187	45.3354	-1.50088	DOWN	1.3494e-111	7.1161e-110	gi|193690725|ref|XP_001944874.1|	858	0	PREDICTED: similar to Probable RNA-directed DNA polymerase from transposon X-element (Reverse transcriptase) [Acyrthosiphon pisum]	sp|Q9NBX4|RTXE_DROME	158	5e-45	Probable RNA-directed DNA polymerase from transposon X-element OS=Drosophila melanogaster GN=ORF2 PE=3 SV=1	--	--	--	--	--	K12839	6e-13	77	hmg:100210084	survival of motor neuron-related-splicing factor 30	-	-	-	-
Unigene6251_All	514	548	1742	104.951	289.8	-1.46534	DOWN	3.8716e-110	2.0206e-108	gi|193610594|ref|XP_001948238.1|	67.4	2e-10	PREDICTED: similar to GA19558-PA [Acyrthosiphon pisum]	--	--	--	--	--	--	--	--	--	K07766	3e-11	67.4	api:100161516	diphosphoinositol-polyphosphate diphosphatase [EC:3.6.1.52]	-	-	-	-
Unigene7617_All	1955	267	1175	13.4442	51.3931	-1.93459	DOWN	7.3308e-110	3.8128e-108	gi|57506570|dbj|BAD86656.1|	94.4	2e-17	reverse transcriptase [Bombyx mori]	sp|Q54B29|Y3934_DICDI	53.9	4e-06	Uncharacterized membrane protein DDB_G0293934 OS=Dictyostelium discoideum GN=DDB_G0293934 PE=4 SV=1	--	--	--	--	--	--	--	--	--	--	-	-	-	-
Unigene2718_All	672	591	1819	86.5742	231.461	-1.41876	DOWN	1.3283e-109	6.8496e-108	gi|193580236|ref|XP_001949676.1|	239	5e-62	PREDICTED: similar to sulfotransferase (sult) [Acyrthosiphon pisum]	sp|P49888|ST1E1_HUMAN	93.2	1e-18	Estrogen sulfotransferase OS=Homo sapiens GN=SULT1E1 PE=1 SV=1	--	--	--	--	--	K01016	4e-25	114	dpo:Dpse_GA14114	estrone sulfotransferase [EC:2.8.2.4]	-	GO:0016740//transferase activity	-	GO
Unigene17908_All	453	254	1144	55.1958	215.944	-1.96803	DOWN	2.0367e-109	1.0485e-107	gi|193643417|ref|XP_001942558.1|	96.7	2e-19	PREDICTED: similar to cuticular protein 114, RR-2 family (AGAP003375-PA) [Acyrthosiphon pisum]	sp|P13238|VTU2_DROME	56.6	6e-08	Vitelline membrane protein Vm26Ab OS=Drosophila melanogaster GN=Vm26Ab PE=1 SV=2	--	--	--	--	--	--	--	--	--	--	-	-	-	-
Unigene970_All	1244	570	1777	45.105	122.147	-1.43725	DOWN	3.5492e-109	1.8178e-107	gi|239790466|dbj|BAH71793.1|	627	1e-178	ACYPI002667 [Acyrthosiphon pisum]	sp|Q8CEE7|RDH13_MOUSE	254	1e-66	Retinol dehydrogenase 13 OS=Mus musculus GN=Rdh13 PE=2 SV=1	ML0315	157	4e-38	COG1028	Dehydrogenases with different specificities (related to short-chain alcohol dehydrogenases)	K00100	2e-78	292	dme:Dmel_CG2070	[EC:1.1.1.-]	GO:0008152//metabolic process	GO:0003824//catalytic activity	-	GO
Unigene406_All	727	305	1253	41.2986	147.377	-1.83535	DOWN	3.5958e-109	1.8386e-107	gi|239789702|dbj|BAH71457.1|	245	1e-63	ACYPI003979 [Acyrthosiphon pisum]	--	--	--	--	--	--	--	--	--	--	--	--	--	--	-	-	-	-
Unigene10022_All	764	815	2215	105.011	247.91	-1.23928	DOWN	1.6665e-108	8.4782e-107	gi|239792821|dbj|BAH72708.1|	412	1e-114	ACYPI002587 [Acyrthosiphon pisum]	sp|Q9XYN7|PSB3_DROME	278	2e-74	Proteasome subunit beta type-3 OS=Drosophila melanogaster GN=Prosbeta3 PE=1 SV=1	YER094c	213	2e-55	COG0638	20S proteasome, alpha and beta subunits	K02735	9e-115	412	api:100161358	20S proteasome subunit beta 3 [EC:3.4.25.1]	GO:0033554//cellular response to stress;GO:0006508//proteolysis	GO:0004175//endopeptidase activity	GO:0043231//intracellular membrane-bounded organelle;GO:0000502//proteasome complex	GO
Unigene29698_All	336	0	387	0	98.4885	-13.2657	DOWN	8.8795e-106	4.3847e-104	--	--	--	--	--	--	--	--	--	--	--	--	--	--	--	--	--	--	-	-	-	-
Unigene12100_All	420	1121	2709	262.74	551.536	-1.06982	DOWN	4.6653e-105	2.2814e-103	gi|193638953|ref|XP_001949029.1|	134	1e-30	PREDICTED: similar to vitellogenin-1 [Acyrthosiphon pisum]	--	--	--	--	--	--	--	--	--	--	--	--	--	--	-	-	-	-
Unigene6321_All	343	629	1855	180.521	462.449	-1.35713	DOWN	1.3222e-104	6.445e-103	gi|193598963|ref|XP_001949749.1|	134	1e-30	PREDICTED: hypothetical protein isoform 2 [Acyrthosiphon pisum]	--	--	--	--	--	--	--	--	--	--	--	--	--	--	-	-	-	-
Unigene4953_All	339	645	1884	187.297	475.221	-1.34327	DOWN	1.3637e-104	6.6365e-103	gi|66840947|emb|CAI34907.1|	99	4e-20	OS-D-like protein, OS-D1 [Metopolophium dirhodum]	--	--	--	--	--	--	--	--	--	--	--	--	--	--	-	-	-	-
Unigene6319_All	622	714	1992	113	273.85	-1.27706	DOWN	2.3371e-102	1.1071e-100	gi|239791473|dbj|BAH72197.1|	324	2e-87	ACYPI008968 [Acyrthosiphon pisum]	sp|P82916|RT17_BOVIN	79	2e-14	28S ribosomal protein S17, mitochondrial OS=Bos taurus GN=MRPS17 PE=1 SV=3	--	--	--	--	--	--	--	--	--	--	GO:0006810//transport;GO:0010467//gene expression	GO:0005198//structural molecule activity	GO:0000314//organellar small ribosomal subunit	GO
Unigene2597_All	576	578	1740	98.7815	258.31	-1.38679	DOWN	1.9002e-101	8.9314e-100	gi|193591688|ref|XP_001942741.1|	307	2e-82	PREDICTED: similar to NADH-ubiquinone oxidoreductase [Acyrthosiphon pisum]	sp|Q94511|NDUS1_DROME	221	2e-57	NADH-ubiquinone oxidoreductase 75 kDa subunit, mitochondrial OS=Drosophila melanogaster GN=ND75 PE=2 SV=3	RC1231	167	1e-41	COG1034	NADH dehydrogenase/NADH:ubiquinone oxidoreductase 75 kD subunit (chain G)	K03934	2e-83	307	api:100162912	NADH dehydrogenase (ubiquinone) Fe-S protein 1 [EC:1.6.5.3 1.6.99.3]	GO:0022904//respiratory electron transport chain	GO:0043169//cation binding;GO:0051536//iron-sulfur cluster binding;GO:0050136//NADH dehydrogenase (quinone) activity	GO:0044464//cell part	GO
Unigene6669_All	338	1072	2597	312.211	657.006	-1.07338	DOWN	2.5058e-101	1.1742e-99	gi|193603639|ref|XP_001945869.1|	114	1e-24	PREDICTED: similar to profilin isoform 2 [Acyrthosiphon pisum] >gi|193603641|ref|XP_001945822.1| PREDICTED: similar to profilin isoform 1 [Acyrthosiphon pisum]	sp|Q6QEJ7|PROF_APIME	100	4e-21	Profilin OS=Apis mellifera PE=2 SV=1	--	--	--	--	--	K05759	1e-25	114	api:100160884	profilin	-	-	-	-
Unigene13489_All	2853	883	2278	30.467	68.2757	-1.16412	DOWN	3.0338e-101	1.4194e-99	gi|189240920|ref|XP_968304.2|	1277	0	PREDICTED: similar to flightless-1 [Tribolium castaneum]	sp|Q24020|FLII_DROME	1177	0	Protein flightless-1 OS=Drosophila melanogaster GN=fliI PE=2 SV=1	ECU09g0030	52	6e-06	COG4886	Leucine-rich repeat (LRR) protein	K08017	3e-69	263	mmu:11567	advillin	-	-	-	-
Unigene3337_All	2501	410	1417	16.1377	48.4474	-1.58598	DOWN	9.416e-101	4.385e-99	gi|193693078|ref|XP_001949081.1|	908	0	PREDICTED: similar to Y64G10A.7, partial [Acyrthosiphon pisum]	sp|O73791|TIE2_DANRE	53.1	1e-14	Tyrosine-protein kinase receptor Tie-2 OS=Danio rerio GN=tie2 PE=2 SV=1	--	--	--	--	--	K05121	8e-19	67.4	gga:427368	endothelial-specific receptor tyrosine kinase [EC:2.7.10.1]	-	-	-	-
Unigene22243_All	226	684	1926	297.933	728.722	-1.29038	DOWN	1.3371e-100	6.2171e-99	gi|239790024|dbj|BAH71600.1|	56.6	3e-07	ACYPI46564 [Acyrthosiphon pisum]	--	--	--	--	--	--	--	--	--	--	--	--	--	--	-	-	-	-
Unigene16191_All	2441	810	2144	32.6654	75.1054	-1.20115	DOWN	3.7769e-100	1.7428e-98	gi|193575609|ref|XP_001952583.1|	1036	0	PREDICTED: similar to tripartite motif-containing 23 [Acyrthosiphon pisum]	sp|Q8BGX0|TRI23_MOUSE	569	0	E3 ubiquitin-protein ligase TRIM23 OS=Mus musculus GN=Trim23 PE=2 SV=1	YDL192w	148	4e-41	COG1100	GTPase SAR1 and related small G proteins	K07963	0	1036	api:100163441	tripartite motif-containing protein 23	GO:0006464//protein modification process	GO:0046872//metal ion binding;GO:0032561//guanyl ribonucleotide binding	GO:0005737//cytoplasm;GO:0043231//intracellular membrane-bounded organelle	GO
Unigene10758_All	1300	453	1496	34.3025	98.4016	-1.52037	DOWN	4.8125e-100	2.2105e-98	gi|307192512|gb|EFN75700.1|	276	2e-72	Abhydrolase domain-containing protein 12 [Harpegnathos saltator]	sp|Q6AYT7|ABD12_RAT	231	9e-60	Monoacylglycerol lipase ABHD12 OS=Rattus norvegicus GN=Abhd12 PE=2 SV=1	Rv2307c	53.9	6e-07	COG1073	Hydrolases of the alpha/beta superfamily	K13704	6e-60	231	rno:499913	abhydrolase domain-containing protein 12 [EC:3.1.1.23]	-	-	-	-
Unigene29996_All	400	323	1238	79.4901	264.652	-1.73525	DOWN	5.1845e-100	2.3778e-98	gi|193654855|ref|XP_001943173.1|	196	3e-49	PREDICTED: similar to cathepsin B-N [Acyrthosiphon pisum]	sp|P43508|CPR4_CAEEL	122	7e-28	Cathepsin B-like cysteine proteinase 4 OS=Caenorhabditis elegans GN=cpr-4 PE=2 SV=1	MA1513_1	55.8	2e-08	COG4870	Cysteine protease	K01363	1e-31	134	nve:NEMVE_v1g191860	cathepsin B [EC:3.4.22.1]	GO:0019222//regulation of metabolic process;GO:0019538//protein metabolic process	GO:0004175//endopeptidase activity	-	GO
Unigene13985_All	1152	439	1467	37.513	108.891	-1.53742	DOWN	1.0064e-99	4.5809e-98	gi|239788529|dbj|BAH70939.1|	551	1e-155	ACYPI004215 [Acyrthosiphon pisum]	--	--	--	--	--	--	--	--	--	--	--	--	--	--	-	-	-	-
Unigene12510_All	719	871	2243	119.25	266.756	-1.16153	DOWN	2.2661e-99	1.0269e-97	gi|194238404|ref|XP_001916395.1|	82.8	1e-19	PREDICTED: similar to hCG2040151 [Equus caballus]	--	--	--	--	--	--	--	--	--	--	--	--	--	--	-	-	-	-
Unigene10102_All	1115	1043	2526	92.0831	193.719	-1.07296	DOWN	1.5125e-98	6.8335e-97	gi|239791924|dbj|BAH72365.1|	662	0	ACYPI000410 [Acyrthosiphon pisum]	sp|Q2KHS5|MOG2A_XENLA	276	2e-73	2-acylglycerol O-acyltransferase 2-A OS=Xenopus laevis GN=mogat2-a PE=2 SV=1	--	--	--	--	--	K11156	5e-66	251	mcc:696451	diacylglycerol O-acyltransferase 2-like protein 4 [EC:2.3.1.76]	GO:0022600//digestive system process;GO:0006641//triglyceride metabolic process;GO:0046339//diacylglycerol metabolic process	GO:0016411//acylglycerol O-acyltransferase activity	GO:0044464//cell part	GO
Unigene9593_All	680	420	1422	60.801	178.815	-1.5563	DOWN	2.0109e-98	9.0582e-97	gi|195119532|ref|XP_002004285.1|	53.9	1e-07	GI19695 [Drosophila mojavensis] >gi|193909353|gb|EDW08220.1| GI19695 [Drosophila mojavensis]	--	--	--	--	--	--	--	--	--	--	--	--	--	--	-	-	-	-
Unigene11039_All	483	888	2263	180.982	400.637	-1.14645	DOWN	3.2456e-98	1.4555e-96	gi|239793655|dbj|BAH72932.1|	248	7e-65	ACYPI007848 [Acyrthosiphon pisum]	sp|Q9DCJ5|NDUA8_MOUSE	125	2e-28	NADH dehydrogenase [ubiquinone] 1 alpha subcomplex subunit 8 OS=Mus musculus GN=Ndufa8 PE=1 SV=3	--	--	--	--	--	K03952	4e-66	249	api:100167023	NADH dehydrogenase (ubiquinone) 1 alpha subcomplex 8 [EC:1.6.5.3 1.6.99.3]	-	-	-	-
Unigene22245_All	226	922	2318	401.599	877.039	-1.12688	DOWN	7.0344e-98	3.1452e-96	gi|209863075|ref|NP_001119611.2|	151	8e-36	S-adenosylmethionine decarboxylase [Acyrthosiphon pisum]	sp|P17708|DCAM_RAT	58.2	2e-08	S-adenosylmethionine decarboxylase proenzyme OS=Rattus norvegicus GN=Amd1 PE=2 SV=3	--	--	--	--	--	K01611	8e-37	151	api:100144779	S-adenosylmethionine decarboxylase [EC:4.1.1.50]	GO:0006596//polyamine biosynthetic process	GO:0016831//carboxy-lyase activity	-	GO
Unigene18378_All	439	214	991	47.9866	193.029	-2.00812	DOWN	1.6208e-97	7.2258e-96	--	--	--	--	--	--	--	--	--	--	--	--	--	--	--	--	--	--	-	-	-	-
Unigene5837_All	692	792	2092	112.665	258.505	-1.19815	DOWN	2.1774e-97	9.6785e-96	gi|189242234|ref|XP_001812387.1|	97.8	2e-38	PREDICTED: similar to CG41536 CG41536-PA, partial [Tribolium castaneum] >gi|189242245|ref|XP_001806879.1| PREDICTED: similar to CG41536 CG41536-PA, partial [Tribolium castaneum]	sp|Q8TGM7|ART2_YEAST	56.2	2e-07	Uncharacterized protein ART2 OS=Saccharomyces cerevisiae GN=ART2 PE=4 SV=1	--	--	--	--	--	--	--	--	--	--	-	-	-	-
Unigene13215_All	1719	975	2398	55.834	119.285	-1.0952	DOWN	9.622e-97	4.2334e-95	gi|253735802|ref|NP_001156683.1|	815	0	cytochrome P450 protein [Acyrthosiphon pisum]	sp|Q9V4U7|C6A14_DROME	325	8e-88	Probable cytochrome P450 6a14 OS=Drosophila melanogaster GN=Cyp6a14 PE=1 SV=2	Cj1411c	119	2e-26	COG2124	Cytochrome P450	K07424	0	654	api:100164042	cytochrome P450, family 3, subfamily A [EC:1.14.14.1]	-	-	-	-
Unigene612_All	736	1023	2471	136.826	287.084	-1.06913	DOWN	6.7693e-96	2.9526e-94	gi|193606248|ref|XP_001950850.1|	417	1e-115	PREDICTED: similar to CG12118 CG12118-PA [Acyrthosiphon pisum]	sp|Q9H3L0|MMAD_HUMAN	62	4e-09	Methylmalonic aciduria and homocystinuria type D protein, mitochondrial OS=Homo sapiens GN=MMADHC PE=1 SV=2	--	--	--	--	--	--	--	--	--	--	-	-	-	-
Unigene4322_All	1264	281	1123	21.8841	75.9708	-1.79556	DOWN	3.383e-95	1.4671e-93	gi|193629727|ref|XP_001949451.1|	473	1e-132	PREDICTED: similar to ZK899.2 [Acyrthosiphon pisum]	--	--	--	--	--	--	--	--	--	--	--	--	--	--	-	-	-	-
Unigene8672_All	424	1130	2637	262.351	531.812	-1.01942	DOWN	1.0222e-94	4.4201e-93	gi|187129224|ref|NP_001119629.1|	189	3e-47	macrophage migration inhibitory factor-like protein [Acyrthosiphon pisum] >gi|89574497|gb|ABD76379.1| macrophage migration inhibitory factor-like protein [Acyrthosiphon pisum] >gi|239792907|dbj|BAH72737.1| ACYPI000036 [Acyrthosiphon pisum]	sp|P81748|MIFH_TRITR	79.3	7e-15	Macrophage migration inhibitory factor homolog OS=Trichuris trichiura PE=1 SV=2	--	--	--	--	--	K07253	5e-18	89.4	api:100161225	phenylpyruvate tautomerase [EC:5.3.2.1]	-	-	-	-
Unigene374_All	797	466	1482	57.557	159.002	-1.46599	DOWN	4.8837e-94	2.0939e-92	gi|239792243|dbj|BAH72485.1|	323	6e-87	ACYPI006690 [Acyrthosiphon pisum]	sp|A2A6M5|CACO2_MOUSE	52.8	3e-06	Calcium-binding and coiled-coil domain-containing protein 2 OS=Mus musculus GN=Calcoco2 PE=2 SV=1	--	--	--	--	--	--	--	--	--	--	-	-	-	-
Unigene14914_All	302	438	1426	142.77	403.763	-1.49981	DOWN	1.3498e-93	5.7545e-92	gi|193624650|ref|XP_001952213.1|	186	2e-46	PREDICTED: similar to muscle myosin heavy chain isoform 2 [Acyrthosiphon pisum]	sp|P05661|MYSA_DROME	170	2e-42	Myosin heavy chain, muscle OS=Drosophila melanogaster GN=Mhc PE=1 SV=4	SPCC645.05c	114	3e-26	COG5022	Myosin heavy chain	K10352	2e-47	186	api:100167379	myosin heavy chain	GO:0003012//muscle system process;GO:0014866//skeletal myofibril assembly;GO:0007424//open tracheal system development	GO:0008092//cytoskeletal protein binding;GO:0042802//identical protein binding;GO:0003774//motor activity;GO:0016887//ATPase activity;GO:0005198//structural molecule activity;GO:0032559//adenyl ribonucleotide binding	GO:0005859//muscle myosin complex;GO:0030017//sarcomere	GO
Unigene15588_All	463	538	1607	114.386	296.79	-1.37553	DOWN	1.0432e-92	4.4043e-91	gi|193594354|ref|XP_001942682.1|	167	1e-40	PREDICTED: similar to transformation related protein 53 inducible nuclear protein 1 [Acyrthosiphon pisum]	--	--	--	--	--	--	--	--	--	--	--	--	--	--	-	-	-	-
Unigene281_All	1247	486	1507	38.3654	103.338	-1.4295	DOWN	3.8889e-92	1.6237e-90	gi|193678839|ref|XP_001944640.1|	642	0	PREDICTED: similar to AGAP009603-PA [Acyrthosiphon pisum]	sp|O95847|UCP4_HUMAN	379	2e-104	Mitochondrial uncoupling protein 4 OS=Homo sapiens GN=SLC25A27 PE=1 SV=1	--	--	--	--	--	K03454	9e-56	217	tgu:100230115	mitochondrial carrier protein, MC family	-	-	-	-
Unigene3922_All	731	358	1260	48.2099	147.39	-1.61223	DOWN	6.7988e-92	2.8269e-90	gi|239788519|dbj|BAH70934.1|	233	5e-60	ACYPI005781 [Acyrthosiphon pisum]	--	--	--	--	--	--	--	--	--	--	--	--	--	--	-	-	-	-
Unigene13522_All	711	108	707	14.9529	85.0284	-2.50752	DOWN	2.1569e-91	8.9316e-90	gi|239787969|dbj|BAH70683.1|	397	1e-109	ACYPI001377 [Acyrthosiphon pisum]	sp|Q7JVE7|R1AP1_DROME	117	7e-26	RAG1-activating protein 1 homolog OS=Drosophila melanogaster GN=slv PE=2 SV=1	--	--	--	--	--	--	--	--	--	--	-	-	-	-
Unigene343_All	829	1028	2438	122.07	251.474	-1.0427	DOWN	6.1252e-91	2.5157e-89	gi|193643509|ref|XP_001943340.1|	300	3e-80	PREDICTED: similar to fibroblast growth factor receptor 2 [Acyrthosiphon pisum]	sp|P21803|FGFR2_MOUSE	154	7e-37	Fibroblast growth factor receptor 2 OS=Mus musculus GN=Fgfr2 PE=2 SV=4	YAR019c	93.6	4e-19	COG0515	Serine/threonine protein kinase	K05093	3e-37	155	ecb:100033956	fibroblast growth factor receptor 2 [EC:2.7.10.1]	-	-	-	-
Unigene4920_All	379	132	764	34.2851	172.373	-2.32988	DOWN	1.1942e-90	4.865e-89	--	--	--	--	--	--	--	--	--	--	--	--	--	--	--	--	--	--	-	-	-	-
Unigene16593_All	755	218	961	28.4237	108.841	-1.93705	DOWN	2.4895e-90	1.0115e-88	--	--	--	--	--	--	--	--	--	--	--	--	--	--	--	--	--	--	-	-	-	-
Unigene3625_All	1165	556	1620	46.9807	118.906	-1.33968	DOWN	7.7753e-90	3.1381e-88	gi|193596613|ref|XP_001952115.1|	769	0	PREDICTED: similar to AGAP000652-PA [Acyrthosiphon pisum]	sp|Q3ZBF3|RM38_BOVIN	265	4e-70	39S ribosomal protein L38, mitochondrial OS=Bos taurus GN=MRPL38 PE=1 SV=2	YLR178c	52	2e-06	COG1881	Phospholipid-binding protein	--	--	--	--	--	-	-	-	-
Unigene3456_All	1384	815	2071	57.9685	127.955	-1.1423	DOWN	1.5642e-89	6.2962e-88	gi|91085783|ref|XP_974443.1|	431	1e-119	PREDICTED: similar to fumarylacetoacetate hydrolase [Tribolium castaneum]	sp|A5PKH3|FAAA_BOVIN	422	3e-117	Fumarylacetoacetase OS=Bos taurus GN=FAH PE=2 SV=1	RSp0690	338	1e-92	COG0179	2-keto-4-pentenoate hydratase/2-oxohepta-3-ene-1,7-dioic acid hydratase (catechol pathway)	K01555	3e-120	431	tca:663294	fumarylacetoacetase [EC:3.7.1.2]	-	-	-	-
Unigene29572_All	318	0	323	0	86.8539	-13.0844	DOWN	2.1191e-88	8.4623e-87	gi|68637774|emb|CAH59900.1|	92	6e-18	fatty acid binding protein [Aphidius ervi]	--	--	--	--	--	--	--	--	--	--	--	--	--	--	-	-	-	-
Unigene29584_All	320	188	882	57.8333	235.685	-2.02689	DOWN	5.0643e-88	2.0091e-86	--	--	--	--	--	--	--	--	--	--	--	--	--	--	--	--	--	--	-	-	-	-
Unigene3596_All	500	189	884	37.2102	151.181	-2.0225	DOWN	5.6383e-88	2.2339e-86	gi|307171513|gb|EFN63354.1|	117	2e-25	NADH dehydrogenase [ubiquinone] 1 alpha subcomplex subunit 2 [Camponotus floridanus]	sp|P0CB80|NDUA2_PONPY	103	7e-22	NADH dehydrogenase [ubiquinone] 1 alpha subcomplex subunit 2 OS=Pongo pygmaeus GN=NDUFA2 PE=3 SV=1	--	--	--	--	--	K03946	6e-45	179	api:100167589	NADH dehydrogenase (ubiquinone) 1 alpha subcomplex 2 [EC:1.6.5.3 1.6.99.3]	-	-	-	-
Unigene8718_All	318	563	1618	174.282	435.076	-1.31985	DOWN	9.6203e-88	3.8017e-86	gi|239789249|dbj|BAH71261.1|	136	2e-31	ACYPI000543 [Acyrthosiphon pisum]	--	--	--	--	--	--	--	--	--	K03955	8e-32	134	api:100159145	NADH dehydrogenase (ubiquinone) 1 alpha/beta subcomplex 1 [EC:1.6.5.3 1.6.99.3]	-	-	-	-
Unigene29286_All	293	4	342	1.3439	99.8096	-6.21468	DOWN	4.1285e-86	1.5779e-84	gi|51557703|gb|AAU06491.1|	91.7	7e-18	putative salivary protein [Culicoides sonorensis]	--	--	--	--	--	--	--	--	--	--	--	--	--	--	-	-	-	-
Unigene19585_All	326	337	1181	101.761	309.775	-1.60603	DOWN	8.8301e-86	3.3537e-84	--	--	--	--	--	--	--	--	--	--	--	--	--	--	--	--	--	--	-	-	-	-
Unigene30132_All	485	4	340	0.8119	59.9448	-6.20619	DOWN	1.4086e-85	5.3366e-84	--	--	--	--	--	--	--	--	--	--	--	--	--	--	--	--	--	--	-	-	-	-
Unigene11254_All	929	31	453	3.2849	41.6962	-3.66599	DOWN	4.6486e-85	1.7545e-83	gi|193676514|ref|XP_001943627.1|	614	1e-174	PREDICTED: similar to glutamic-oxaloacetic transaminase 1, soluble (aspartate aminotransferase 1) [Acyrthosiphon pisum]	sp|A5A6K8|AATC_PANTR	313	1e-84	Aspartate aminotransferase, cytoplasmic OS=Pan troglodytes GN=GOT1 PE=2 SV=1	PA3139	226	3e-59	COG1448	Aspartate/tyrosine/aromatic aminotransferase	K00813	6e-104	377	api:100165255	aspartate aminotransferase [EC:2.6.1.1]	-	-	-	-
Unigene23559_All	300	628	1711	206.067	487.689	-1.24285	DOWN	1.3062e-84	4.9239e-83	--	--	--	--	--	--	--	--	--	--	--	--	--	--	--	--	--	--	-	-	-	-
Unigene13710_All	376	626	1706	163.892	387.976	-1.24323	DOWN	2.0822e-84	7.82e-83	gi|240849609|ref|NP_001155864.1|	115	5e-25	translocase of outer mitochondrial membrane 7 homolog [Acyrthosiphon pisum]	--	--	--	--	--	--	--	--	--	--	--	--	--	--	-	-	-	-
Unigene245_All	2446	929	2220	37.3878	77.6087	-1.05365	DOWN	2.2907e-84	8.5922e-83	gi|156552139|ref|XP_001605562.1|	872	0	PREDICTED: similar to ENSANGP00000018366 [Nasonia vitripennis]	sp|Q7YU24|MARF_DROME	756	0	Transmembrane GTPase Marf OS=Drosophila melanogaster GN=Marf PE=1 SV=1	all3927	72	4e-12	COG0699	Predicted GTPases (dynamin-related)	K06030	0	747	dme:Dmel_CG3869	[EC:3.6.5.-]	-	-	-	-
Unigene22209_All	224	534	1540	234.673	587.877	-1.32486	DOWN	4.4451e-84	1.6612e-82	gi|187129222|ref|NP_001119661.1|	106	2e-22	ribosomal protein L34 [Acyrthosiphon pisum] >gi|89473766|gb|ABD72695.1| ribosomal protein L34-like [Acyrthosiphon pisum]	sp|Q1WBV0|RL34_LAMPA	67.8	2e-11	60S ribosomal protein L34 OS=Lama guanicoe pacos GN=RPL34 PE=3 SV=1	YIL052c	63.2	1e-10	COG2174	Ribosomal protein L34E	K02915	2e-23	106	api:100144889	large subunit ribosomal protein L34e	GO:0010467//gene expression	GO:0005198//structural molecule activity	GO:0030529//ribonucleoprotein complex	GO
Unigene6252_All	497	224	937	44.3672	161.212	-1.86139	DOWN	1.2191e-83	4.5392e-82	gi|239789788|dbj|BAH71495.1|	202	3e-51	ACYPI008610 [Acyrthosiphon pisum]	sp|Q9Y1A3|TIM8_DROME	96.3	8e-20	Mitochondrial import inner membrane translocase subunit Tim8 OS=Drosophila melanogaster GN=Tim8 PE=1 SV=1	--	--	--	--	--	K10836	6e-20	96.3	dme:Dmel_CG1728	mitochondrial protein-transporting ATPase [EC:3.6.3.51]	GO:0006612//protein targeting to membrane	GO:0043169//cation binding;GO:0008320//protein transmembrane transporter activity	GO:0005743//mitochondrial inner membrane;GO:0005758//mitochondrial intermembrane space	GO
Unigene7236_All	723	169	811	23.0101	95.9172	-2.05952	DOWN	9.9641e-83	3.6782e-81	gi|12666569|emb|CAC28054.1|	139	7e-32	ATP synthase A chain subunit 6 [Myzus persicae]	sp|Q9B6H6|ATP6_RHOPD	134	5e-31	ATP synthase subunit a OS=Rhopalosiphum padi GN=MT-ATP6 PE=3 SV=1	mll2707	71.6	1e-12	COG0723	Rieske Fe-S protein	K02126	3e-32	138	api:7055878	F-type H+-transporting ATPase subunit a [EC:3.6.3.14]	-	-	-	-
Unigene11932_All	505	544	1542	106.042	261.1	-1.29997	DOWN	8.0763e-82	2.9243e-80	gi|239790096|dbj|BAH71632.1|	113	3e-24	ACYPI001035 [Acyrthosiphon pisum]	--	--	--	--	--	--	--	--	--	--	--	--	--	--	-	-	-	-
Unigene6596_All	2050	500	1462	24.0097	60.9828	-1.34479	DOWN	1.0263e-81	3.7026e-80	gi|193690920|ref|XP_001950056.1|	1190	0	PREDICTED: similar to alpha-amylase [Acyrthosiphon pisum]	sp|O16098|MAL1_DROVI	429	4e-119	Maltase 1 OS=Drosophila virilis GN=Mav1 PE=3 SV=1	DR1375	338	2e-92	COG0366	Glycosidases	K01187	4e-121	435	dme:Dmel_CG14935	alpha-glucosidase [EC:3.2.1.20]	-	-	-	-
Unigene6548_All	1680	1000	2313	58.5951	117.728	-1.00661	DOWN	1.2335e-81	4.4397e-80	gi|193610695|ref|XP_001951107.1|	587	0	PREDICTED: similar to juvenile hormone esterase [Acyrthosiphon pisum]	sp|P35502|ESTF_MYZPE	213	3e-77	Esterase FE4 OS=Myzus persicae PE=1 SV=1	DR2626	159	9e-43	COG2272	Carboxylesterase type B	K03927	0	587	api:100168834	carboxylesterase type B [EC:3.1.1.1]	-	-	-	-
Unigene12095_All	440	814	2004	182.113	389.457	-1.09662	DOWN	2.5512e-81	9.1282e-80	gi|187111150|ref|NP_001119676.1|	288	4e-77	phosphoglycerate mutase [Acyrthosiphon pisum]	sp|P18669|PGAM1_HUMAN	194	2e-49	Phosphoglycerate mutase 1 OS=Homo sapiens GN=PGAM1 PE=1 SV=2	BB0658	147	5e-36	COG0588	Phosphoglycerate mutase 1	K01834	6e-78	288	api:100145826	phosphoglycerate mutase [EC:5.4.2.1]	-	-	-	-
Unigene9699_All	690	821	2015	117.129	249.712	-1.09217	DOWN	3.1156e-81	1.1134e-79	gi|195565526|ref|XP_002106350.1|	62.4	1e-08	GD16827 [Drosophila simulans] >gi|194203726|gb|EDX17302.1| GD16827 [Drosophila simulans]	sp|Q9W3T5|U640_DROME	62.4	3e-09	UPF0640 protein CG32736 OS=Drosophila melanogaster GN=CG32736 PE=1 SV=1	--	--	--	--	--	--	--	--	--	--	-	-	-	-
Unigene7097_All	757	332	1139	43.173	128.66	-1.57536	DOWN	1.4195e-80	5.0197e-79	gi|239789082|dbj|BAH71188.1|	405	1e-112	ACYPI001929 [Acyrthosiphon pisum]	sp|Q9V579|PREL_DROME	175	3e-43	Protein preli-like OS=Drosophila melanogaster GN=prel PE=2 SV=3	--	--	--	--	--	--	--	--	--	--	-	-	-	-
Unigene15931_All	550	391	1247	69.9817	193.873	-1.47006	DOWN	9.7942e-80	3.4234e-78	gi|239789729|dbj|BAH71468.1|	372	1e-102	ACYPI001738 [Acyrthosiphon pisum]	sp|Q811X6|CRYL1_RAT	191	2e-48	Lambda-crystallin homolog OS=Rattus norvegicus GN=Cryl1 PE=2 SV=3	mll1034	134	1e-31	COG1250	3-hydroxyacyl-CoA dehydrogenase	K13247	2e-100	363	api:100160442	L-gulonate 3-dehydrogenase [EC:1.1.1.45]	-	-	-	-
Unigene2701_All	1266	546	1525	42.455	103.003	-1.27868	DOWN	6.0463e-79	2.0989e-77	gi|193688158|ref|XP_001946160.1|	738	0	PREDICTED: similar to MGC81406 protein [Acyrthosiphon pisum]	sp|Q19425|YSPK_CAEEL	207	2e-52	Putative amino acid permease F13H10.3 OS=Caenorhabditis elegans GN=F13H10.3 PE=2 SV=2	--	--	--	--	--	--	--	--	--	--	-	-	-	-
Unigene16797_All	657	857	2050	128.406	266.81	-1.0551	DOWN	3.2279e-78	1.1141e-76	gi|193704554|ref|XP_001950262.1|	311	2e-83	PREDICTED: similar to AGAP006366-PC [Acyrthosiphon pisum]	sp|Q6P6Z8|ODO1_XENLA	107	9e-23	2-oxoglutarate dehydrogenase, mitochondrial OS=Xenopus laevis GN=ogdh PE=2 SV=1	YIL125w	71.6	1e-12	COG0567	2-oxoglutarate dehydrogenase complex, dehydrogenase (E1) component, and related enzymes	K00164	2e-84	311	api:100168068	2-oxoglutarate dehydrogenase E1 component [EC:1.2.4.2]	-	-	-	-
Unigene21840_All	213	186	822	85.9614	329.994	-1.94068	DOWN	1.0424e-77	3.5774e-76	gi|239788914|dbj|BAH71112.1|	142	4e-33	ACYPI007511 [Acyrthosiphon pisum]	--	--	--	--	--	--	--	--	--	--	--	--	--	--	-	-	-	-
Unigene12852_All	692	287	1032	40.8269	127.523	-1.64316	DOWN	1.2725e-77	4.3622e-76	gi|239788025|dbj|BAH70709.1|	250	4e-65	ACYPI006695 [Acyrthosiphon pisum]	sp|P70097|C560_CRIGR	111	5e-24	Succinate dehydrogenase cytochrome b560 subunit, mitochondrial OS=Cricetulus griseus GN=SDHC PE=2 SV=1	RC0168	94	2e-19	COG2009	Succinate dehydrogenase/fumarate reductase, cytochrome b subunit	K00236	5e-66	250	api:100165770	succinate dehydrogenase (ubiquinone) cytochrome b subunit [EC:1.3.5.1]	GO:0010259//multicellular organismal aging;GO:0022904//respiratory electron transport chain;GO:0009060//aerobic respiration;GO:0006950//response to stress	GO:0000104//succinate dehydrogenase activity	GO:0005746//mitochondrial respiratory chain	GO
Unigene2308_All	1186	168	781	13.9442	56.3093	-2.01371	DOWN	1.6852e-77	5.7706e-76	gi|193599020|ref|XP_001948602.1|	718	0	PREDICTED: similar to sorting and assembly machinery component 50 homolog [Acyrthosiphon pisum]	sp|Q803G5|SAM5A_DANRE	186	2e-46	Sorting and assembly machinery component 50 homolog A OS=Danio rerio GN=samm50a PE=2 SV=1	SPAC17C9.06	83.6	6e-16	COG4775	Outer membrane protein/protective antigen OMA87	--	--	--	--	--	-	-	GO:0005741//mitochondrial outer membrane	GO
Unigene14583_All	301	562	1540	183.798	437.49	-1.25113	DOWN	4.1068e-77	1.3999e-75	gi|187179331|ref|NP_001119643.1|	120	1e-26	ribosomal protein L12 [Acyrthosiphon pisum] >gi|239788182|dbj|BAH70782.1| ACYPI000059 [Acyrthosiphon pisum]	sp|P35979|RL12_MOUSE	110	4e-24	60S ribosomal protein L12 OS=Mus musculus GN=Rpl12 PE=1 SV=2	SPCC31H12.04c	102	2e-22	COG0080	Ribosomal protein L11	K02870	2e-27	120	api:100144916	large subunit ribosomal protein L12e	GO:0007052//mitotic spindle organization;GO:0010467//gene expression	GO:0005198//structural molecule activity	GO:0015934//large ribosomal subunit	GO
Unigene30317_All	770	6	318	0.7671	35.3143	-5.52469	DOWN	7.7791e-77	2.631e-75	--	--	--	--	--	--	--	--	--	--	--	--	--	--	--	--	--	--	-	-	-	-
Unigene3380_All	996	458	1350	45.2665	115.901	-1.35638	DOWN	1.4482e-76	4.8927e-75	gi|193676359|ref|XP_001952377.1|	539	1e-152	PREDICTED: similar to GA19958-PA [Acyrthosiphon pisum]	sp|Q1HRV8|ELVL1_AEDAE	203	2e-51	Elongation of very long chain fatty acids protein AAEL008004 OS=Aedes aegypti GN=AAEL008004 PE=2 SV=2	--	--	--	--	--	K10249	3e-51	202	oaa:100081381	elongation of very long chain fatty acids protein 4	GO:0007051//spindle organization;GO:0033206;GO:0000912//formation of actomyosin apparatus involved in cytokinesis	-	-	GO
Unigene17699_All	249	511	1444	202.019	495.886	-1.29552	DOWN	2.435e-76	8.1989e-75	--	--	--	--	--	--	--	--	--	--	--	--	--	--	--	--	--	--	-	-	-	-
Unigene11383_All	203	117	654	56.7362	275.484	-2.27963	DOWN	7.129e-76	2.3845e-74	--	--	--	--	--	--	--	--	--	--	--	--	--	--	--	--	--	--	-	-	-	-
Unigene859_All	605	237	920	38.5623	130.031	-1.75359	DOWN	7.4016e-76	2.4729e-74	gi|239789915|dbj|BAH71553.1|	320	3e-86	ACYPI007788 [Acyrthosiphon pisum]	sp|Q297K8|JAGN_DROPS	166	1e-40	Protein jagunal OS=Drosophila pseudoobscura pseudoobscura GN=jagn PE=3 SV=1	--	--	--	--	--	--	--	--	--	--	GO:0016192//vesicle-mediated transport;GO:0006996//organelle organization;GO:0007423//sensory organ development;GO:0009887//organ morphogenesis;GO:0003006//reproductive developmental process;GO:0048477//oogenesis;GO:0007028//cytoplasm organization;GO:0051649//establishment of localization in cell	-	GO:0031090//organelle membrane	GO
Unigene7287_All	361	816	1961	222.512	464.499	-1.06179	DOWN	1.1763e-75	3.9214e-74	gi|193594294|ref|XP_001946754.1|	233	1e-60	PREDICTED: similar to membrane alanyl aminopeptidase N [Acyrthosiphon pisum]	sp|P79171|AMPN_FELCA	124	1e-28	Aminopeptidase N OS=Felis catus GN=ANPEP PE=1 SV=3	SSO2154	116	9e-27	COG0308	Aminopeptidase N	K11140	2e-30	130	phu:Phum_PHUM412200	aminopeptidase N [EC:3.4.11.2]	-	-	-	-
Unigene22356_All	230	91	586	38.9479	217.863	-2.4838	DOWN	3.075e-75	1.0229e-73	gi|239789069|dbj|BAH71182.1|	63.2	3e-09	ACYPI003149 [Acyrthosiphon pisum]	--	--	--	--	--	--	--	--	--	--	--	--	--	--	-	-	-	-
Unigene13563_All	1142	623	1630	53.7022	122.049	-1.18441	DOWN	6.0552e-75	2.0054e-73	gi|193627324|ref|XP_001948525.1|	518	1e-145	PREDICTED: similar to phosphatidylinositol transfer protein [Acyrthosiphon pisum]	sp|Q5RFR0|TTPAL_PONAB	97.1	2e-19	Alpha-tocopherol transfer protein-like OS=Pongo abelii GN=TTPAL PE=2 SV=1	--	--	--	--	--	K10693	2e-20	100	dpe:Dper_GL26848	E3 ubiquitin-protein ligase MYCBP2 [EC:6.3.2.19]	-	-	-	-
Unigene30236_All	601	25	390	4.0948	55.4886	-3.76033	DOWN	6.5595e-75	2.17e-73	--	--	--	--	--	--	--	--	--	--	--	--	--	--	--	--	--	--	-	-	-	-
Unigene23571_All	302	204	839	66.4957	237.558	-1.83694	DOWN	8.9045e-74	2.8983e-72	--	--	--	--	--	--	--	--	--	--	--	--	--	--	--	--	--	--	-	-	-	-
Unigene4732_All	907	43	445	4.6669	41.9534	-3.16825	DOWN	9.5072e-74	3.0911e-72	gi|193641096|ref|XP_001948935.1|	93.2	1e-17	PREDICTED: similar to transposase domain-containing protein [Acyrthosiphon pisum]	--	--	--	--	--	--	--	--	--	--	--	--	--	--	-	-	-	-
Unigene3043_All	372	533	1457	141.044	334.912	-1.24764	DOWN	9.5927e-73	3.0792e-71	gi|193678951|ref|XP_001949566.1|	175	4e-43	PREDICTED: similar to CG14778 CG14778-PA [Acyrthosiphon pisum]	--	--	--	--	--	--	--	--	--	K13348	3e-21	99.8	ame:724427	protein Mpv17	-	-	-	-
Unigene3553_All	842	249	926	29.111	94.0401	-1.69171	DOWN	1.0805e-72	3.4539e-71	gi|292629753|ref|XP_002667552.1|	184	3e-45	PREDICTED: ABC transporter-related protein-like [Danio rerio]	sp|P57445|UUP_BUCAI	471	3e-132	ABC transporter ATP-binding protein uup OS=Buchnera aphidicola subsp. Acyrthosiphon pisum GN=uup PE=3 SV=1	BU364	471	9e-133	COG0488	ATPase components of ABC transporters with duplicated ATPase domains	K06184	1e-31	136	tca:660218	ATP-binding cassette, sub-family F, member 1	-	-	-	-
Unigene7034_All	517	273	973	51.9807	160.93	-1.63038	DOWN	1.7067e-72	5.4496e-71	gi|239788224|dbj|BAH70800.1|	125	5e-28	ACYPI007484 [Acyrthosiphon pisum] >gi|239788226|dbj|BAH70801.1| ACYPI007484 [Acyrthosiphon pisum]	--	--	--	--	--	--	--	--	--	--	--	--	--	--	-	-	-	-
Unigene17639_All	446	78	538	17.2159	103.148	-2.5829	DOWN	2.8649e-72	9.1092e-71	--	--	--	--	--	--	--	--	--	--	--	--	--	--	--	--	--	--	-	-	-	-
Unigene8943_All	511	149	708	28.7036	118.475	-2.04528	DOWN	8.1769e-72	2.5837e-70	gi|239789950|dbj|BAH71568.1|	284	8e-76	ACYPI009559 [Acyrthosiphon pisum]	sp|Q6B860|RT14_BOVIN	120	4e-27	28S ribosomal protein S14, mitochondrial OS=Bos taurus GN=MRPS14 PE=1 SV=1	SMc01296	64.3	1e-10	COG0199	Ribosomal protein S14	K11984	2e-14	77.8	hmg:100212671	U4/U6.U5 tri-snRNP-associated protein 1	-	-	-	-
Unigene7099_All	941	680	1701	71.136	154.571	-1.11962	DOWN	1.37e-71	4.3153e-70	gi|193652361|ref|XP_001949600.1|	595	1e-169	PREDICTED: similar to fumarylacetoacetate hydrolase [Acyrthosiphon pisum]	sp|Q6GLT8|FAHD2_XENLA	263	1e-69	Fumarylacetoacetate hydrolase domain-containing protein 2 OS=Xenopus laevis GN=fahd2 PE=2 SV=1	BH2000	192	5e-49	COG0179	2-keto-4-pentenoate hydratase/2-oxohepta-3-ene-1,7-dioic acid hydratase (catechol pathway)	--	--	--	--	--	-	-	-	-
Unigene16742_All	702	367	1148	51.4635	139.836	-1.44211	DOWN	1.5773e-71	4.963e-70	gi|298286525|ref|NP_001177247.1|	55.5	2e-06	selenoprotein K [Ciona intestinalis]	--	--	--	--	--	--	--	--	--	--	--	--	--	--	-	-	-	-
Unigene13383_All	1336	672	1686	49.5146	107.911	-1.12391	DOWN	2.1197e-71	6.6558e-70	gi|301630391|ref|XP_002944305.1|	320	6e-86	PREDICTED: cell division protein ftsZ-like [Xenopus (Silurana) tropicalis]	sp|P57308|FTSZ_BUCAI	701	0	Cell division protein ftsZ OS=Buchnera aphidicola subsp. Acyrthosiphon pisum GN=ftsZ PE=3 SV=1	BU212	701	0	COG0206	Cell division GTPase	--	--	--	--	--	-	-	-	-
Unigene6679_All	1684	616	1590	36.0088	80.7363	-1.16487	DOWN	2.7103e-71	8.4753e-70	gi|193631873|ref|XP_001944476.1|	919	0	PREDICTED: similar to xaa-Pro aminopeptidase [Acyrthosiphon pisum]	sp|B5DEQ3|XPP3_RAT	357	2e-97	Probable Xaa-Pro aminopeptidase 3 OS=Rattus norvegicus GN=Xpnpep3 PE=1 SV=1	PA5224	236	9e-62	COG0006	Xaa-Pro aminopeptidase	K01262	0	919	api:100168176	X-Pro aminopeptidase [EC:3.4.11.9]	-	-	-	-
Unigene10849_All	1137	525	1432	45.4537	107.695	-1.24449	DOWN	2.9764e-71	9.2785e-70	gi|239788760|dbj|BAH71044.1|	483	1e-135	ACYPI009194 [Acyrthosiphon pisum]	sp|Q25074|AQP_HAEIX	135	7e-31	Aquaporin OS=Haematobia irritans exigua PE=2 SV=1	MTH103	104	3e-22	COG0580	Glycerol uptake facilitator and related permeases (Major Intrinsic Protein Family)	K09884	6e-136	483	api:100168499	aquaporin rerated protein, invertebrate	-	-	-	-
Unigene12615_All	273	61	483	21.9957	151.286	-2.78198	DOWN	2.2646e-70	6.9522e-69	gi|239792721|dbj|BAH72669.1|	80.9	1e-14	ACYPI001868 [Acyrthosiphon pisum]	--	--	--	--	--	--	--	--	--	K01512	1e-15	80.9	api:100160582	acylphosphatase [EC:3.6.1.7]	-	GO:0016818//hydrolase activity, acting on acid anhydrides, in phosphorus-containing anhydrides	-	GO
Unigene18679_All	515	704	1731	134.566	287.411	-1.0948	DOWN	2.6315e-70	8.0542e-69	gi|239790033|dbj|BAH71603.1|	291	5e-78	ACYPI003128 [Acyrthosiphon pisum]	sp|B0BNE5|ESTD_RAT	154	4e-37	S-formylglutathione hydrolase OS=Rattus norvegicus GN=Esd PE=1 SV=1	PA3628	129	3e-30	COG0627	Predicted esterase	K01070	2e-37	154	xla:447149	S-formylglutathione hydrolase [EC:3.1.2.12]	-	-	-	-
Unigene16247_All	2024	266	944	12.9372	39.8819	-1.62421	DOWN	5.1438e-70	1.5648e-68	gi|193580170|ref|XP_001947054.1|	205	3e-83	PREDICTED: similar to pol-like protein [Acyrthosiphon pisum]	sp|P14380|YTX1_XENLA	65.1	2e-09	Transposon TX1 uncharacterized 82 kDa protein OS=Xenopus laevis PE=4 SV=1	--	--	--	--	--	--	--	--	--	--	-	GO:0005488//binding	-	GO
Unigene6775_All	796	498	1374	61.5867	147.6	-1.26101	DOWN	8.0157e-70	2.4336e-68	gi|239790430|dbj|BAH71779.1|	484	1e-135	ACYPI000214 [Acyrthosiphon pisum]	sp|Q53TN4|CYBR1_HUMAN	162	2e-39	Cytochrome b reductase 1 OS=Homo sapiens GN=CYBRD1 PE=1 SV=1	--	--	--	--	--	K08360	2e-60	231	dpo:Dpse_GA11787	cytochrome b-561	-	-	-	-
Unigene16519_All	986	339	1084	33.8449	94.0083	-1.47385	DOWN	8.3336e-70	2.5276e-68	gi|193591668|ref|XP_001950414.1|	487	1e-136	PREDICTED: similar to AGAP002364-PA [Acyrthosiphon pisum]	--	--	--	--	--	--	--	--	--	--	--	--	--	--	-	-	-	-
Unigene17973_All	497	520	1411	102.995	242.764	-1.23698	DOWN	1.3671e-69	4.1259e-68	gi|193704554|ref|XP_001950262.1|	91.3	1e-17	PREDICTED: similar to AGAP006366-PC [Acyrthosiphon pisum]	--	--	--	--	--	--	--	--	--	K00164	2e-18	91.3	api:100168068	2-oxoglutarate dehydrogenase E1 component [EC:1.2.4.2]	-	-	-	-
Unigene18777_All	585	342	1088	57.5494	159.033	-1.46645	DOWN	1.5033e-69	4.5323e-68	gi|193620468|ref|XP_001952005.1|	120	3e-26	PREDICTED: similar to Y37E3.4 [Acyrthosiphon pisum]	sp|Q32P76|SERF1_BOVIN	55.8	2e-07	Small EDRK-rich factor 1 OS=Bos taurus GN=SERF1 PE=3 SV=1	--	--	--	--	--	--	--	--	--	--	-	-	-	-
Unigene23802_All	338	58	468	16.892	118.398	-2.80923	DOWN	6.3755e-69	1.9051e-67	--	--	--	--	--	--	--	--	--	--	--	--	--	--	--	--	--	--	-	-	-	-
Unigene14595_All	273	734	1769	264.669	554.089	-1.06593	DOWN	7.5616e-69	2.2551e-67	--	--	--	--	--	--	--	--	--	--	--	--	--	--	--	--	--	--	-	-	-	-
Unigene27164_All	221	2	265	0.8909	102.534	-6.84662	DOWN	9.2625e-69	2.7569e-67	gi|68637774|emb|CAH59900.1|	115	4e-25	fatty acid binding protein [Aphidius ervi]	--	--	--	--	--	--	--	--	--	--	--	--	--	--	-	-	-	-
Unigene7830_All	390	165	727	41.6476	159.398	-1.93633	DOWN	9.9335e-69	2.9537e-67	gi|239788720|dbj|BAH71028.1|	165	5e-40	ACYPI002212 [Acyrthosiphon pisum]	sp|Q8K4G1|LTBP4_MOUSE	61.2	2e-09	Latent-transforming growth factor beta-binding protein 4 OS=Mus musculus GN=Ltbp4 PE=2 SV=1	BH0971	53.9	7e-08	COG1511	Predicted membrane protein	K08023	1e-09	61.2	mmu:108075	latent transforming growth factor beta binding protein	-	-	-	-
Unigene7285_All	421	513	1391	119.951	282.526	-1.23593	DOWN	1.5305e-68	4.533e-67	gi|193666817|ref|XP_001950218.1|	102	4e-21	PREDICTED: similar to AGAP012513-PA [Acyrthosiphon pisum]	sp|Q66KC4|HSDL2_XENTR	90.1	4e-18	Hydroxysteroid dehydrogenase-like protein 2 OS=Xenopus tropicalis GN=hsdl2 PE=2 SV=1	CC0400	73.2	1e-13	COG1028	Dehydrogenases with different specificities (related to short-chain alcohol dehydrogenases)	K09253	1e-06	51.6	gga:395656	transcription factor RelB	-	-	-	-
Unigene11519_All	332	181	759	53.6674	195.487	-1.86495	DOWN	2.9573e-68	8.7333e-67	gi|239788604|dbj|BAH70974.1|	71.6	8e-12	ACYPI009103 [Acyrthosiphon pisum]	--	--	--	--	--	--	--	--	--	K03966	8e-13	71.6	api:100168399	NADH dehydrogenase (ubiquinone) 1 beta subcomplex 10 [EC:1.6.5.3 1.6.99.3]	-	-	-	-
Unigene26956_All	216	0	248	0	98.1775	-13.2612	DOWN	4.9057e-68	1.4417e-66	--	--	--	--	--	--	--	--	--	--	--	--	--	--	--	--	--	--	-	-	-	-
Unigene17364_All	356	560	1468	154.849	352.606	-1.1872	DOWN	6.4005e-68	1.8792e-66	gi|193629801|ref|XP_001951715.1|	139	3e-32	PREDICTED: similar to CG1674 CG1674-PA [Acyrthosiphon pisum]	--	--	--	--	--	--	--	--	--	--	--	--	--	--	-	-	-	-
Unigene23054_All	261	41	412	15.4637	134.98	-3.12579	DOWN	1.5086e-67	4.4121e-66	gi|297501416|dbj|BAJ09060.1|	155	3e-37	cytochrome oxidase subunit I [Myzus persicae]	sp|B0FWC7|COX1_AEDAE	101	1e-21	Cytochrome c oxidase subunit 1 OS=Aedes aegypti GN=mt:CoI PE=2 SV=2	Q0045	66.6	1e-11	COG0843	Heme/copper-type cytochrome/quinol oxidases, subunit 1	K02256	3e-38	155	api:7055888	cytochrome c oxidase subunit I [EC:1.9.3.1]	GO:0051234//establishment of localization;GO:0045333//cellular respiration	GO:0005506//iron ion binding;GO:0015002//heme-copper terminal oxidase activity	GO:0019866//organelle inner membrane;GO:0043231//intracellular membrane-bounded organelle;GO:0031224//intrinsic to membrane	GO
Unigene13340_All	750	337	1065	44.2322	121.423	-1.45688	DOWN	1.7872e-67	5.2118e-66	gi|225709548|gb|ACO10620.1|	61.2	4e-08	Probable protease sohB [Caligus rogercresseyi]	sp|P57370|SOHB_BUCAI	436	6e-122	Probable protease sohB OS=Buchnera aphidicola subsp. Acyrthosiphon pisum GN=sohB PE=3 SV=1	BU283	436	2e-122	COG0616	Periplasmic serine proteases (ClpP class)	--	--	--	--	--	-	-	-	-
Unigene15250_All	1203	526	1405	43.0418	99.8676	-1.21428	DOWN	2.2638e-67	6.5888e-66	gi|193591953|ref|XP_001946753.1|	647	0	PREDICTED: similar to IP13591p [Acyrthosiphon pisum]	sp|Q9W0K4|BAB2_DROME	117	1e-25	Protein bric-a-brac 2 OS=Drosophila melanogaster GN=bab2 PE=1 SV=2	--	--	--	--	--	K02174	4e-25	115	dme:Dmel_CG11491	broad	-	GO:0046914//transition metal ion binding	GO:0044464//cell part	GO
Unigene18159_All	289	167	723	56.8838	213.922	-1.91099	DOWN	3.3224e-67	9.6329e-66	gi|239789729|dbj|BAH71468.1|	90.5	2e-17	ACYPI001738 [Acyrthosiphon pisum]	sp|Q811X6|CRYL1_RAT	49.7	6e-06	Lambda-crystallin homolog OS=Rattus norvegicus GN=Cryl1 PE=2 SV=3	--	--	--	--	--	K13247	2e-18	90.5	api:100160442	L-gulonate 3-dehydrogenase [EC:1.1.1.45]	GO:0032787	GO:0016491//oxidoreductase activity;GO:0048037//cofactor binding	-	GO
Unigene25851_All	826	7	286	0.8342	29.6074	-5.14942	DOWN	3.9893e-67	1.1522e-65	--	--	--	--	--	--	--	--	--	--	--	--	--	--	--	--	--	--	-	-	-	-
Unigene11991_All	442	343	1073	76.391	207.583	-1.44221	DOWN	5.6005e-67	1.6145e-65	gi|193580006|ref|XP_001943898.1|	194	6e-49	PREDICTED: hypothetical protein [Acyrthosiphon pisum]	--	--	--	--	--	--	--	--	--	--	--	--	--	--	-	-	-	-
Unigene298_All	923	207	805	22.0769	74.5776	-1.7562	DOWN	9.9715e-67	2.861e-65	gi|170031284|ref|XP_001843516.1|	130	9e-29	translation initiation factor IF-2, mitochondrial [Culex quinquefasciatus] >gi|167869543|gb|EDS32926.1| translation initiation factor IF-2, mitochondrial [Culex quinquefasciatus]	sp|B8D7R4|IF2_BUCAT	516	1e-145	Translation initiation factor IF-2 OS=Buchnera aphidicola subsp. Acyrthosiphon pisum (strain Tuc7) GN=infB PE=3 SV=1	BU377	516	3e-146	COG0532	Translation initiation factor 2 (IF-2; GTPase)	K02519	6e-34	144	nve:NEMVE_v1g231507	translation initiation factor IF-2	-	-	-	-
Unigene24013_All	403	353	1090	86.2263	231.279	-1.42343	DOWN	1.0008e-66	2.8688e-65	gi|193669165|ref|XP_001944917.1|	102	5e-21	PREDICTED: similar to CG30084 CG30084-PE [Acyrthosiphon pisum]	sp|A1ZA47|ZASP_DROME	87.4	2e-17	PDZ and LIM domain protein Zasp OS=Drosophila melanogaster GN=Zasp52 PE=1 SV=2	--	--	--	--	--	K05760	3e-06	50.1	nve:NEMVE_v1g104924	paxillin	GO:0007160//cell-matrix adhesion	GO:0051393//alpha-actinin binding;GO:0046914//transition metal ion binding	GO:0005856//cytoskeleton	GO
Unigene19423_All	211	206	802	96.107	325.017	-1.7578	DOWN	1.4432e-66	4.1212e-65	--	--	--	--	--	--	--	--	--	--	--	--	--	--	--	--	--	--	-	-	-	-
Unigene7171_All	769	152	686	19.4575	76.2802	-1.97098	DOWN	1.9087e-66	5.4352e-65	gi|193577883|ref|XP_001946126.1|	409	1e-113	PREDICTED: similar to coenzyme Q10 homolog B [Acyrthosiphon pisum]	sp|Q5I0I9|CQ10B_RAT	152	2e-36	Coenzyme Q-binding protein COQ10 homolog B, mitochondrial OS=Rattus norvegicus GN=Coq10b PE=2 SV=2	AGc2657	62.4	8e-10	COG2867	Oligoketide cyclase/lipid transport protein	--	--	--	--	--	-	-	-	-
Unigene10706_All	955	623	1564	64.2177	140.038	-1.12478	DOWN	1.9179e-66	5.4563e-65	gi|239790117|dbj|BAH71641.1|	600	1e-170	ACYPI004406 [Acyrthosiphon pisum] >gi|239790119|dbj|BAH71642.1| ACYPI004406 [Acyrthosiphon pisum]	sp|Q5RFR0|TTPAL_PONAB	60.1	2e-08	Alpha-tocopherol transfer protein-like OS=Pongo abelii GN=TTPAL PE=2 SV=1	--	--	--	--	--	K10693	3e-17	89	dpe:Dper_GL26848	E3 ubiquitin-protein ligase MYCBP2 [EC:6.3.2.19]	-	-	-	-
Unigene19578_All	381	256	900	66.1432	201.991	-1.61062	DOWN	4.6801e-66	1.3203e-64	gi|221107765|ref|XP_002167081.1|	107	2e-22	PREDICTED: similar to receptor protein-tyrosine kinase, partial [Hydra magnipapillata]	sp|Q07407|FGFR1_DROME	101	1e-21	Fibroblast growth factor receptor homolog 1 OS=Drosophila melanogaster GN=htl PE=2 SV=3	--	--	--	--	--	K05094	8e-22	101	dme:Dmel_CG7223	fibroblast growth factor receptor 3 [EC:2.7.10.1]	-	-	-	-
Unigene29544_All	316	428	1220	133.33	330.131	-1.30804	DOWN	1.0242e-65	2.8681e-64	--	--	--	--	--	--	--	--	--	--	--	--	--	--	--	--	--	--	-	-	-	-
Unigene4900_All	535	596	1510	109.664	241.344	-1.13801	DOWN	2.1713e-65	6.0522e-64	gi|238231399|ref|NP_001153944.1|	323	2e-87	heme A:farnesyltransferase [Acyrthosiphon pisum] >gi|239790803|dbj|BAH71938.1| ACYPI009141 [Acyrthosiphon pisum]	sp|Q5R460|COX10_PONAB	151	2e-36	Protoheme IX farnesyltransferase, mitochondrial OS=Pongo abelii GN=COX10 PE=2 SV=1	YPL172c	115	6e-26	COG0109	Polyprenyltransferase (cytochrome oxidase assembly factor)	K02257	3e-88	323	api:100168441	protoheme IX farnesyltransferase [EC:2.5.1.-]	-	-	-	-
Unigene29786_All	351	12	300	3.3655	73.085	-4.44068	DOWN	5.9265e-65	1.6443e-63	gi|193598983|ref|XP_001946757.1|	165	4e-40	PREDICTED: similar to Sug CG7334-PA [Acyrthosiphon pisum]	--	--	--	--	--	--	--	--	--	--	--	--	--	--	-	-	-	-
Unigene19544_All	273	382	1131	137.744	354.253	-1.3628	DOWN	6.9288e-65	1.9189e-63	gi|209863075|ref|NP_001119611.2|	181	9e-45	S-adenosylmethionine decarboxylase [Acyrthosiphon pisum]	sp|P82185|DCAM2_MUSSP	105	9e-23	S-adenosylmethionine decarboxylase proenzyme 2 OS=Mus spretus GN=Amd2 PE=3 SV=1	--	--	--	--	--	K01611	1e-45	181	api:100144779	S-adenosylmethionine decarboxylase [EC:4.1.1.50]	-	-	-	-
Unigene17963_All	370	78	503	20.7522	116.247	-2.48585	DOWN	7.0639e-65	1.9545e-63	--	--	--	--	--	--	--	--	--	--	--	--	--	--	--	--	--	--	-	-	-	-
Unigene219_All	1136	557	1438	48.2667	108.242	-1.16516	DOWN	1.1273e-64	3.1162e-63	gi|193676359|ref|XP_001952377.1|	212	1e-100	PREDICTED: similar to GA19958-PA [Acyrthosiphon pisum]	sp|Q1HRV8|ELVL1_AEDAE	142	1e-48	Elongation of very long chain fatty acids protein AAEL008004 OS=Aedes aegypti GN=AAEL008004 PE=2 SV=2	--	--	--	--	--	K10249	4e-46	142	xla:734428	elongation of very long chain fatty acids protein 4	-	-	-	-
Unigene10476_All	414	189	755	44.9399	155.941	-1.79493	DOWN	1.4997e-64	4.1382e-63	gi|239788616|dbj|BAH70980.1|	195	4e-49	ACYPI003547 [Acyrthosiphon pisum]	sp|P91850|MIFH_BRUMA	76.6	4e-14	Macrophage migration inhibitory factor homolog OS=Brugia malayi GN=BMBAC01P19.1 PE=3 SV=4	--	--	--	--	--	K07253	3e-14	76.6	bmy:Bm1_28435	phenylpyruvate tautomerase [EC:5.3.2.1]	-	-	-	-
Unigene7796_All	499	780	1808	153.874	309.822	-1.00969	DOWN	1.5953e-64	4.3981e-63	gi|281208014|gb|EFA82192.1|	97.8	1e-19	alanyl-tRNA synthetase [Polysphondylium pallidum PN500]	sp|P57483|SYA_BUCAI	196	8e-50	Alanyl-tRNA synthetase OS=Buchnera aphidicola subsp. Acyrthosiphon pisum GN=alaS PE=3 SV=1	BU403	196	2e-50	COG0013	Alanyl-tRNA synthetase	K01872	2e-12	71.2	ame:411923	alanyl-tRNA synthetase [EC:6.1.1.7]	-	-	-	-
Unigene14487_All	354	129	624	35.8721	150.728	-2.07102	DOWN	1.6997e-64	4.6816e-63	gi|239791966|dbj|BAH72380.1|	191	5e-48	ACYPI003366 [Acyrthosiphon pisum]	sp|Q8BTE0|CF057_MOUSE	68.9	9e-12	UPF0369 protein C6orf57 homolog OS=Mus musculus PE=2 SV=2	--	--	--	--	--	--	--	--	--	--	-	-	-	-
Unigene13757_All	571	168	708	28.963	106.026	-1.87213	DOWN	4.1647e-64	1.145e-62	--	--	--	--	sp|P57339|XGPT_BUCAI	285	1e-76	Xanthine phosphoribosyltransferase OS=Buchnera aphidicola subsp. Acyrthosiphon pisum GN=gpt PE=3 SV=1	BU251	264	8e-71	COG0503	Adenine/guanine phosphoribosyltransferases and related PRPP-binding proteins	--	--	--	--	--	-	-	-	-
Unigene13696_All	558	348	1062	61.3925	162.744	-1.40647	DOWN	6.2761e-64	1.7177e-62	--	--	--	--	--	--	--	--	--	--	--	--	--	--	--	--	--	--	-	-	-	-
Unigene22372_All	230	649	1585	277.771	589.271	-1.08504	DOWN	1.2567e-63	3.4301e-62	gi|193594238|ref|XP_001951769.1|	160	1e-38	PREDICTED: similar to isocitrate dehydrogenase [Acyrthosiphon pisum]	sp|Q9VWH4|IDH3A_DROME	132	5e-31	Probable isocitrate dehydrogenase [NAD] subunit alpha, mitochondrial OS=Drosophila melanogaster GN=l(1)G0156 PE=2 SV=1	SPBC902.05c	100	8e-22	COG0473	Isocitrate/isopropylmalate dehydrogenase	K00030	1e-39	160	api:100161204	isocitrate dehydrogenase (NAD+) [EC:1.1.1.41]	GO:0009060//aerobic respiration	GO:0046872//metal ion binding;GO:0004448//isocitrate dehydrogenase activity;GO:0000166//nucleotide binding	GO:0043231//intracellular membrane-bounded organelle;GO:0044444//cytoplasmic part;GO:0015630//microtubule cytoskeleton	GO
Unigene11427_All	406	596	1496	144.508	315.079	-1.12457	DOWN	1.2955e-63	3.5297e-62	--	--	--	--	--	--	--	--	--	--	--	--	--	--	--	--	--	--	-	-	-	-
Unigene18801_All	640	167	700	25.6866	93.5259	-1.86435	DOWN	4.6721e-63	1.2616e-61	gi|193718365|ref|XP_001952392.1|	259	6e-68	PREDICTED: similar to pyrroline-5-carboxylate dehydrogenase [Acyrthosiphon pisum]	sp|A7YWE4|AL4A1_BOVIN	190	6e-48	Delta-1-pyrroline-5-carboxylate dehydrogenase, mitochondrial OS=Bos taurus GN=ALDH4A1 PE=2 SV=1	APE0807	159	5e-39	COG1012	NAD-dependent aldehyde dehydrogenases	K00294	1e-68	259	api:100165747	1-pyrroline-5-carboxylate dehydrogenase [EC:1.5.1.12]	-	-	-	-
Unigene12181_All	544	422	1189	76.3632	186.895	-1.29128	DOWN	7.2706e-63	1.958e-61	gi|239791872|dbj|BAH72347.1|	335	4e-91	ACYPI004102 [Acyrthosiphon pisum]	--	--	--	--	--	--	--	--	--	--	--	--	--	--	-	-	-	-
Unigene2747_All	315	210	781	65.6265	212.009	-1.69178	DOWN	1.3803e-61	3.6714e-60	gi|193598963|ref|XP_001949749.1|	137	9e-32	PREDICTED: hypothetical protein isoform 2 [Acyrthosiphon pisum]	--	--	--	--	--	--	--	--	--	--	--	--	--	--	-	-	-	-
Unigene4261_All	1314	287	928	21.5009	60.3902	-1.48992	DOWN	5.9245e-61	1.5649e-59	--	--	--	--	--	--	--	--	--	--	--	--	--	--	--	--	--	--	-	-	-	-
Unigene30352_All	911	5	250	0.5403	23.4658	-5.44066	DOWN	2.749e-60	7.192e-59	gi|193588466|ref|XP_001943372.1|	93.2	1e-17	PREDICTED: similar to transposase domain-containing protein [Acyrthosiphon pisum]	--	--	--	--	--	--	--	--	--	--	--	--	--	--	-	-	-	-
Unigene7464_All	875	530	1357	59.6263	132.613	-1.1532	DOWN	3.6339e-60	9.4907e-59	gi|193606029|ref|XP_001944241.1|	419	1e-116	PREDICTED: similar to Rab5 protein [Acyrthosiphon pisum]	sp|Q98932|RAB5C_CHICK	300	9e-81	Ras-related protein Rab-5C OS=Gallus gallus GN=RAB5C PE=1 SV=1	SPAC18G6.03	164	2e-40	COG1100	GTPase SAR1 and related small G proteins	K07889	7e-117	419	api:100163937	Ras-related protein Rab-5C	-	-	-	-
Unigene13610_All	1580	618	1505	38.5036	81.4504	-1.08093	DOWN	3.7996e-60	9.9149e-59	gi|110758094|ref|XP_396627.3|	113	2e-23	PREDICTED: similar to CG9715-PA [Apis mellifera]	sp|A1L2T6|ZCHC7_XENLA	78.2	2e-13	Zinc finger CCHC domain-containing protein 7 OS=Xenopus laevis GN=zcchc7 PE=2 SV=2	--	--	--	--	--	K12597	3e-24	113	ame:413176	protein AIR1/2	-	-	-	-
Unigene26385_All	205	15	292	7.2029	121.799	-4.07978	DOWN	6.93e-60	1.7991e-58	--	--	--	--	--	--	--	--	--	--	--	--	--	--	--	--	--	--	-	-	-	-
Unigene11283_All	454	648	1551	140.504	292.126	-1.05598	DOWN	1.0741e-59	2.7837e-58	gi|187127220|ref|NP_001119628.1|	179	3e-44	vacuolar ATP synthase subunit G-like protein [Acyrthosiphon pisum] >gi|89574481|gb|ABD76371.1| vacuolar ATP synthase subunit G-like protein [Acyrthosiphon pisum] >gi|239788148|dbj|BAH70766.1| ACYPI000034 [Acyrthosiphon pisum] >gi|239788150|dbj|BAH70767.1| ACYPI000034 [Acyrthosiphon pisum] >gi|239788152|dbj|BAH70768.1| ACYPI000034 [Acyrthosiphon pisum]	sp|Q25532|VATG_MANSE	132	8e-31	V-type proton ATPase subunit G OS=Manduca sexta PE=3 SV=1	--	--	--	--	--	K02152	6e-45	179	api:100144888	V-type H+-transporting ATPase subunit G [EC:3.6.3.14]	-	-	-	-
Unigene2313_All	1096	443	1202	39.789	93.7795	-1.2369	DOWN	1.5345e-59	3.9599e-58	gi|193683363|ref|XP_001950992.1|	704	0	PREDICTED: similar to AGAP005124-PC [Acyrthosiphon pisum]	sp|P47739|AL3A1_MOUSE	366	1e-100	Aldehyde dehydrogenase, dimeric NADP-preferring OS=Mus musculus GN=Aldh3a1 PE=2 SV=1	alr3672	320	2e-87	COG1012	NAD-dependent aldehyde dehydrogenases	K00128	5e-108	390	tad:TRIADDRAFT_59449	aldehyde dehydrogenase (NAD+) [EC:1.2.1.3]	-	-	-	-
Unigene5457_All	615	391	1108	62.5852	154.056	-1.29956	DOWN	2.8835e-59	7.4096e-58	gi|239790622|dbj|BAH71861.1|	264	2e-69	ACYPI001115 [Acyrthosiphon pisum]	sp|Q99757|THIOM_HUMAN	122	1e-27	Thioredoxin, mitochondrial OS=Homo sapiens GN=TXN2 PE=1 SV=2	BMEI2022	100	2e-21	COG0526	Thiol-disulfide isomerase and thioredoxins	K03671	5e-66	249	api:100159766	thioredoxin 1	-	-	-	-
Unigene17283_All	1062	336	1008	31.1448	81.1615	-1.3818	DOWN	3.2545e-59	8.3557e-58	gi|239790368|dbj|BAH71749.1|	441	1e-122	ACYPI007678 [Acyrthosiphon pisum]	sp|Q6P3D0|NUD16_MOUSE	133	2e-30	U8 snoRNA-decapping enzyme OS=Mus musculus GN=Nudt16 PE=2 SV=1	--	--	--	--	--	K01529	2e-30	133	mmu:75686	[EC:3.6.1.-]	-	-	-	-
Unigene25891_All	700	0	214	0	26.1415	-11.3521	DOWN	8.3682e-59	2.1358e-57	--	--	--	--	--	--	--	--	--	--	--	--	--	--	--	--	--	--	-	-	-	-
Unigene5649_All	826	222	785	26.4572	81.265	-1.61897	DOWN	2.9645e-58	7.4966e-57	gi|193638955|ref|XP_001949067.1|	108	2e-22	PREDICTED: similar to CG6271 CG6271-PA [Acyrthosiphon pisum]	--	--	--	--	--	--	--	--	--	--	--	--	--	--	-	-	-	-
Unigene2212_All	590	168	675	28.0303	97.8286	-1.80327	DOWN	2.996e-58	7.57e-57	gi|198461900|ref|XP_001352265.2|	207	2e-52	GA18618 [Drosophila pseudoobscura pseudoobscura] >gi|198142480|gb|EAL29303.2| GA18618 [Drosophila pseudoobscura pseudoobscura]	sp|P57547|CLPP_BUCAI	282	2e-78	ATP-dependent Clp protease proteolytic subunit OS=Buchnera aphidicola subsp. Acyrthosiphon pisum GN=clpP PE=3 SV=1	BU475	282	6e-79	COG0740	Protease subunit of ATP-dependent Clp proteases	K01358	4e-53	207	dpe:Dper_GL19149	ATP-dependent Clp protease, protease subunit [EC:3.4.21.92]	GO:0019538//protein metabolic process	GO:0004175//endopeptidase activity	-	GO
Unigene4024_All	411	147	629	35.2084	130.865	-1.89409	DOWN	5.1148e-58	1.2881e-56	--	--	--	--	--	--	--	--	--	--	--	--	--	--	--	--	--	--	-	-	-	-
Unigene521_All	704	431	1169	60.2664	141.989	-1.23636	DOWN	6.4701e-58	1.6267e-56	gi|254281292|ref|NP_001156836.1|	392	1e-108	DnaJ (Hsp40) homolog, subfamily C, member 30-like [Acyrthosiphon pisum]	sp|Q9QYI6|DNJB9_MOUSE	84.7	5e-16	DnaJ homolog subfamily B member 9 OS=Mus musculus GN=Dnajb9 PE=2 SV=1	DR0126	76.3	5e-14	COG2214	DnaJ-class molecular chaperone	K09515	4e-16	84.7	bta:614588	DnaJ homolog subfamily B member 9	-	-	-	-
Unigene13683_All	585	86	486	14.4715	71.0386	-2.29539	DOWN	2.8323e-57	7.0273e-56	gi|115698970|ref|XP_795962.2|	100	4e-20	PREDICTED: similar to guanine nucleotide-binding protein beta 5 [Strongylocentrotus purpuratus] >gi|115973449|ref|XP_001189013.1| PREDICTED: similar to guanine nucleotide-binding protein beta 5 [Strongylocentrotus purpuratus]	sp|Q8VC51|WAP53_MOUSE	90.9	5e-18	Telomerase Cajal body protein 1 OS=Mus musculus GN=Wrap53 PE=2 SV=1	--	--	--	--	--	--	--	--	--	--	-	-	-	-
Unigene1085_All	1330	617	1477	45.6671	94.9605	-1.05617	DOWN	6.0009e-57	1.4828e-55	gi|193591961|ref|XP_001948332.1|	816	0	PREDICTED: similar to adenosine diphosphatase [Acyrthosiphon pisum]	sp|O75354|ENTP6_HUMAN	264	1e-69	Ectonucleoside triphosphate diphosphohydrolase 6 OS=Homo sapiens GN=ENTPD6 PE=1 SV=2	SPAC824.08	191	2e-48	COG5371	Golgi nucleoside diphosphatase	K01511	0	816	api:100162387	ectonucleoside triphosphate diphosphohydrolase 5/6 [EC:3.6.1.6]	-	GO:0017110//nucleoside-diphosphatase activity	GO:0044424//intracellular part	GO
Unigene84_All	935	343	1005	36.1121	91.9112	-1.34776	DOWN	6.5001e-57	1.6049e-55	gi|239791083|dbj|BAH72054.1|	268	2e-70	ACYPI54307 [Acyrthosiphon pisum]	--	--	--	--	--	--	--	--	--	--	--	--	--	--	-	-	-	-
Unigene1572_All	1122	229	790	20.0915	60.2072	-1.58335	DOWN	7.9749e-57	1.9626e-55	gi|193709219|ref|XP_001943138.1|	593	1e-168	PREDICTED: similar to Cellular retinaldehyde binding protein CG10546-PA [Acyrthosiphon pisum]	sp|Q5SPP0|CLVS2_DANRE	118	7e-26	Clavesin-2 OS=Danio rerio GN=clvs2 PE=2 SV=1	--	--	--	--	--	K10693	7e-06	51.6	dpe:Dper_GL26848	E3 ubiquitin-protein ligase MYCBP2 [EC:6.3.2.19]	-	-	-	-
Unigene29285_All	293	16	283	5.3755	82.591	-3.94151	DOWN	1.0708e-56	2.6182e-55	gi|221118342|ref|XP_002166634.1|	81.6	7e-15	PREDICTED: similar to hAT family dimerisation domain containing protein, expressed [Hydra magnipapillata]	--	--	--	--	--	--	--	--	--	--	--	--	--	--	-	-	-	-
Unigene23461_All	290	280	887	95.0452	261.541	-1.46035	DOWN	1.1044e-56	2.6982e-55	gi|239789015|dbj|BAH71157.1|	203	1e-51	ACYPI006625 [Acyrthosiphon pisum]	sp|Q9JK41|COPT1_RAT	59.3	7e-09	High affinity copper uptake protein 1 OS=Rattus norvegicus GN=Slc31a1 PE=2 SV=1	--	--	--	--	--	--	--	--	--	--	GO:0000041//transition metal ion transport	GO:0015082//di-, tri-valent inorganic cation transmembrane transporter activity	GO:0031224//intrinsic to membrane	GO
Unigene21498_All	203	523	1315	253.616	553.916	-1.12702	DOWN	2.5396e-56	6.1646e-55	gi|239792721|dbj|BAH72669.1|	103	2e-21	ACYPI001868 [Acyrthosiphon pisum]	sp|P56376|ACYP1_MOUSE	53.5	4e-07	Acylphosphatase-1 OS=Mus musculus GN=Acyp1 PE=2 SV=2	--	--	--	--	--	K01512	3e-22	103	api:100160582	acylphosphatase [EC:3.6.1.7]	-	-	-	-
Unigene7649_All	594	93	497	15.4123	71.5458	-2.21478	DOWN	4.1474e-56	1.0011e-54	--	--	--	--	--	--	--	--	--	--	--	--	--	--	--	--	--	--	-	-	-	-
Unigene28172_All	246	0	203	0	70.5627	-12.7847	DOWN	8.1177e-56	1.9471e-54	gi|68637774|emb|CAH59900.1|	107	1e-22	fatty acid binding protein [Aphidius ervi]	--	--	--	--	--	--	--	--	--	--	--	--	--	--	-	GO:0005488//binding	-	GO
Unigene2340_All	612	393	1086	63.2137	151.737	-1.26327	DOWN	1.0445e-55	2.4973e-54	gi|239799152|dbj|BAH70509.1|	229	4e-59	ACYPI005792 [Acyrthosiphon pisum]	--	--	--	--	--	--	--	--	--	--	--	--	--	--	-	-	-	-
Unigene24354_All	276	195	714	69.5498	221.209	-1.66929	DOWN	1.9886e-55	4.7322e-54	gi|62471795|ref|NP_001014551.1|	53.5	2e-06	ribosomal protein L41 [Drosophila melanogaster] >gi|109627676|ref|NP_001035914.1| ribosomal protein L41 [Bombyx mori] >gi|209571497|ref|NP_001129379.1| ribosomal protein L41 [Nasonia vitripennis] >gi|209571499|ref|NP_001129380.1| ribosomal protein L41 [Acyrthosiphon pisum] >gi|209571501|ref|NP_001129381.1| ribosomal protein L41 [Apis mellifera] >gi|209571503|ref|NP_001129382.1| ribosomal protein …	sp|Q7KF89|RL41_SPOFR	53.5	4e-07	60S ribosomal protein L41 OS=Spodoptera frugiperda GN=RpL41 PE=3 SV=1	--	--	--	--	--	K02928	2e-07	53.5	tca:100191003	large subunit ribosomal protein L41e	-	-	-	-
Unigene10579_All	571	349	1005	60.1672	150.503	-1.32274	DOWN	2.3461e-55	5.5743e-54	gi|193613296|ref|XP_001946535.1|	365	1e-100	PREDICTED: similar to CG6950 CG6950-PB [Acyrthosiphon pisum]	sp|Q58FK9|KAT3_RAT	203	5e-52	Kynurenine--oxoglutarate transaminase 3 OS=Rattus norvegicus GN=Ccbl2 PE=2 SV=1	SPAC6B12.04c	102	5e-22	COG0436	Aspartate/tyrosine/aromatic aminotransferase	K08079	2e-45	181	dre:393315	cysteine-S-conjugate beta-lyase [EC:4.4.1.13]	-	-	-	-
Unigene10080_All	1453	370	1042	25.0672	61.322	-1.2906	DOWN	2.8853e-55	6.8501e-54	gi|193662140|ref|XP_001951435.1|	798	0	PREDICTED: similar to FGF receptor [Acyrthosiphon pisum]	sp|Q10656|EGL15_CAEEL	65.9	7e-10	Myoblast growth factor receptor egl-15 OS=Caenorhabditis elegans GN=egl-15 PE=1 SV=1	--	--	--	--	--	K04362	8e-11	68.6	xtr:548648	fibroblast growth factor receptor 1 [EC:2.7.10.1]	GO:0007275//multicellular organismal development;GO:0009987//cellular process	GO:0003824//catalytic activity	-	GO
Unigene13715_All	556	409	1110	72.4134	170.711	-1.23723	DOWN	3.8627e-55	9.1346e-54	gi|193700141|ref|XP_001945576.1|	165	7e-40	PREDICTED: similar to rCG29836 [Acyrthosiphon pisum]	sp|B5FXA0|LYRM5_TAEGU	106	1e-22	LYR motif-containing protein 5 OS=Taeniopygia guttata GN=LYRM5 PE=3 SV=1	--	--	--	--	--	--	--	--	--	--	-	-	-	-
Unigene1940_All	383	401	1095	103.066	244.472	-1.2461	DOWN	5.2229e-55	1.2313e-53	--	--	--	--	--	--	--	--	--	--	--	--	--	--	--	--	--	--	-	-	-	-
Unigene5005_All	216	347	997	158.142	394.689	-1.3195	DOWN	9.9243e-55	2.3324e-53	--	--	--	--	--	--	--	--	--	--	--	--	--	--	--	--	--	--	-	-	-	-
Unigene3455_All	1619	572	1384	34.7792	73.0976	-1.0716	DOWN	1.0507e-54	2.4655e-53	gi|193615447|ref|XP_001943914.1|	813	0	PREDICTED: similar to AGAP004792-PA [Acyrthosiphon pisum]	sp|Q8R1R3|STAR7_MOUSE	169	7e-41	StAR-related lipid transfer protein 7, mitochondrial OS=Mus musculus GN=Stard7 PE=2 SV=2	--	--	--	--	--	--	--	--	--	--	-	-	-	-
Unigene7060_All	885	233	783	25.9169	75.6541	-1.54553	DOWN	1.8638e-54	4.3465e-53	gi|193615507|ref|XP_001948189.1|	542	1e-153	PREDICTED: similar to CG32112 CG32112-PB [Acyrthosiphon pisum]	sp|Q8C1A9|CD029_MOUSE	331	5e-90	Uncharacterized protein C4orf29 homolog OS=Mus musculus PE=2 SV=1	--	--	--	--	--	--	--	--	--	--	-	-	-	-
Unigene12084_All	572	522	1298	89.8348	194.041	-1.11101	DOWN	2.1479e-54	5.0014e-53	--	--	--	--	--	--	--	--	--	--	--	--	--	--	--	--	--	--	-	-	-	-
Unigene14324_All	421	295	899	68.9779	182.596	-1.40445	DOWN	2.8557e-54	6.6289e-53	gi|67594831|ref|XP_665905.1|	90.5	2e-17	cytosolic tRNA-Ala synthetase [Cryptosporidium hominis TU502] >gi|54656773|gb|EAL35675.1| cytosolic tRNA-Ala synthetase [Cryptosporidium hominis]	sp|P57483|SYA_BUCAI	206	3e-53	Alanyl-tRNA synthetase OS=Buchnera aphidicola subsp. Acyrthosiphon pisum GN=alaS PE=3 SV=1	BU403	206	8e-54	COG0013	Alanyl-tRNA synthetase	K01872	3e-18	90.1	ame:411923	alanyl-tRNA synthetase [EC:6.1.1.7]	-	GO:0016874//ligase activity;GO:0005488//binding	-	GO
Unigene30349_All	891	0	197	0	18.9061	-10.8846	DOWN	3.4562e-54	8.0045e-53	gi|193589532|ref|XP_001951711.1|	295	2e-78	PREDICTED: similar to F14D2.9 [Acyrthosiphon pisum]	sp|Q96MB7|HARB1_HUMAN	65.9	4e-10	Putative nuclease HARBI1 OS=Homo sapiens GN=HARBI1 PE=1 SV=1	--	--	--	--	--	--	--	--	--	--	-	-	-	-
Unigene13366_All	1035	307	920	29.199	76.0084	-1.38024	DOWN	4.1711e-54	9.6308e-53	gi|193582614|ref|XP_001944461.1|	600	1e-170	PREDICTED: similar to GA21375-PA [Acyrthosiphon pisum]	sp|Q95NM6|NUCG_CAEEL	273	2e-72	Endonuclease G, mitochondrial OS=Caenorhabditis elegans GN=cps-6 PE=1 SV=1	YJL208c	179	7e-45	COG1864	DNA/RNA endonuclease G, NUC1	K01173	4e-87	321	aag:AaeL_AAEL002064	endonuclease [EC:3.1.30.-]	-	-	-	-
Unigene2970_All	296	441	1156	146.662	333.949	-1.18713	DOWN	7.4185e-54	1.7116e-52	gi|193580006|ref|XP_001943898.1|	190	1e-47	PREDICTED: hypothetical protein [Acyrthosiphon pisum]	--	--	--	--	--	--	--	--	--	--	--	--	--	--	-	-	-	-
Unigene29690_All	335	32	322	9.4032	82.1912	-3.12776	DOWN	3.6773e-53	8.3693e-52	gi|193595390|ref|XP_001946991.1|	71.6	8e-12	PREDICTED: similar to cxpwmw03 [Acyrthosiphon pisum]	sp|Q2KJE4|ETFA_BOVIN	60.8	2e-09	Electron transfer flavoprotein subunit alpha, mitochondrial OS=Bos taurus GN=ETFA PE=2 SV=1	STM0856	62	3e-10	COG2025	Electron transfer flavoprotein, alpha subunit	K03522	8e-13	71.6	api:100164191	electron transfer flavoprotein alpha subunit	-	-	-	-
Unigene15234_All	1124	458	1175	40.1116	89.3893	-1.15608	DOWN	1.5598e-52	3.5182e-51	gi|193654825|ref|XP_001948940.1|	562	1e-159	PREDICTED: similar to inositol polyphosphate multikinase [Acyrthosiphon pisum]	sp|Q9FLT2|IPMKB_ARATH	117	2e-25	Inositol polyphosphate multikinase beta OS=Arabidopsis thaliana GN=IPK2b PE=1 SV=1	--	--	--	--	--	K00328	9e-25	114	xla:447535	inositol-polyphosphate multikinase [EC:2.7.1.151]	-	GO:0051766	-	GO
Unigene25796_All	520	35	328	6.6257	53.9367	-3.02512	DOWN	1.8695e-52	4.2074e-51	gi|239790430|dbj|BAH71779.1|	179	4e-44	ACYPI000214 [Acyrthosiphon pisum]	sp|Q53TN4|CYBR1_HUMAN	109	8e-24	Cytochrome b reductase 1 OS=Homo sapiens GN=CYBRD1 PE=1 SV=1	--	--	--	--	--	K08360	1e-31	135	dme:Dmel_CG1275	cytochrome b-561	-	-	-	-
Unigene15381_All	596	212	729	35.0155	104.591	-1.5787	DOWN	2.3595e-52	5.2905e-51	--	--	--	--	--	--	--	--	--	--	--	--	--	--	--	--	--	--	-	-	-	-
Unigene6763_All	1270	250	802	19.3779	53.9989	-1.47852	DOWN	2.4629e-52	5.5141e-51	gi|239790781|dbj|BAH71928.1|	279	1e-73	ACYPI001632 [Acyrthosiphon pisum]	sp|P13216|ADX_CHICK	139	3e-32	Adrenodoxin, mitochondrial (Fragment) OS=Gallus gallus GN=FDX1 PE=1 SV=1	RC0261	114	3e-25	COG0633	Ferredoxin	K09659	2e-15	84	dre:393782	dolichyl-phosphate mannosyltransferase polypeptide 3	-	-	-	-
Unigene15556_All	447	219	742	48.2289	141.942	-1.55733	DOWN	2.9959e-52	6.6927e-51	--	--	--	--	--	--	--	--	--	--	--	--	--	--	--	--	--	--	-	-	-	-
Unigene10896_All	1624	299	892	18.1241	46.967	-1.37374	DOWN	3.7662e-52	8.401e-51	gi|110760969|ref|XP_391908.3|	371	1e-101	PREDICTED: similar to CG1347-PA, isoform A [Apis mellifera]	sp|Q8TDY2|RBCC1_HUMAN	154	1e-36	RB1-inducible coiled-coil protein 1 OS=Homo sapiens GN=RB1CC1 PE=1 SV=3	--	--	--	--	--	--	--	--	--	--	-	-	-	-
Unigene17641_All	245	39	335	15.67	116.921	-2.89946	DOWN	2.2052e-51	4.8265e-50	--	--	--	--	--	--	--	--	--	--	--	--	--	--	--	--	--	--	-	-	-	-
Unigene10123_All	883	192	681	21.4048	65.9478	-1.62339	DOWN	5.9202e-51	1.2865e-49	gi|251823889|ref|NP_001156513.1|	471	1e-131	haloacid dehalogenase-like hydrolase domain containing 1A-like [Acyrthosiphon pisum] >gi|239792548|dbj|BAH72605.1| ACYPI002706 [Acyrthosiphon pisum]	sp|Q08623|HDHD1_HUMAN	230	9e-60	Haloacid dehalogenase-like hydrolase domain-containing protein 1 OS=Homo sapiens GN=HDHD1 PE=1 SV=3	SPCC1020.07	114	3e-25	COG0637	Predicted phosphatase/phosphohexomutase	--	--	--	--	--	-	-	-	-
Unigene16966_All	337	470	1183	137.29	300.171	-1.12856	DOWN	5.9683e-51	1.296e-49	--	--	--	--	--	--	--	--	--	--	--	--	--	--	--	--	--	--	-	-	-	-
Unigene4813_All	842	359	990	41.9713	100.54	-1.26029	DOWN	9.3362e-51	2.0201e-49	gi|193718481|ref|XP_001952221.1|	470	1e-131	PREDICTED: similar to Probable dolichol-phosphate mannosyltransferase (Dolichol-phosphate mannose synthase) (Dolichyl-phosphate beta-D-mannosyltransferase) (Mannose-P-dolichol synthase) (MPD synthase) (DPM synthase) [Acyrthosiphon pisum]	sp|Q9VIU7|DPM1_DROME	384	4e-106	Probable dolichol-phosphate mannosyltransferase OS=Drosophila melanogaster GN=CG10166 PE=3 SV=1	SPAC31G5.16c	314	1e-85	COG0463	Glycosyltransferases involved in cell wall biogenesis	K00721	3e-132	470	api:100168950	dolichol-phosphate mannosyltransferase [EC:2.4.1.83]	-	-	-	-
Unigene26975_All	216	35	320	15.9509	126.681	-2.98949	DOWN	1.2319e-50	2.6522e-49	--	--	--	--	--	--	--	--	--	--	--	--	--	--	--	--	--	--	-	-	-	-
Unigene15904_All	834	369	1006	43.5543	103.144	-1.24378	DOWN	1.549e-50	3.3254e-49	--	--	--	--	--	--	--	--	--	--	--	--	--	--	--	--	--	--	-	-	-	-
Unigene9399_All	258	487	1206	185.815	399.707	-1.10508	DOWN	3.0418e-50	6.4932e-49	gi|239790506|dbj|BAH71810.1|	52.8	4e-06	ACYPI006342 [Acyrthosiphon pisum]	--	--	--	--	--	--	--	--	--	K02903	4e-07	52.8	api:100165389	large subunit ribosomal protein L28e	-	-	-	-
Unigene19105_All	441	237	762	52.903	147.751	-1.48175	DOWN	5.7706e-50	1.2241e-48	--	--	--	--	sp|P57554|Y482_BUCAI	198	1e-50	UPF0133 protein BU482 OS=Buchnera aphidicola subsp. Acyrthosiphon pisum GN=BU482 PE=3 SV=1	BU482	198	3e-51	COG0718	Uncharacterized protein conserved in bacteria	--	--	--	--	--	-	-	-	-
Unigene8655_All	849	271	823	31.4219	82.8908	-1.39944	DOWN	1.4337e-49	3.0096e-48	gi|196019603|ref|XP_002119008.1|	62.8	2e-08	hypothetical protein TRIADDRAFT_62978 [Trichoplax adhaerens] >gi|190577349|gb|EDV18506.1| hypothetical protein TRIADDRAFT_62978 [Trichoplax adhaerens]	sp|P57176|FLIG_BUCAI	363	1e-99	Flagellar motor switch protein FliG OS=Buchnera aphidicola subsp. Acyrthosiphon pisum GN=fliG PE=3 SV=1	BU074	363	3e-100	COG1536	Flagellar motor switch protein	--	--	--	--	--	-	-	-	-
Unigene4341_All	1000	229	741	22.5427	63.3625	-1.49097	DOWN	4.5683e-49	9.4649e-48	gi|193704753|ref|XP_001946740.1|	591	1e-167	PREDICTED: similar to GA19845-PA [Acyrthosiphon pisum]	sp|Q20191|NAS13_CAEEL	198	6e-50	Zinc metalloproteinase nas-13 OS=Caenorhabditis elegans GN=nas-13 PE=2 SV=5	--	--	--	--	--	K08076	4e-50	198	cel:F39D8.4	astacin [EC:3.4.24.21]	-	-	-	-
Unigene1639_All	1084	155	595	14.0758	46.9355	-1.73746	DOWN	4.6923e-49	9.7085e-48	gi|167380294|gb|ABZ79639.1|	62.4	3e-08	sporozoite threonine-asparagine-rich protein [Plasmodium falciparum] >gi|167380296|gb|ABZ79640.1| sporozoite threonine-asparagine-rich protein [Plasmodium falciparum]	sp|Q55CC5|BECNA_DICDI	55.8	5e-07	Beclin-1-like protein A OS=Dictyostelium discoideum GN=atg6A PE=3 SV=1	--	--	--	--	--	K09313	4e-06	52.4	dse:Dsec_GM17531	homeobox protein cut-like	-	-	-	-
Unigene30296_All	709	10	228	1.3884	27.4981	-4.30784	DOWN	9.0767e-49	1.8691e-47	gi|193690603|ref|XP_001946222.1|	227	3e-58	PREDICTED: similar to adenylate cyclase [Acyrthosiphon pisum]	--	--	--	--	--	--	--	--	--	--	--	--	--	--	-	-	-	-
Unigene25340_All	748	0	175	0	20.0055	-10.9662	DOWN	3.2524e-48	6.6207e-47	gi|156539768|ref|XP_001598998.1|	142	6e-43	PREDICTED: similar to ORF2-encoded protein [Nasonia vitripennis]	sp|Q95SX7|RTBS_DROME	89	6e-24	Probable RNA-directed DNA polymerase from transposon BS OS=Drosophila melanogaster GN=RTase PE=2 SV=1	CAC3514	54.7	2e-07	COG3344	Retron-type reverse transcriptase	K03010	3e-18	91.7	hmg:100208869	DNA-directed RNA polymerase II subunit B [EC:2.7.7.6]	-	-	-	-
Unigene3510_All	1294	386	1018	29.3646	67.2709	-1.1959	DOWN	3.6016e-48	7.3218e-47	gi|193650225|ref|XP_001951399.1|	789	0	PREDICTED: similar to AGAP000679-PA [Acyrthosiphon pisum]	sp|Q6AYS7|ACY1A_RAT	399	2e-110	Aminoacylase-1A OS=Rattus norvegicus GN=Acy1a PE=1 SV=1	PH0265	83.6	7e-16	COG0624	Acetylornithine deacetylase/Succinyl-diaminopimelate desuccinylase and related deacylases	K01436	3e-129	461	tca:657672	aminoacylase [EC:3.5.1.14]	-	-	-	-
Unigene3641_All	1497	87	440	5.7209	25.133	-2.13527	DOWN	1.0232e-47	2.0621e-46	gi|193700098|ref|XP_001947764.1|	531	0	PREDICTED: similar to AGAP010241-PA [Acyrthosiphon pisum]	sp|P07314|GGT1_RAT	201	8e-102	Gamma-glutamyltranspeptidase 1 OS=Rattus norvegicus GN=Ggt1 PE=1 SV=4	SPAC664.09	145	5e-69	COG0405	Gamma-glutamyltransferase	K00681	0	531	api:100159801	gamma-glutamyltranspeptidase [EC:2.3.2.2]	-	-	-	-
Unigene30082_All	447	0	173	0	33.0943	-11.6924	DOWN	1.1357e-47	2.2872e-46	gi|156552049|ref|XP_001603900.1|	155	4e-37	PREDICTED: similar to ENSANGP00000019735 [Nasonia vitripennis]	sp|Q66S17|NATT3_THANI	49.7	7e-06	Natterin-3 OS=Thalassophryne nattereri PE=1 SV=1	--	--	--	--	--	--	--	--	--	--	-	-	-	-
Unigene260_All	479	33	299	6.7819	53.3764	-2.97644	DOWN	3.2534e-47	6.4789e-46	gi|239790896|dbj|BAH71981.1|	72.4	5e-12	ACYPI001481 [Acyrthosiphon pisum]	sp|Q5F359|TPPC5_CHICK	52.4	1e-06	Trafficking protein particle complex subunit 5 OS=Gallus gallus GN=TRAPPC5 PE=2 SV=1	--	--	--	--	--	K10631	7e-07	52.8	isc:IscW_ISCW010224	E3 ubiquitin-protein ligase Topors [EC:6.3.2.19]	-	-	-	-
Unigene29816_All	356	110	489	30.4168	117.455	-1.94917	DOWN	3.5618e-47	7.0885e-46	--	--	--	--	--	--	--	--	--	--	--	--	--	--	--	--	--	--	-	-	-	-
Unigene16014_All	905	224	718	24.3652	67.8406	-1.47733	DOWN	5.6084e-47	1.111e-45	gi|239789625|dbj|BAH71425.1|	269	1e-120	ACYPI000891 [Acyrthosiphon pisum]	sp|Q9VF89|RM09_DROME	120	2e-37	39S ribosomal protein L9, mitochondrial OS=Drosophila melanogaster GN=mRpL9 PE=2 SV=1	--	--	--	--	--	--	--	--	--	--	-	-	GO:0005840//ribosome	GO
Unigene17481_All	476	236	740	48.8062	132.935	-1.44558	DOWN	6.9478e-47	1.3719e-45	gi|244790097|ref|NP_001156454.1|	153	2e-36	cathepsin F isoform 2 [Acyrthosiphon pisum]	--	--	--	--	--	--	--	--	--	K01373	3e-37	153	api:100158959	cathepsin F [EC:3.4.22.41]	-	-	-	-
Unigene30384_All	1078	32	294	2.9221	23.3208	-2.99654	DOWN	9.4702e-47	1.8639e-45	gi|301630199|ref|XP_002944211.1|	335	2e-90	PREDICTED: DNA gyrase subunit A-like, partial [Xenopus (Silurana) tropicalis]	sp|P57277|GYRA_BUCAI	660	0	DNA gyrase subunit A OS=Buchnera aphidicola subsp. Acyrthosiphon pisum GN=gyrA PE=3 SV=1	BU180	660	0	COG0188	Type IIA topoisomerase (DNA gyrase/topo II, topoisomerase IV), A subunit	--	--	--	--	--	-	GO:0005488//binding	-	GO
Unigene30279_All	668	2	182	0.2947	23.2975	-6.30478	DOWN	1.5224e-46	2.9847e-45	gi|189242145|ref|XP_001813277.1|	68.6	2e-10	PREDICTED: similar to polyprotein [Tribolium castaneum]	--	--	--	--	--	--	--	--	--	--	--	--	--	--	-	-	-	-
Unigene13573_All	956	199	667	20.4911	59.6598	-1.54176	DOWN	1.7619e-46	3.4474e-45	gi|268577547|ref|XP_002643756.1|	260	5e-68	Hypothetical protein CBG01953 [Caenorhabditis briggsae]	sp|P57171|CYSK_BUCAI	520	6e-147	Cysteine synthase OS=Buchnera aphidicola subsp. Acyrthosiphon pisum GN=cysK PE=3 SV=1	BU066	520	1e-147	COG0031	Cysteine synthase	K01738	6e-69	260	cbr:CBG01953	cysteine synthase A [EC:2.5.1.47]	-	-	-	-
Unigene27240_All	222	551	1277	244.326	491.872	-1.00948	DOWN	4.4945e-46	8.7323e-45	gi|209693451|ref|NP_001129414.1|	82.8	3e-15	ribosomal protein S10b [Acyrthosiphon pisum] >gi|239787992|dbj|BAH70694.1| ACYPI002553 [Acyrthosiphon pisum]	sp|Q962R9|RS10_SPOFR	67	3e-11	40S ribosomal protein S10 OS=Spodoptera frugiperda GN=RpS10 PE=2 SV=1	SPBP22H7.08	51.2	5e-07	COG5045	Ribosomal protein S10E	K02947	4e-16	82.8	api:100161322	small subunit ribosomal protein S10e	-	-	-	-
Unigene28579_All	260	0	167	0	54.9234	-12.4232	DOWN	4.8353e-46	9.3703e-45	gi|239792119|dbj|BAH72437.1|	53.9	2e-06	ACYPI50492 [Acyrthosiphon pisum]	--	--	--	--	--	--	--	--	--	--	--	--	--	--	-	-	-	-
Unigene17430_All	221	244	747	108.685	289.03	-1.41107	DOWN	1.08e-45	2.0703e-44	gi|239789031|dbj|BAH71165.1|	67	2e-10	ACYPI003572 [Acyrthosiphon pisum]	--	--	--	--	--	--	--	--	--	--	--	--	--	--	-	-	-	-
Unigene12231_All	541	425	1064	77.3325	168.174	-1.12081	DOWN	1.6366e-45	3.1236e-44	gi|193657059|ref|XP_001948826.1|	238	8e-62	PREDICTED: similar to conserved hypothetical protein [Acyrthosiphon pisum]	--	--	--	--	--	--	--	--	--	--	--	--	--	--	-	-	-	-
Unigene11408_All	1036	554	1276	52.6405	105.319	-1.00052	DOWN	2.1493e-45	4.0918e-44	gi|301631595|ref|XP_002944883.1|	436	1e-121	PREDICTED: ATP-dependent Clp protease ATP-binding subunit clpX-like [Xenopus (Silurana) tropicalis]	sp|P57548|CLPX_BUCAI	594	3e-169	ATP-dependent Clp protease ATP-binding subunit ClpX OS=Buchnera aphidicola subsp. Acyrthosiphon pisum GN=clpX PE=3 SV=1	BU476	594	7e-170	COG1219	ATP-dependent protease Clp, ATPase subunit	K03544	4e-62	238	hmg:100199421	ATP-dependent Clp protease ATP-binding subunit ClpX	-	-	-	-
Unigene16459_All	1630	306	855	18.4801	44.8531	-1.27924	DOWN	4.6433e-45	8.7845e-44	gi|187097094|ref|NP_001119607.1|	766	0	sucrase [Acyrthosiphon pisum] >gi|81159208|gb|ABB55878.1| sucrase [Acyrthosiphon pisum]	sp|P13080|MALT_AEDAE	418	7e-125	Probable maltase OS=Aedes aegypti GN=MAL1 PE=2 SV=1	DR1375	340	6e-93	COG0366	Glycosidases	K01187	1e-131	429	dme:Dmel_CG14935	alpha-glucosidase [EC:3.2.1.20]	GO:0044238//primary metabolic process	GO:0043167//ion binding	-	GO
Unigene23666_All	315	256	764	80.0018	207.394	-1.37427	DOWN	6.1624e-45	1.1629e-43	gi|193631865|ref|XP_001946709.1|	95.5	5e-19	PREDICTED: similar to S-adenosylmethionine synthetase [Acyrthosiphon pisum]	sp|P18298|METK2_RAT	72	1e-12	S-adenosylmethionine synthase isoform type-2 OS=Rattus norvegicus GN=Mat2a PE=2 SV=1	YLR180w	58.5	3e-09	COG0192	S-adenosylmethionine synthetase	K00789	6e-20	95.5	api:100164058	S-adenosylmethionine synthetase [EC:2.5.1.6]	-	-	-	-
Unigene30399_All	1247	25	264	1.9735	18.103	-3.1974	DOWN	9.6704e-45	1.8215e-43	gi|193613029|ref|XP_001952205.1|	736	0	PREDICTED: similar to Zinc finger protein C6orf113 [Acyrthosiphon pisum]	sp|Q3SWY8|ZUFSP_BOVIN	236	3e-61	Zinc finger with UFM1-specific peptidase domain protein OS=Bos taurus GN=ZUFSP PE=2 SV=1	--	--	--	--	--	--	--	--	--	--	-	-	-	-
Unigene10230_All	588	520	1215	87.0555	176.69	-1.02122	DOWN	9.9667e-45	1.875e-43	gi|193577891|ref|XP_001947661.1|	305	8e-82	PREDICTED: similar to thymus-specific serine protease, partial [Acyrthosiphon pisum]	sp|Q9QXE5|TSSP_MOUSE	102	2e-21	Thymus-specific serine protease OS=Mus musculus GN=Prss16 PE=2 SV=1	--	--	--	--	--	K09649	2e-23	108	mdo:100019475	protease, serine, 16 (thymus) [EC:3.4.-.-]	GO:0019538//protein metabolic process	GO:0070011//peptidase activity, acting on L-amino acid peptides	-	GO
Unigene12377_All	448	239	730	52.5158	139.335	-1.40773	DOWN	1.5409e-44	2.8846e-43	gi|158300882|ref|XP_001689283.1|	72	6e-12	AGAP011825-PA [Anopheles gambiae str. PEST] >gi|157013374|gb|EDO63349.1| AGAP011825-PA [Anopheles gambiae str. PEST]	sp|Q8N5G0|CD052_HUMAN	51.2	2e-06	Uncharacterized protein C4orf52 OS=Homo sapiens GN=C4orf52 PE=1 SV=2	--	--	--	--	--	--	--	--	--	--	-	-	-	-
Unigene9085_All	644	326	885	49.8313	117.509	-1.23765	DOWN	2.4714e-44	4.6149e-43	gi|51948480|ref|NP_001004254.1|	209	6e-53	translation initiation factor IF-2, mitochondrial [Rattus norvegicus] >gi|51260054|gb|AAH79421.1| Mitochondrial translational initiation factor 2 [Rattus norvegicus]	sp|B8D7R4|IF2_BUCAT	382	1e-105	Translation initiation factor IF-2 OS=Buchnera aphidicola subsp. Acyrthosiphon pisum (strain Tuc7) GN=infB PE=3 SV=1	BU377	382	3e-106	COG0532	Translation initiation factor 2 (IF-2; GTPase)	K02519	9e-54	209	rno:305606	translation initiation factor IF-2	-	-	-	-
Unigene23543_All	299	536	1235	176.467	353.191	-1.00105	DOWN	4.995e-44	9.2817e-43	gi|201023319|ref|NP_001128401.1|	204	8e-52	cathepsin B-10270 [Acyrthosiphon pisum] >gi|239788119|dbj|BAH70754.1| ACYPI000021 [Acyrthosiphon pisum]	sp|A1E295|CATB_PIG	87	3e-17	Cathepsin B OS=Sus scrofa GN=CTSB PE=1 SV=1	--	--	--	--	--	K01363	1e-18	91.3	isc:IscW_ISCW000078	cathepsin B [EC:3.4.22.1]	-	-	-	-
Unigene30238_All	605	107	465	17.41	65.7221	-1.91646	DOWN	5.5704e-44	1.0332e-42	gi|193636641|ref|XP_001948934.1|	216	4e-55	PREDICTED: similar to cytochrome P450 CYP6AX1 protein [Acyrthosiphon pisum]	sp|Q27593|CP6A8_DROME	103	8e-22	Cytochrome P450 6a8 OS=Drosophila melanogaster GN=Cyp6a8 PE=2 SV=2	VNG0422G	73.2	3e-13	COG2124	Cytochrome P450	K07424	2e-33	141	api:100164042	cytochrome P450, family 3, subfamily A [EC:1.14.14.1]	-	GO:0046872//metal ion binding	-	GO
Unigene22636_All	241	357	936	145.821	332.103	-1.18743	DOWN	5.9712e-44	1.1069e-42	gi|242247181|ref|NP_001156347.1|	112	5e-24	ZM-domain protein [Acyrthosiphon pisum]	--	--	--	--	--	--	--	--	--	--	--	--	--	--	-	-	-	-
Unigene11279_All	393	44	315	11.0212	68.5381	-2.63662	DOWN	6.2807e-44	1.1635e-42	gi|213948232|ref|YP_002323937.1|	217	1e-55	NADH dehydrogenase subunit 5 [Acyrthosiphon pisum] >gi|212290753|gb|ACJ23583.1| NADH dehydrogenase subunit 5 [Acyrthosiphon pisum]	sp|Q36428|NU5M_LOCMI	143	4e-34	NADH-ubiquinone oxidoreductase chain 5 OS=Locusta migratoria GN=ND5 PE=3 SV=1	BU164	85.1	3e-17	COG1009	NADH:ubiquinone oxidoreductase subunit 5 (chain L)/Multisubunit Na+/H+ antiporter, MnhA subunit	K03883	3e-32	136	aga:ND5	NADH dehydrogenase I subunit 5 [EC:1.6.5.3]	-	-	-	-
Unigene28994_All	276	225	695	80.2498	215.323	-1.42393	DOWN	3.4394e-43	6.2984e-42	gi|239788914|dbj|BAH71112.1|	130	2e-29	ACYPI007511 [Acyrthosiphon pisum]	--	--	--	--	--	--	--	--	--	--	--	--	--	--	GO:0030005;GO:0008152//metabolic process;GO:0000041//transition metal ion transport	GO:0005506//iron ion binding;GO:0003824//catalytic activity	-	GO
Unigene2714_All	294	247	735	82.7028	213.774	-1.37008	DOWN	4.2061e-43	7.6976e-42	gi|239788934|dbj|BAH71119.1|	125	3e-28	ACYPI000233 [Acyrthosiphon pisum]	sp|P17695|GLRX2_YEAST	61.6	1e-09	Glutaredoxin-2, mitochondrial OS=Saccharomyces cerevisiae GN=GRX2 PE=1 SV=3	YDR513w	61.6	3e-10	COG0695	Glutaredoxin and related proteins	K03676	4e-29	125	api:100158804	glutaredoxin 3	GO:0019725//cellular homeostasis	GO:0015036//disulfide oxidoreductase activity	-	GO
Unigene26336_All	204	267	771	128.84	323.175	-1.32673	DOWN	4.688e-43	8.5693e-42	gi|239790809|dbj|BAH71941.1|	85.9	4e-16	ACYPI005818 [Acyrthosiphon pisum]	--	--	--	--	--	--	--	--	--	--	--	--	--	--	-	-	-	-
Unigene1828_All	296	195	637	64.8505	184.019	-1.50466	DOWN	5.7395e-43	1.0453e-41	gi|193580006|ref|XP_001943898.1|	172	4e-42	PREDICTED: hypothetical protein [Acyrthosiphon pisum]	--	--	--	--	--	--	--	--	--	--	--	--	--	--	-	-	-	-
Unigene16790_All	700	489	1148	68.7672	140.236	-1.02806	DOWN	8.3968e-43	1.522e-41	gi|193613296|ref|XP_001946535.1|	359	5e-98	PREDICTED: similar to CG6950 CG6950-PB [Acyrthosiphon pisum]	sp|Q6YP21|KAT3_HUMAN	197	7e-50	Kynurenine--oxoglutarate transaminase 3 OS=Homo sapiens GN=CCBL2 PE=1 SV=1	SPAC6B12.04c	116	3e-26	COG0436	Aspartate/tyrosine/aromatic aminotransferase	K08079	2e-48	191	dre:393315	cysteine-S-conjugate beta-lyase [EC:4.4.1.13]	-	-	-	-
Unigene5921_All	343	362	934	103.893	232.845	-1.16428	DOWN	1.4471e-42	2.6105e-41	gi|239790007|dbj|BAH71593.1|	125	3e-28	ACYPI007001 [Acyrthosiphon pisum]	sp|Q9VTJ8|TIM14_DROME	61.2	2e-09	Mitochondrial import inner membrane translocase subunit TIM14 OS=Drosophila melanogaster GN=Tim14 PE=3 SV=2	--	--	--	--	--	K09539	4e-29	125	api:100166100	DnaJ homolog subfamily C member 19	-	GO:0005515//protein binding	-	GO
Unigene13105_All	1228	287	803	23.0067	55.9154	-1.28119	DOWN	1.615e-42	2.9065e-41	gi|193713673|ref|XP_001951017.1|	565	1e-159	PREDICTED: similar to pyridoxine kinase [Acyrthosiphon pisum]	sp|Q0II59|PDXK_BOVIN	257	1e-67	Pyridoxal kinase OS=Bos taurus GN=PDXK PE=2 SV=1	SPAC6F6.11c	170	5e-42	COG2240	Pyridoxal/pyridoxine/pyridoxamine kinase	K00868	2e-160	565	api:100167309	pyridoxine kinase [EC:2.7.1.35]	-	-	-	-
Unigene1499_All	247	141	528	56.1943	182.789	-1.70169	DOWN	1.63e-42	2.9316e-41	--	--	--	--	--	--	--	--	--	--	--	--	--	--	--	--	--	--	-	-	-	-
Unigene5578_All	782	228	696	28.7011	76.1056	-1.4069	DOWN	1.6611e-42	2.9858e-41	gi|239790291|dbj|BAH71716.1|	358	2e-97	ACYPI002309 [Acyrthosiphon pisum]	sp|Q99PP7|TRI33_MOUSE	62.8	3e-09	E3 ubiquitin-protein ligase TRIM33 OS=Mus musculus GN=Trim33 PE=2 SV=2	XF0818	49.3	7e-06	COG2730	Endoglucanase	K08883	3e-08	58.5	mmu:94093	tripartite motif-containing protein 33 [EC:6.3.2.19]	-	GO:0005488//binding	GO:0005622//intracellular	GO
Unigene17033_All	430	513	1184	117.441	235.449	-1.00348	DOWN	1.9229e-42	3.4544e-41	gi|239793340|dbj|BAH72799.1|	123	2e-27	ACYPI006735 [Acyrthosiphon pisum]	sp|Q0III6|DNJB6_BOVIN	90.1	4e-18	DnaJ homolog subfamily B member 6 OS=Bos taurus GN=DNAJB6 PE=2 SV=1	TVN0487	80.5	9e-16	COG0484	DnaJ-class molecular chaperone with C-terminal Zn finger domain	K09512	2e-28	123	api:100165812	DnaJ homolog subfamily B member 6	-	-	-	-
Unigene7041_All	604	371	948	60.4655	134.21	-1.15031	DOWN	2.168e-42	3.8878e-41	gi|193669415|ref|XP_001942831.1|	301	8e-81	PREDICTED: similar to AGAP003371-PA, partial [Acyrthosiphon pisum]	sp|Q4V7A8|CD029_RAT	105	3e-22	Uncharacterized protein C4orf29 homolog OS=Rattus norvegicus PE=2 SV=2	--	--	--	--	--	--	--	--	--	--	-	-	-	-
Unigene15289_All	604	287	802	46.7752	113.541	-1.27939	DOWN	2.2259e-42	3.9892e-41	--	--	--	--	--	--	--	--	--	--	--	--	--	--	--	--	--	--	-	-	-	-
Unigene17259_All	1287	250	735	19.1219	48.8341	-1.35266	DOWN	2.6354e-42	4.7203e-41	gi|301774546|ref|XP_002922686.1|	63.9	1e-08	PREDICTED: cytosolic Fe-S cluster assembly factor NUBP1-like [Ailuropoda melanoleuca]	sp|P57411|MIND_BUCAI	491	6e-138	Septum site-determining protein minD OS=Buchnera aphidicola subsp. Acyrthosiphon pisum GN=minD PE=3 SV=2	BU326	491	1e-138	COG2894	Septum formation inhibitor-activating ATPase	--	--	--	--	--	-	-	-	-
Unigene4140_All	1789	201	644	11.06	30.7815	-1.47671	DOWN	2.7737e-42	4.9651e-41	gi|193709213|ref|XP_001943582.1|	1044	0	PREDICTED: similar to sucrase [Acyrthosiphon pisum]	sp|O16098|MAL1_DROVI	454	9e-127	Maltase 1 OS=Drosophila virilis GN=Mav1 PE=3 SV=1	DR1375	280	8e-75	COG0366	Glycosidases	K01187	6e-131	468	dme:Dmel_CG14935	alpha-glucosidase [EC:3.2.1.20]	-	-	-	-
Unigene24435_All	684	14	217	2.0148	27.128	-3.75107	DOWN	3.063e-42	5.4797e-41	gi|193625021|ref|XP_001951136.1|	83.2	7e-15	PREDICTED: similar to conserved hypothetical protein [Acyrthosiphon pisum]	--	--	--	--	--	--	--	--	--	--	--	--	--	--	-	-	-	-
Unigene12500_All	448	431	1046	94.7043	199.649	-1.07597	DOWN	4.9649e-42	8.8301e-41	gi|239790476|dbj|BAH71797.1|	199	2e-50	ACYPI002694 [Acyrthosiphon pisum]	sp|P00636|F16P1_PIG	153	3e-37	Fructose-1,6-bisphosphatase 1 OS=Sus scrofa GN=FBP1 PE=1 SV=4	VC2544	124	5e-29	COG0158	Fructose-1,6-bisphosphatase	K03841	4e-51	199	api:100161475	fructose-1,6-bisphosphatase I [EC:3.1.3.11]	GO:0006006//glucose metabolic process	GO:0043169//cation binding;GO:0019203//carbohydrate phosphatase activity;GO:0005515//protein binding	GO:0044424//intracellular part	GO
Unigene23169_All	267	178	595	65.6265	190.555	-1.53785	DOWN	1.7018e-41	2.9846e-40	gi|187111142|ref|NP_001119674.1|	169	4e-41	fatty acid desaturase [Acyrthosiphon pisum] >gi|239791153|dbj|BAH72082.1| ACYPI000066 [Acyrthosiphon pisum]	--	--	--	--	--	--	--	--	--	K00507	4e-42	169	api:100145824	stearoyl-CoA desaturase (delta-9 desaturase) [EC:1.14.19.1]	GO:0006631//fatty acid metabolic process	GO:0016705//oxidoreductase activity, acting on paired donors, with incorporation or reduction of molecular oxygen	GO:0031224//intrinsic to membrane	GO
Unigene14827_All	811	431	1041	52.3151	109.76	-1.06905	DOWN	2.0209e-41	3.534e-40	gi|193596647|ref|XP_001944352.1|	370	1e-101	PREDICTED: similar to CG5056 CG5056-PA isoform 2 [Acyrthosiphon pisum] >gi|193596649|ref|XP_001944298.1| PREDICTED: similar to CG5056 CG5056-PA isoform 1 [Acyrthosiphon pisum]	--	--	--	--	--	--	--	--	--	--	--	--	--	--	-	-	-	-
Unigene23033_All	260	179	595	67.772	195.685	-1.52977	DOWN	3.4352e-41	5.9726e-40	--	--	--	--	sp|P57644|Y584_BUCAI	130	3e-30	Uncharacterized protein BU584 OS=Buchnera aphidicola subsp. Acyrthosiphon pisum GN=BU584 PE=4 SV=1	--	--	--	--	--	--	--	--	--	--	-	-	-	-
Unigene17798_All	1099	102	438	9.1364	34.0793	-1.8992	DOWN	4.8202e-41	8.3567e-40	gi|195112467|ref|XP_002000794.1|	175	3e-42	GI10427 [Drosophila mojavensis] >gi|193917388|gb|EDW16255.1| GI10427 [Drosophila mojavensis]	sp|Q80XN0|BDH_MOUSE	82.8	4e-15	D-beta-hydroxybutyrate dehydrogenase, mitochondrial OS=Mus musculus GN=Bdh1 PE=1 SV=1	RSc3201	66.6	7e-11	COG3967	Short-chain dehydrogenase involved in D-alanine esterification of lipoteichoic acid and wall teichoic acid (D-alanine transfer protein)	K00019	2e-36	153	dme:Dmel_CG12068	3-hydroxybutyrate dehydrogenase [EC:1.1.1.30]	-	-	-	-
Unigene29547_All	316	0	148	0	40.0487	-11.9675	DOWN	6.9734e-41	1.2048e-39	gi|195380467|ref|XP_002048992.1|	57	2e-07	GJ21008 [Drosophila virilis] >gi|194143789|gb|EDW60185.1| GJ21008 [Drosophila virilis]	--	--	--	--	--	--	--	--	--	--	--	--	--	--	-	-	-	-
Unigene10518_All	477	486	1126	100.297	201.852	-1.00902	DOWN	8.468e-41	1.4589e-39	--	--	--	--	--	--	--	--	--	--	--	--	--	--	--	--	--	--	-	-	-	-
Unigene29994_All	400	22	237	5.4142	50.6643	-3.22615	DOWN	1.226e-40	2.1015e-39	gi|193636587|ref|XP_001944044.1|	103	1e-21	PREDICTED: similar to 5-aminolevulinic acid synthase [Acyrthosiphon pisum]	--	--	--	--	--	--	--	--	--	K00643	2e-22	103	api:100165680	5-aminolevulinate synthase [EC:2.3.1.37]	-	-	-	-
Unigene30235_All	599	0	147	0	20.9848	-11.0351	DOWN	1.3031e-40	2.2323e-39	gi|195443487|ref|XP_002069447.1|	178	1e-43	GK16089 [Drosophila willistoni] >gi|194165532|gb|EDW80433.1| GK16089 [Drosophila willistoni]	sp|O96006|ZBED1_HUMAN	75.9	2e-13	Zinc finger BED domain-containing protein 1 OS=Homo sapiens GN=ZBED1 PE=1 SV=1	--	--	--	--	--	--	--	--	--	--	-	GO:0005488//binding	-	GO
Unigene17349_All	796	205	639	25.3519	68.6439	-1.43704	DOWN	2.2706e-40	3.8657e-39	gi|193603500|ref|XP_001943441.1|	70.1	8e-11	PREDICTED: similar to hAT dimerisation domain-containing protein / transposase-related [Acyrthosiphon pisum]	--	--	--	--	--	--	--	--	--	--	--	--	--	--	-	-	-	-
Unigene10455_All	577	142	515	24.2261	76.3212	-1.65552	DOWN	5.417e-40	9.1605e-39	gi|292629749|ref|XP_002667550.1|	145	6e-34	PREDICTED: S-adenosyl-methyltransferase MraW-like [Danio rerio]	sp|P57319|RSMH_BUCAI	328	2e-89	Ribosomal RNA small subunit methyltransferase H OS=Buchnera aphidicola subsp. Acyrthosiphon pisum GN=rsmH PE=3 SV=1	BU224	328	5e-90	COG0275	Predicted S-adenosylmethionine-dependent methyltransferase involved in cell envelope biogenesis	--	--	--	--	--	-	-	-	-
Unigene12003_All	422	97	421	22.6271	85.3068	-1.91461	DOWN	6.3644e-40	1.0751e-38	gi|193678951|ref|XP_001949566.1|	201	8e-51	PREDICTED: similar to CG14778 CG14778-PA [Acyrthosiphon pisum]	sp|Q6DGV7|M17L2_DANRE	72.8	6e-13	Mpv17-like protein 2 OS=Danio rerio GN=mpv17l2 PE=2 SV=1	--	--	--	--	--	K13348	1e-27	120	aag:AaeL_AAEL001601	protein Mpv17	-	-	-	-
Unigene24427_All	588	9	188	1.5067	27.3397	-4.18153	DOWN	1.1028e-39	1.8504e-38	--	--	--	--	--	--	--	--	--	--	--	--	--	--	--	--	--	--	-	-	-	-
Unigene15081_All	499	336	867	66.2841	148.571	-1.16441	DOWN	1.219e-39	2.0408e-38	gi|193713767|ref|XP_001946468.1|	218	9e-56	PREDICTED: similar to CG6455 CG6455-PA [Acyrthosiphon pisum]	sp|Q8CAQ8|IMMT_MOUSE	67.4	4e-11	Mitochondrial inner membrane protein OS=Mus musculus GN=Immt PE=1 SV=1	--	--	--	--	--	--	--	--	--	--	-	-	-	-
Unigene416_All	732	340	873	45.7234	101.981	-1.15729	DOWN	1.5633e-39	2.6144e-38	gi|193676211|ref|XP_001952499.1|	236	6e-61	PREDICTED: similar to CG1124 CG1124-PA [Acyrthosiphon pisum]	--	--	--	--	--	--	--	--	--	--	--	--	--	--	-	-	-	-
Unigene10843_All	1071	297	796	27.2984	63.5532	-1.21915	DOWN	3.7637e-39	6.2188e-38	gi|301630199|ref|XP_002944211.1|	458	1e-127	PREDICTED: DNA gyrase subunit A-like, partial [Xenopus (Silurana) tropicalis]	sp|P57277|GYRA_BUCAI	669	0	DNA gyrase subunit A OS=Buchnera aphidicola subsp. Acyrthosiphon pisum GN=gyrA PE=3 SV=1	BU180	669	0	COG0188	Type IIA topoisomerase (DNA gyrase/topo II, topoisomerase IV), A subunit	K03164	5e-19	95.1	bfo:BRAFLDRAFT_67020	DNA topoisomerase II [EC:5.99.1.3]	-	-	-	-
Unigene17131_All	472	132	489	27.5297	88.5892	-1.68614	DOWN	5.203e-39	8.5734e-38	--	--	--	--	sp|B8D7E7|GMHA_BUCAT	256	4e-68	Phosphoheptose isomerase OS=Buchnera aphidicola subsp. Acyrthosiphon pisum (strain Tuc7) GN=gmhA PE=3 SV=1	BU250	256	1e-68	COG0279	Phosphoheptose isomerase	--	--	--	--	--	-	-	-	-
Unigene25590_All	786	56	322	7.0135	35.0306	-2.32041	DOWN	5.7197e-39	9.4044e-38	gi|241896937|ref|NP_001155929.1|	451	1e-125	sniffer isoform 1 [Acyrthosiphon pisum] >gi|239793501|dbj|BAH72863.1| ACYPI004813 [Acyrthosiphon pisum]	sp|P21158|CSGA_MYXXA	110	1e-23	C-factor OS=Myxococcus xanthus GN=csgA PE=1 SV=1	all1420	94.4	2e-19	COG1028	Dehydrogenases with different specificities (related to short-chain alcohol dehydrogenases)	K00061	4e-14	78.2	mcc:709644	retinol dehydrogenase [EC:1.1.1.-]	-	-	-	-
Unigene11697_All	373	71	357	18.7379	81.8415	-2.12687	DOWN	7.8342e-39	1.2853e-37	--	--	--	--	--	--	--	--	--	--	--	--	--	--	--	--	--	--	-	-	-	-
Unigene26016_All	1112	4	163	0.3541	12.5342	-5.14557	DOWN	9.0658e-39	1.4842e-37	gi|193643370|ref|XP_001945611.1|	584	1e-165	PREDICTED: similar to Y54G2A.42 [Acyrthosiphon pisum]	--	--	--	--	--	--	--	--	--	--	--	--	--	--	-	-	-	-
Unigene15093_All	525	381	936	71.4391	152.451	-1.09356	DOWN	9.5586e-39	1.5631e-37	--	--	--	--	--	--	--	--	--	--	--	--	--	--	--	--	--	--	-	-	-	-
Unigene1722_All	588	132	487	22.0987	70.8216	-1.68023	DOWN	1.1291e-38	1.8444e-37	gi|307207175|gb|EFN84965.1|	105	1e-21	Uncharacterized protein C20orf72-like protein [Harpegnathos saltator]	sp|Q9CXC3|CT072_MOUSE	103	1e-21	Uncharacterized protein C20orf72 homolog OS=Mus musculus PE=2 SV=1	--	--	--	--	--	--	--	--	--	--	-	-	-	-
Unigene11873_All	1685	334	856	19.5127	43.4398	-1.1546	DOWN	1.1696e-38	1.9086e-37	gi|110763222|ref|XP_625173.2|	416	1e-114	PREDICTED: similar to CG6016-PB, isoform B [Apis mellifera]	sp|Q7ZYQ3|CEPT1_XENLA	340	2e-92	Choline/ethanolaminephosphotransferase 1 OS=Xenopus laevis GN=cept1 PE=2 SV=1	SPAC22A12.10	99.4	2e-20	COG5050	sn-1,2-diacylglycerol ethanolamine- and cholinephosphotranferases	K00993	3e-115	416	aag:AaeL_AAEL014395	ethanolaminephosphotransferase [EC:2.7.8.1]	-	-	-	-
Unigene4504_All	454	82	381	17.7799	71.7601	-2.01293	DOWN	1.2271e-38	2.0003e-37	--	--	--	--	--	--	--	--	--	--	--	--	--	--	--	--	--	--	-	-	-	-
Unigene14346_All	385	91	400	23.2676	88.841	-1.9329	DOWN	1.7917e-38	2.9081e-37	--	--	--	--	--	--	--	--	--	--	--	--	--	--	--	--	--	--	-	-	-	-
Unigene16848_All	431	319	828	72.8591	164.273	-1.17292	DOWN	2.3614e-38	3.8224e-37	gi|239790851|dbj|BAH71960.1|	183	2e-45	ACYPI008973 [Acyrthosiphon pisum]	sp|Q503V0|CHMP6_DANRE	114	2e-25	Charged multivesicular body protein 6 OS=Danio rerio GN=chmp6 PE=2 SV=3	--	--	--	--	--	K12195	3e-46	183	api:100168253	charged multivesicular body protein 6	-	-	-	-
Unigene19402_All	1033	102	423	9.7201	35.015	-1.84893	DOWN	2.4019e-38	3.8859e-37	gi|193636528|ref|XP_001947537.1|	509	1e-143	PREDICTED: similar to soldier-specific protein-1 [Acyrthosiphon pisum]	sp|Q9VBV3|TAKT_DROME	115	5e-25	Protein takeout OS=Drosophila melanogaster GN=to PE=2 SV=1	--	--	--	--	--	--	--	--	--	--	-	-	-	-
Unigene1649_All	271	91	398	33.0554	125.582	-1.92567	DOWN	4.1614e-38	6.6932e-37	gi|239790574|dbj|BAH71840.1|	65.5	5e-10	ACYPI007105 [Acyrthosiphon pisum]	--	--	--	--	--	--	--	--	--	K00237	6e-11	65.5	api:100166213	succinate dehydrogenase (ubiquinone) membrane anchor subunit [EC:1.3.5.1]	-	-	-	-
Unigene19266_All	446	364	902	80.3409	172.936	-1.10603	DOWN	4.6659e-38	7.4966e-37	gi|193662234|ref|XP_001948711.1|	93.2	2e-18	PREDICTED: similar to alanine aminotransferase [Acyrthosiphon pisum]	--	--	--	--	--	--	--	--	--	K00814	4e-19	93.2	api:100164899	alanine transaminase [EC:2.6.1.2]	-	-	-	-
Unigene17427_All	760	422	996	54.6599	112.062	-1.03575	DOWN	8.5298e-38	1.3618e-36	gi|193629559|ref|XP_001949847.1|	411	1e-113	PREDICTED: similar to vacuolar protein sorting 37B [Acyrthosiphon pisum]	sp|Q8R0J7|VP37B_MOUSE	110	8e-24	Vacuolar protein sorting-associated protein 37B OS=Mus musculus GN=Vps37b PE=2 SV=1	--	--	--	--	--	K12185	2e-114	411	api:100166403	ESCRT-I complex subunit VPS37	-	-	-	-
Unigene4403_All	1136	341	860	29.5492	64.7342	-1.13141	DOWN	1.1982e-37	1.903e-36	gi|193598821|ref|XP_001948648.1|	664	0	PREDICTED: similar to d-amino acid oxidase [Acyrthosiphon pisum]	sp|Q99489|OXDD_HUMAN	199	4e-50	D-aspartate oxidase OS=Homo sapiens GN=DDO PE=2 SV=1	Rv1905c	90.5	5e-18	COG0665	Glycine/D-amino acid oxidases (deaminating)	K00272	0	664	api:100168186	D-aspartate oxidase [EC:1.4.3.1]	-	-	-	-
Unigene3908_All	867	210	630	23.8435	62.1349	-1.38181	DOWN	1.2101e-37	1.9208e-36	gi|239799166|dbj|BAH70516.1|	178	2e-44	ACYPI008147 [Acyrthosiphon pisum]	--	--	--	--	--	--	--	--	--	--	--	--	--	--	-	-	-	-
Unigene16952_All	533	280	755	51.7132	121.125	-1.22789	DOWN	1.2771e-37	2.0261e-36	--	--	--	--	--	--	--	--	--	--	--	--	--	--	--	--	--	--	-	-	-	-
Unigene7797_All	2045	231	668	11.1196	27.9317	-1.3288	DOWN	1.303e-37	2.065e-36	gi|193594200|ref|XP_001947177.1|	1215	0	PREDICTED: similar to beta-N-acetylglucosaminidase NAG2 [Acyrthosiphon pisum]	sp|P49010|HEXC_BOMMO	399	4e-110	Chitooligosaccharidolytic beta-N-acetylglucosaminidase OS=Bombyx mori PE=1 SV=1	CC0447	122	3e-27	COG3525	N-acetyl-beta-hexosaminidase	K12373	0	815	api:100169353	beta-hexosaminidase [EC:3.2.1.52]	-	-	-	-
Unigene2586_All	565	134	484	23.3468	73.2506	-1.64962	DOWN	1.6801e-37	2.6543e-36	--	--	--	--	--	--	--	--	--	--	--	--	--	--	--	--	--	--	-	-	-	-
Unigene3761_All	705	436	1015	60.879	123.109	-1.01592	DOWN	2.4389e-37	3.841e-36	gi|307166503|gb|EFN60588.1|	94.7	3e-18	Mitochondrial import inner membrane translocase subunit Tim13 [Camponotus floridanus]	sp|Q9VTN3|TIM13_DROME	92	3e-18	Mitochondrial import inner membrane translocase subunit Tim13 OS=Drosophila melanogaster GN=Tim13 PE=3 SV=1	--	--	--	--	--	K10836	2e-18	92	dme:Dmel_CG11611	mitochondrial protein-transporting ATPase [EC:3.6.3.51]	-	-	-	-
Unigene27797_All	236	46	289	19.1874	104.713	-2.44821	DOWN	2.5689e-37	4.0395e-36	--	--	--	--	--	--	--	--	--	--	--	--	--	--	--	--	--	--	-	-	-	-
Unigene5274_All	1074	196	599	17.9648	47.691	-1.40854	DOWN	7.1082e-37	1.1051e-35	gi|292629747|ref|XP_002667549.1|	117	1e-24	PREDICTED: UDP-n-acetylmuramoylalanyl-d-glutamate--2, 6-diaminopimelate ligase, putative-like [Danio rerio]	sp|P57317|FTSI_BUCAI	536	1e-151	Peptidoglycan synthase ftsI OS=Buchnera aphidicola subsp. Acyrthosiphon pisum GN=ftsI PE=3 SV=1	BU222	536	3e-152	COG0768	Cell division protein FtsI/penicillin-binding protein 2	--	--	--	--	--	-	-	-	-
Unigene9594_All	326	239	677	72.169	177.576	-1.29899	DOWN	7.5422e-37	1.1714e-35	gi|239790164|dbj|BAH71659.1|	162	4e-39	ACYPI000293 [Acyrthosiphon pisum] >gi|239790166|dbj|BAH71660.1| ACYPI000293 [Acyrthosiphon pisum]	sp|P26801|CEBPG_RAT	67.4	3e-11	CCAAT/enhancer-binding protein gamma OS=Rattus norvegicus GN=Cebpg PE=2 SV=2	--	--	--	--	--	K10049	2e-11	67.4	xtr:549197	CCAAT/enhancer binding protein (C/EBP), gamma	-	-	-	-
Unigene21978_All	217	292	770	132.463	303.421	-1.19573	DOWN	7.7406e-37	1.201e-35	--	--	--	--	--	--	--	--	--	--	--	--	--	--	--	--	--	--	-	-	-	-
Unigene18068_All	468	60	321	12.6205	58.6507	-2.21638	DOWN	7.7607e-37	1.2035e-35	--	--	--	--	--	--	--	--	--	--	--	--	--	--	--	--	--	--	-	-	-	-
Unigene12280_All	504	184	576	35.9383	97.7251	-1.44321	DOWN	8.9187e-37	1.3802e-35	gi|193580236|ref|XP_001949676.1|	213	2e-54	PREDICTED: similar to sulfotransferase (sult) [Acyrthosiphon pisum]	sp|O46640|ST3A1_RABIT	88.6	2e-17	Amine sulfotransferase OS=Oryctolagus cuniculus GN=SULT3A1 PE=1 SV=1	--	--	--	--	--	K01014	2e-24	111	dme:Dmel_CG16733	aryl sulfotransferase [EC:2.8.2.1]	-	-	-	-
Unigene30006_All	403	2	145	0.4885	30.7664	-5.97685	DOWN	1.0864e-36	1.6788e-35	--	--	--	--	sp|P57317|FTSI_BUCAI	198	8e-51	Peptidoglycan synthase ftsI OS=Buchnera aphidicola subsp. Acyrthosiphon pisum GN=ftsI PE=3 SV=1	BU222	198	2e-51	COG0768	Cell division protein FtsI/penicillin-binding protein 2	--	--	--	--	--	-	-	-	-
Unigene5252_All	264	216	634	80.5416	205.352	-1.35029	DOWN	1.2575e-36	1.9361e-35	--	--	--	--	--	--	--	--	--	--	--	--	--	--	--	--	--	--	-	-	-	-
Unigene24760_All	541	0	132	0	20.8637	-11.0268	DOWN	1.5413e-36	2.3695e-35	gi|301298995|gb|ADK66839.1|	248	1e-64	actin related protein 1 [Apis cerana cerana]	sp|P84185|ACT5C_ANOGA	248	2e-65	Actin-5C OS=Anopheles gambiae GN=Act5C PE=2 SV=1	SPBC32H8.12c	219	2e-57	COG5277	Actin and related proteins	K05692	2e-65	248	isc:IscW_ISCW024111	actin beta/gamma 1	-	-	-	-
Unigene30299_All	721	38	264	5.1882	31.31	-2.59332	DOWN	2.0237e-36	3.1001e-35	gi|239789332|dbj|BAH71296.1|	347	2e-94	ACYPI004487 [Acyrthosiphon pisum]	sp|Q9NHD5|SAN_DROME	254	3e-67	Probable N-acetyltransferase san OS=Drosophila melanogaster GN=san PE=1 SV=1	SPBC13E7.02_2	84.7	1e-16	COG0456	Acetyltransferases	K00670	1e-08	59.7	xla:779222	peptide alpha-N-acetyltransferase [EC:2.3.1.88]	GO:0000070//mitotic sister chromatid segregation	GO:0004596//peptide alpha-N-acetyltransferase activity	GO:0008278//cohesin complex	GO
Unigene2759_All	687	148	505	21.2068	62.8563	-1.56753	DOWN	2.0326e-36	3.1121e-35	gi|239792310|dbj|BAH72512.1|	374	1e-102	ACYPI004441 [Acyrthosiphon pisum]	sp|P92029|DNJ60_DROME	67.8	6e-11	DnaJ-like protein 60 OS=Drosophila melanogaster GN=DnaJ-60 PE=2 SV=1	aq_1735	60.1	3e-09	COG0484	DnaJ-class molecular chaperone with C-terminal Zn finger domain	K09502	5e-10	64.3	nve:NEMVE_v1g241689	DnaJ homolog subfamily A member 1	-	GO:0005515//protein binding	-	GO
Unigene22241_All	226	118	445	51.3977	168.37	-1.71186	DOWN	2.2448e-36	3.4301e-35	gi|239788415|dbj|BAH70891.1|	55.8	4e-07	ACYPI002506 [Acyrthosiphon pisum]	--	--	--	--	--	--	--	--	--	K03386	5e-08	55.8	api:100161272	peroxiredoxin (alkyl hydroperoxide reductase subunit C) [EC:1.11.1.15]	-	-	-	-
Unigene19213_All	466	309	795	65.2744	145.88	-1.16019	DOWN	2.7529e-36	4.198e-35	gi|201023321|ref|NP_001128402.1|	251	4e-66	cathepsin B-1874 [Acyrthosiphon pisum]	sp|P43507|CPR3_CAEEL	94	3e-19	Cathepsin B-like cysteine proteinase 3 OS=Caenorhabditis elegans GN=cpr-3 PE=2 SV=1	--	--	--	--	--	K01363	4e-21	100	dmo:Dmoj_GI15503	cathepsin B [EC:3.4.22.1]	-	-	-	-
Unigene13658_All	1161	160	526	13.5662	38.7407	-1.51383	DOWN	4.5089e-36	6.8344e-35	gi|193618020|ref|XP_001949946.1|	558	1e-157	PREDICTED: similar to UPF0183 protein CG7083 [Acyrthosiphon pisum]	sp|Q9VSH9|U183_DROME	313	2e-84	UPF0183 protein CG7083 OS=Drosophila melanogaster GN=CG7083 PE=2 SV=1	--	--	--	--	--	--	--	--	--	--	-	-	-	-
Unigene20865_All	670	199	599	29.2381	76.448	-1.38663	DOWN	4.7175e-36	7.1399e-35	--	--	--	--	--	--	--	--	--	--	--	--	--	--	--	--	--	--	-	-	-	-
Unigene24355_All	288	0	130	0	38.598	-11.9143	DOWN	5.3819e-36	8.1252e-35	--	--	--	--	--	--	--	--	--	--	--	--	--	--	--	--	--	--	-	-	-	-
Unigene30362_All	967	9	173	0.9162	15.298	-4.06154	DOWN	6.3521e-36	9.5614e-35	gi|193683249|ref|XP_001952826.1|	80.9	1e-20	PREDICTED: similar to transposase domain-containing protein [Acyrthosiphon pisum]	--	--	--	--	--	--	--	--	--	--	--	--	--	--	-	-	-	-
Unigene8393_All	309	302	780	96.2097	215.849	-1.16577	DOWN	6.8166e-36	1.025e-34	--	--	--	--	--	--	--	--	--	--	--	--	--	--	--	--	--	--	-	-	-	-
Unigene4316_All	809	353	864	42.9533	91.3228	-1.08821	DOWN	1.266e-35	1.8981e-34	gi|239792241|dbj|BAH72484.1|	377	1e-103	ACYPI005567 [Acyrthosiphon pisum] >gi|239799296|dbj|BAH70576.1| ACYPI005567 [Acyrthosiphon pisum]	sp|Q9Z2Q5|RM40_MOUSE	119	2e-26	39S ribosomal protein L40, mitochondrial OS=Mus musculus GN=Mrpl40 PE=2 SV=2	--	--	--	--	--	--	--	--	--	--	-	-	-	-
Unigene6749_All	1183	74	346	6.1577	25.0095	-2.02201	DOWN	1.98e-35	2.9539e-34	gi|60593111|gb|AAX28841.1|	254	5e-66	RNA-dependent DNA polymerase [Drosophila melanogaster]	sp|P10394|POL4_DROME	254	9e-67	Retrovirus-related Pol polyprotein from transposon 412 OS=Drosophila melanogaster GN=POL PE=4 SV=1	SPAC9.04	118	2e-26	COG2801	Transposase and inactivated derivatives	K04228	4e-41	168	dre:100151502	arginine vasopressin receptor 2	-	-	-	-
Unigene19546_All	290	214	621	72.6417	183.108	-1.33383	DOWN	2.8318e-35	4.2102e-34	gi|193599020|ref|XP_001948602.1|	187	1e-46	PREDICTED: similar to sorting and assembly machinery component 50 homolog [Acyrthosiphon pisum]	sp|Q5U3I0|SAM5B_DANRE	68.9	9e-12	Sorting and assembly machinery component 50 homolog B OS=Danio rerio GN=samm50b PE=2 SV=1	--	--	--	--	--	--	--	--	--	--	-	-	-	-
Unigene30231_All	593	10	174	1.66	25.0905	-3.91789	DOWN	3.0939e-35	4.5931e-34	gi|193716231|ref|XP_001949834.1|	365	1e-100	PREDICTED: similar to dehydrodolichyl diphosphate synthase (dedol-pp synthase) [Acyrthosiphon pisum]	sp|Q86SQ9|DHDDS_HUMAN	149	1e-35	Dehydrodolichyl diphosphate synthase OS=Homo sapiens GN=DHDDS PE=2 SV=3	all3432	112	3e-25	COG0020	Undecaprenyl pyrophosphate synthase	K11778	6e-94	342	api:100161888	cis-prenyltransferase, dehydrodolichyl diphosphate synthase [EC:2.5.1.-]	-	GO:0004659//prenyltransferase activity	-	GO
Unigene393_All	1213	331	824	26.8619	58.0872	-1.11266	DOWN	3.1314e-35	4.6464e-34	gi|291464103|gb|ADE05589.1|	209	2e-52	cytochrome P450 354A5 [Manduca sexta]	sp|Q964R0|CP6K1_BLAGE	168	6e-41	Cytochrome P450 6k1 OS=Blattella germanica GN=CYP6K1 PE=2 SV=1	--	--	--	--	--	K07424	1e-36	154	ame:409677	cytochrome P450, family 3, subfamily A [EC:1.14.14.1]	-	-	-	-
Unigene13163_All	1398	264	709	18.5895	43.3664	-1.22209	DOWN	3.5251e-35	5.2254e-34	gi|307174651|gb|EFN65050.1|	112	3e-23	Uncharacterized protein C8orf41-like protein [Camponotus floridanus]	sp|Q6NXR4|CH041_HUMAN	93.2	4e-18	Uncharacterized protein C8orf41 OS=Homo sapiens GN=C8orf41 PE=1 SV=1	--	--	--	--	--	--	--	--	--	--	-	-	-	-
Unigene2091_All	221	47	281	20.9351	108.725	-2.37668	DOWN	3.8183e-35	5.6519e-34	gi|193598809|ref|XP_001951162.1|	62	6e-09	PREDICTED: similar to AMP dependent coa ligase [Acyrthosiphon pisum]	--	--	--	--	--	--	--	--	--	--	--	--	--	--	-	-	-	-
Unigene12528_All	315	272	722	85.0019	195.993	-1.20524	DOWN	4.6618e-35	6.8869e-34	gi|239790538|dbj|BAH71824.1|	70.1	2e-11	ACYPI008382 [Acyrthosiphon pisum]	--	--	--	--	--	--	--	--	--	K00413	2e-12	70.1	api:100167598	ubiquinol-cytochrome c reductase cytochrome c1 subunit [EC:1.10.2.2]	-	-	-	-
Unigene10010_All	962	112	425	11.4608	37.777	-1.7208	DOWN	4.6945e-35	6.9318e-34	gi|225710300|gb|ACO10996.1|	139	2e-33	3-oxoacyl-acyl-carrier-protein reductase [Caligus rogercresseyi]	sp|P57432|FABG_BUCAI	202	6e-53	3-oxoacyl-[acyl-carrier-protein] reductase OS=Buchnera aphidicola subsp. Acyrthosiphon pisum GN=fabG PE=3 SV=1	BU351	202	1e-53	COG1028	Dehydrogenases with different specificities (related to short-chain alcohol dehydrogenases)	K11539	5e-23	108	mdo:100015144	carbonyl reductase 4 [EC:1.1.1.-]	GO:0008152//metabolic process	GO:0005488//binding;GO:0003824//catalytic activity	GO:0009536//plastid	GO
Unigene1643_All	946	196	586	20.3955	52.9688	-1.37689	DOWN	5.9892e-35	8.805e-34	gi|239789508|dbj|BAH71375.1|	349	1e-94	ACYPI33755 [Acyrthosiphon pisum]	sp|Q07283|TRHY_HUMAN	76.6	2e-13	Trichohyalin OS=Homo sapiens GN=TCHH PE=1 SV=2	aq_2032	68.9	1e-11	COG0532	Translation initiation factor 2 (IF-2; GTPase)	K05702	2e-12	73.2	spu:589923	afadin	-	-	-	-
Unigene561_All	719	363	875	49.699	104.062	-1.06616	DOWN	6.1699e-35	9.0662e-34	gi|193594332|ref|XP_001945865.1|	149	1e-34	PREDICTED: similar to lethal (1) G0289 CG2221-PA, partial [Acyrthosiphon pisum]	sp|Q6DE92|PXDC2_XENLA	70.9	8e-12	Plexin domain-containing protein 2 OS=Xenopus laevis GN=plxdc2 PE=2 SV=1	--	--	--	--	--	K07960	3e-09	62	ptr:454623	ADP-ribosylation factor-like 12	-	-	-	-
Unigene19660_All	358	339	835	93.2153	199.442	-1.09733	DOWN	6.2746e-35	9.2155e-34	--	--	--	--	--	--	--	--	--	--	--	--	--	--	--	--	--	--	-	-	-	-
Unigene17203_All	1109	286	745	25.3866	57.4432	-1.17807	DOWN	6.6342e-35	9.7342e-34	gi|193666972|ref|XP_001944972.1|	763	0	PREDICTED: similar to AGAP008881-PA [Acyrthosiphon pisum]	sp|Q80TA1|EPT1_MOUSE	322	2e-87	Ethanolaminephosphotransferase 1 OS=Mus musculus GN=Ept1 PE=2 SV=3	SPAC22A12.10	144	2e-34	COG5050	sn-1,2-diacylglycerol ethanolamine- and cholinephosphotranferases	K00993	0	763	api:100159649	ethanolaminephosphotransferase [EC:2.7.8.1]	-	-	-	-
Unigene16349_All	1165	48	282	4.0559	20.6984	-2.35143	DOWN	7.6697e-35	1.1232e-33	gi|193641175|ref|XP_001947484.1|	248	1e-135	PREDICTED: similar to CG14935 CG14935-PB [Acyrthosiphon pisum]	sp|P07191|MAL1_DROME	143	1e-81	Probable maltase D OS=Drosophila melanogaster GN=LvpD PE=2 SV=2	DR1375	100	3e-56	COG0366	Glycosidases	K01187	1e-81	143	dme:Dmel_CG8694	alpha-glucosidase [EC:3.2.1.20]	GO:0008152//metabolic process	GO:0016787//hydrolase activity	-	GO
Unigene11716_All	446	414	956	91.3768	183.289	-1.00422	DOWN	1.2402e-34	1.8091e-33	gi|239789881|dbj|BAH71537.1|	271	5e-72	ACYPI007022 [Acyrthosiphon pisum]	--	--	--	--	--	--	--	--	--	--	--	--	--	--	-	-	-	-
Unigene18380_All	741	376	893	49.9505	103.05	-1.04477	DOWN	1.6064e-34	2.3355e-33	gi|193636401|ref|XP_001949066.1|	380	1e-104	PREDICTED: similar to GA10259-PA [Acyrthosiphon pisum]	sp|Q9CPR1|RWDD4_MOUSE	169	2e-41	RWD domain-containing protein 4A OS=Mus musculus GN=Rwdd4a PE=2 SV=1	--	--	--	--	--	--	--	--	--	--	-	-	-	-
Unigene8437_All	767	341	835	43.7652	93.0904	-1.08885	DOWN	1.627e-34	2.3643e-33	gi|193667018|ref|XP_001951171.1|	364	2e-99	PREDICTED: similar to Apoptosis-linked gene-2 CG40410-PB [Acyrthosiphon pisum]	sp|P12815|PDCD6_MOUSE	214	7e-55	Programmed cell death protein 6 OS=Mus musculus GN=Pdcd6 PE=1 SV=2	SPAC3A12.14	63.9	3e-10	COG5126	Ca2+-binding protein (EF-Hand superfamily)	K13510	2e-17	89	ptr:454095	lysophosphatidylcholine acyltransferase / lyso-PAF acetyltransferase [EC:2.3.1.23 2.3.1.67]	-	-	-	-
Unigene1732_All	300	7	159	2.2969	45.32	-4.30239	DOWN	2.2451e-34	3.2516e-33	gi|193610897|ref|XP_001948285.1|	91.3	9e-18	PREDICTED: similar to sucrase [Acyrthosiphon pisum]	sp|O16099|MAL2_DROVI	66.2	6e-11	Maltase 2 OS=Drosophila virilis GN=Mav2 PE=3 SV=1	BS_ycdG	62.8	1e-10	COG0366	Glycosidases	K01187	1e-10	64.3	aag:AaeL_AAEL000642	alpha-glucosidase [EC:3.2.1.20]	-	-	-	-
Unigene11147_All	704	217	620	30.3429	75.3066	-1.31142	DOWN	2.3247e-34	3.3654e-33	gi|193627286|ref|XP_001943712.1|	117	4e-25	PREDICTED: similar to synaptic vesicle protein [Acyrthosiphon pisum]	--	--	--	--	--	--	--	--	--	K06258	5e-26	117	api:100161467	MFS transporter, VNT family, synaptic vesicle glycoprotein 2	-	-	-	-
Unigene10096_All	1286	270	713	20.6677	47.4092	-1.19779	DOWN	2.5436e-34	3.677e-33	gi|193690755|ref|XP_001947213.1|	798	0	PREDICTED: similar to tripartite motif protein 37 [Acyrthosiphon pisum]	sp|Q6PCX9|TRI37_MOUSE	156	3e-37	E3 ubiquitin-protein ligase TRIM37 OS=Mus musculus GN=Trim37 PE=2 SV=1	--	--	--	--	--	K10608	0	798	api:100165841	tripartite motif-containing protein 37	-	GO:0046914//transition metal ion binding	GO:0005622//intracellular	GO
Unigene10375_All	661	372	884	55.4003	114.358	-1.04559	DOWN	3.131e-34	4.5152e-33	gi|239789926|dbj|BAH71558.1|	364	1e-99	ACYPI37407 [Acyrthosiphon pisum] >gi|239789928|dbj|BAH71559.1| ACYPI37407 [Acyrthosiphon pisum] >gi|239789930|dbj|BAH71560.1| ACYPI37407 [Acyrthosiphon pisum] >gi|239789932|dbj|BAH71561.1| ACYPI37407 [Acyrthosiphon pisum]	--	--	--	--	--	--	--	--	--	--	--	--	--	--	-	-	-	-
Unigene1589_All	395	44	269	10.9654	58.233	-2.40888	DOWN	3.2115e-34	4.6269e-33	gi|239790801|dbj|BAH71937.1|	202	3e-51	ACYPI46913 [Acyrthosiphon pisum]	sp|P0C0T0|LITAF_RAT	57.8	2e-08	Lipopolysaccharide-induced tumor necrosis factor-alpha factor homolog OS=Rattus norvegicus GN=Litaf PE=2 SV=1	--	--	--	--	--	K05208	3e-06	49.7	cbr:CBG02401	glutamate receptor, ionotropic, N-methyl D-aspartate 1	-	-	-	-
Unigene10219_All	631	168	529	26.209	71.687	-1.45165	DOWN	3.4431e-34	4.9536e-33	gi|290562005|gb|ADD38400.1|	303	4e-81	ADP-ribosylation factor-like protein 8B-A [Lepeophtheirus salmonis]	sp|Q6NZW8|AR8BA_DANRE	302	1e-81	ADP-ribosylation factor-like protein 8B-A OS=Danio rerio GN=arl8ba PE=2 SV=1	YDL192w	108	7e-24	COG1100	GTPase SAR1 and related small G proteins	K07956	1e-81	302	dre:337424	ADP-ribosylation factor-like 8B	GO:0035556;GO:0000087//M phase of mitotic cell cycle	GO:0017111//nucleoside-triphosphatase activity;GO:0001883//purine nucleoside binding;GO:0032561//guanyl ribonucleotide binding;GO:0015631//tubulin binding	GO:0005764//lysosome;GO:0015630//microtubule cytoskeleton;GO:0005770//late endosome;GO:0044430//cytoskeletal part	GO
Unigene306_All	1031	180	550	17.1864	45.6161	-1.40828	DOWN	5.5471e-34	7.9277e-33	gi|193702309|ref|XP_001944881.1|	432	1e-119	PREDICTED: similar to GA18954-PA [Acyrthosiphon pisum]	sp|P52569|CTR2_HUMAN	208	6e-53	Low affinity cationic amino acid transporter 2 OS=Homo sapiens GN=SLC7A2 PE=1 SV=2	CAC3285	88.6	2e-17	COG0531	Amino acid transporters	K13864	8e-55	214	rno:64554	solute carrier family 7 (cationic amino acid transporter), member 2	-	-	-	-
Unigene2290_All	584	406	937	68.4358	137.196	-1.00341	DOWN	6.1906e-34	8.8392e-33	gi|239789855|dbj|BAH71526.1|	276	4e-73	ACYPI007555 [Acyrthosiphon pisum]	sp|Q9W549|U671_DROME	124	3e-28	UPF0671 protein CG14806 OS=Drosophila melanogaster GN=CG14806 PE=1 SV=1	--	--	--	--	--	--	--	--	--	--	-	-	-	-
Unigene10686_All	591	338	825	56.2989	119.366	-1.08421	DOWN	6.7255e-34	9.5984e-33	gi|193617714|ref|XP_001949972.1|	256	3e-67	PREDICTED: similar to aldehyde dehydrogenase [Acyrthosiphon pisum]	sp|Q2XQV4|ALDH2_PIG	147	5e-35	Aldehyde dehydrogenase, mitochondrial OS=Sus scrofa GN=ALDH2 PE=2 SV=1	BS_dhaS	108	6e-24	COG1012	NAD-dependent aldehyde dehydrogenases	K00128	3e-56	217	api:100162800	aldehyde dehydrogenase (NAD+) [EC:1.2.1.3]	-	-	-	-
Unigene6925_All	1607	404	933	24.7478	49.6455	-1.00436	DOWN	7.5751e-34	1.0806e-32	gi|193603442|ref|XP_001947620.1|	946	0	PREDICTED: similar to TXBP181-like CG2072-PA [Acyrthosiphon pisum]	sp|Q9Y6D9|MD1L1_HUMAN	218	1e-55	Mitotic spindle assembly checkpoint protein MAD1 OS=Homo sapiens GN=MAD1L1 PE=1 SV=2	PH0929	75.5	2e-13	COG0419	ATPase involved in DNA repair	K06638	0	946	api:100160053	mitotic spindle assembly checkpoint protein MAD1	-	-	-	-
Unigene624_All	925	300	759	31.9264	70.164	-1.13598	DOWN	1.2599e-33	1.7871e-32	gi|170043273|ref|XP_001849318.1|	133	8e-30	bumetanide-sensitive sodium-(potassium)-chloride cotransporter [Culex quinquefasciatus] >gi|167866674|gb|EDS30057.1| bumetanide-sensitive sodium-(potassium)-chloride cotransporter [Culex quinquefasciatus]	sp|Q13621|S12A1_HUMAN	111	6e-24	Solute carrier family 12 member 1 OS=Homo sapiens GN=SLC12A1 PE=1 SV=2	--	--	--	--	--	K10951	1e-25	116	spu:577708	solute carrier family 12 member 2	GO:0006810//transport	-	-	GO
Unigene317_All	2204	210	602	9.3795	23.356	-1.31621	DOWN	1.3739e-33	1.946e-32	gi|193624990|ref|XP_001948610.1|	948	0	PREDICTED: similar to ATP-dependent bile acid permease, partial [Acyrthosiphon pisum]	sp|O15439|MRP4_HUMAN	362	2e-168	Multidrug resistance-associated protein 4 OS=Homo sapiens GN=ABCC4 PE=1 SV=3	YDR135c	233	7e-113	COG1132	ABC-type multidrug transport system, ATPase and permease components	K05673	0	433	dpo:Dpse_GA18260	ATP-binding cassette, subfamily C (CFTR/MRP), member 4	-	-	-	-
Unigene14395_All	228	62	309	26.7687	115.888	-2.11411	DOWN	1.409e-33	1.9948e-32	gi|244790101|ref|NP_001156456.1|	67.4	1e-10	cathepsin F isoform 3 [Acyrthosiphon pisum]	--	--	--	--	--	--	--	--	--	--	--	--	--	--	-	-	-	-
Unigene24528_All	342	6	151	1.727	37.7542	-4.4503	DOWN	2.2159e-33	3.1256e-32	--	--	--	--	--	--	--	--	--	--	--	--	--	--	--	--	--	--	-	-	-	-
Unigene12060_All	385	263	693	67.2458	153.917	-1.19464	DOWN	2.8427e-33	4.0003e-32	gi|193652373|ref|XP_001950430.1|	166	2e-40	PREDICTED: similar to CG10340 CG10340-PA [Acyrthosiphon pisum]	--	--	--	--	--	--	--	--	--	K07555	2e-41	166	api:100162403	ATP synthase mitochondrial F1 complex assembly factor 1	-	-	-	-
Unigene14560_All	1347	222	621	16.2239	39.4219	-1.28088	DOWN	3.0346e-33	4.2685e-32	gi|193596633|ref|XP_001943074.1|	607	1e-172	PREDICTED: similar to sugar transporter [Acyrthosiphon pisum]	sp|A9ZSY2|TRET1_APILI	119	4e-26	Facilitated trehalose transporter Tret1 OS=Apis mellifera ligustica GN=Tret1 PE=1 SV=1	Cgl0181	89.7	1e-17	COG0477	Permeases of the major facilitator superfamily	K08145	4e-28	125	cin:100176968	MFS transporter, SP family, solute carrier family 2 (facilitated glucose transporter), member 8	-	-	-	-
Unigene5087_All	305	145	479	46.7992	134.292	-1.52082	DOWN	3.3181e-33	4.6607e-32	gi|193620213|ref|XP_001945932.1|	136	2e-31	PREDICTED: similar to Putative protein kinase C delta type homolog [Acyrthosiphon pisum]	sp|P05130|KPC1_DROME	70.1	4e-12	Protein kinase C, brain isozyme OS=Drosophila melanogaster GN=Pkc53E PE=2 SV=2	YBL105c_2	48.5	3e-06	COG0515	Serine/threonine protein kinase	K06068	2e-32	136	api:100160218	novel protein kinase C [EC:2.7.11.13]	-	-	-	-
Unigene331_All	816	99	387	11.9431	40.5541	-1.76367	DOWN	4.0402e-33	5.6619e-32	gi|193638914|ref|XP_001946359.1|	305	2e-81	PREDICTED: similar to CG3964 CG3964-PA [Acyrthosiphon pisum]	--	--	--	--	--	--	--	--	--	--	--	--	--	--	-	-	-	-
Unigene29309_All	295	7	154	2.3359	44.6388	-4.25625	DOWN	4.1252e-33	5.7757e-32	gi|193676440|ref|XP_001951118.1|	59.7	3e-08	PREDICTED: similar to serine 3-dehydrogenase [Acyrthosiphon pisum]	--	--	--	--	--	--	--	--	--	--	--	--	--	--	GO:0008152//metabolic process	GO:0003824//catalytic activity	-	GO
Unigene13065_All	1613	259	683	15.8065	36.2076	-1.19577	DOWN	7.3003e-33	1.0151e-31	gi|193716036|ref|XP_001952256.1|	873	0	PREDICTED: similar to Buzidau CG13761-PB [Acyrthosiphon pisum]	sp|Q9H7B4|SMYD3_HUMAN	187	2e-46	SET and MYND domain-containing protein 3 OS=Homo sapiens GN=SMYD3 PE=1 SV=4	SPBP8B7.07c	99.8	1e-20	COG2940	Proteins containing SET domain	K11426	2e-111	403	tca:658990	SET and MYND domain-containing protein	-	-	-	-
Unigene16378_All	1501	218	610	14.297	34.7507	-1.28133	DOWN	1.0602e-32	1.4688e-31	gi|193683285|ref|XP_001943185.1|	475	1e-132	PREDICTED: similar to AGAP012031-PA [Acyrthosiphon pisum]	--	--	--	--	--	--	--	--	--	--	--	--	--	--	-	-	-	-
Unigene17207_All	1102	152	489	13.5779	37.9438	-1.4826	DOWN	1.1079e-32	1.5341e-31	gi|193610757|ref|XP_001947127.1|	585	1e-166	PREDICTED: similar to CG15738 CG15738-PA [Acyrthosiphon pisum]	sp|A7YVD7|CH038_BOVIN	237	1e-61	UPF0551 protein C8orf38 homolog, mitochondrial OS=Bos taurus PE=2 SV=1	AGc2873	83.2	7e-16	COG1562	Phytoene/squalene synthetase	--	--	--	--	--	-	-	-	-
Unigene3460_All	1233	183	546	14.6103	37.8655	-1.3739	DOWN	1.426e-32	1.9683e-31	gi|544255|sp|P35501.1|ESTE_MYZPE	519	1e-145	RecName: Full=Esterase E4; AltName: Full=Carboxylic-ester hydrolase; Flags: Precursor >gi|397511|emb|CAA52648.1| carboxylesterase; esterase E4 [Myzus persicae]	sp|P35501|ESTE_MYZPE	519	2e-146	Esterase E4 OS=Myzus persicae PE=1 SV=1	CAP0050	52	2e-06	COG2272	Carboxylesterase type B	K03927	6e-33	141	api:100163376	carboxylesterase type B [EC:3.1.1.1]	-	-	-	-
Unigene8790_All	1577	302	754	18.8515	40.884	-1.11686	DOWN	1.4536e-32	2.0055e-31	gi|193610809|ref|XP_001949219.1|	695	0	PREDICTED: similar to apolipophorins [Acyrthosiphon pisum]	sp|Q9U943|APLP_LOCMI	56.6	5e-07	Apolipophorins OS=Locusta migratoria PE=1 SV=2	--	--	--	--	--	--	--	--	--	--	-	-	-	-
Unigene30148_All	503	0	117	0	19.8899	-10.9578	DOWN	1.823e-32	2.5095e-31	--	--	--	--	--	--	--	--	--	--	--	--	--	--	--	--	--	--	-	-	-	-
Unigene25067_All	727	65	310	8.8013	36.4621	-2.05061	DOWN	1.8524e-32	2.5487e-31	gi|281208014|gb|EFA82192.1|	236	6e-61	alanyl-tRNA synthetase [Polysphondylium pallidum PN500]	sp|P57483|SYA_BUCAI	422	1e-117	Alanyl-tRNA synthetase OS=Buchnera aphidicola subsp. Acyrthosiphon pisum GN=alaS PE=3 SV=1	BU403	422	4e-118	COG0013	Alanyl-tRNA synthetase	K01872	4e-59	227	cel:F28H1.3	alanyl-tRNA synthetase [EC:6.1.1.7]	-	-	-	-
Unigene12288_All	1027	239	644	22.9086	53.6203	-1.22689	DOWN	2.7213e-32	3.7307e-31	gi|239790397|dbj|BAH71763.1|	629	1e-179	ACYPI005314 [Acyrthosiphon pisum]	sp|B2LU20|SFXN1_SHEEP	370	1e-101	Sideroflexin-1 OS=Ovis aries GN=SFXN1 PE=2 SV=1	--	--	--	--	--	K03351	5e-96	350	smm:Smp_136960	anaphase-promoting complex subunit 4	-	-	-	-
Unigene13122_All	1046	177	533	16.6576	43.5722	-1.38723	DOWN	2.8004e-32	3.8374e-31	gi|22797191|emb|CAD33855.1|	342	1e-92	long-wavelength opsin [Myzus persicae]	sp|O02464|OPS1_MANSE	238	7e-62	Opsin-1 OS=Manduca sexta GN=OP1 PE=1 SV=2	--	--	--	--	--	K04255	3e-92	338	api:100168652	r-opsin	-	-	-	-
Unigene3465_All	2038	221	612	10.6748	25.678	-1.26632	DOWN	3.066e-32	4.1976e-31	gi|193610807|ref|XP_001949181.1|	610	1e-173	PREDICTED: similar to apolipophorin precursor protein [Acyrthosiphon pisum]	sp|Q9U943|APLP_LOCMI	85.5	1e-15	Apolipophorins OS=Locusta migratoria PE=1 SV=2	--	--	--	--	--	--	--	--	--	--	-	-	-	-
Unigene24996_All	400	0	116	0	24.7977	-11.276	DOWN	3.4066e-32	4.6554e-31	gi|307210663|gb|EFN87086.1|	145	4e-34	Glyoxylate reductase/hydroxypyruvate reductase [Harpegnathos saltator]	sp|A1RYE4|GYAR_THEPD	75.9	7e-14	Glyoxylate reductase OS=Thermofilum pendens (strain Hrk 5) GN=gyaR PE=3 SV=1	PAE1038	53.5	1e-07	COG1052	Lactate dehydrogenase and related dehydrogenases	K00049	2e-16	83.6	dme:Dmel_CG31674	glyoxylate reductase (NADP+) [EC:1.1.1.79]	-	-	-	-
Unigene7751_All	280	254	668	89.2989	204.001	-1.19186	DOWN	5.0901e-32	6.9405e-31	gi|193591881|ref|XP_001947617.1|	99.4	4e-20	PREDICTED: similar to serine 3-dehydrogenase, partial [Acyrthosiphon pisum]	--	--	--	--	--	--	--	--	--	--	--	--	--	--	-	-	-	-
Unigene3849_All	1624	378	874	22.9127	46.0192	-1.00609	DOWN	6.7685e-32	9.2082e-31	gi|193699933|ref|XP_001951151.1|	675	0	PREDICTED: similar to CG34348 CG34348-PA [Acyrthosiphon pisum]	sp|Q0VCR6|TMM68_BOVIN	312	4e-84	Transmembrane protein 68 OS=Bos taurus GN=TMEM68 PE=2 SV=1	Rv1920	74.3	6e-13	COG0204	1-acyl-sn-glycerol-3-phosphate acyltransferase	--	--	--	--	--	-	-	-	-
Unigene29154_All	285	62	299	21.415	89.7099	-2.06665	DOWN	1.1639e-31	1.5728e-30	--	--	--	--	--	--	--	--	--	--	--	--	--	--	--	--	--	--	-	-	-	-
Unigene24409_All	1710	0	114	0	5.7006	-9.15497	DOWN	1.1895e-31	1.6053e-30	gi|194900138|ref|XP_001979614.1|	250	6e-69	GG16353 [Drosophila erecta] >gi|190651317|gb|EDV48572.1| GG16353 [Drosophila erecta]	sp|P13983|EXTN_TOBAC	182	1e-47	Extensin OS=Nicotiana tabacum GN=HRGPNT3 PE=2 SV=1	SPBC28F2.12	81.3	5e-15	COG0086	DNA-directed RNA polymerase, beta' subunit/160 kD subunit	K13911	3e-39	152	spu:577326	basic salivary proline-rich protein 1/2	-	-	-	-
Unigene16428_All	449	127	434	27.8437	82.6528	-1.56971	DOWN	1.3877e-31	1.8694e-30	--	--	--	--	sp|B8D7T9|CSRA_BUCAT	111	1e-24	Carbon storage regulator homolog OS=Buchnera aphidicola subsp. Acyrthosiphon pisum (strain Tuc7) GN=csrA PE=3 SV=1	BU404	111	4e-25	COG1551	Carbon storage regulator (could also regulate swarming and quorum sensing)	--	--	--	--	--	-	-	-	-
Unigene1695_All	241	118	416	48.1987	147.601	-1.61464	DOWN	1.5712e-31	2.1148e-30	gi|193617988|ref|XP_001945602.1|	77	2e-13	PREDICTED: similar to CG41623 CG41623-PA [Acyrthosiphon pisum]	--	--	--	--	--	--	--	--	--	--	--	--	--	--	-	-	-	-
Unigene24496_All	814	166	507	20.0749	53.2596	-1.40765	DOWN	1.9719e-31	2.6446e-30	gi|193591785|ref|XP_001948076.1|	475	1e-133	PREDICTED: similar to CG11044 CG11044-PA [Acyrthosiphon pisum]	--	--	--	--	--	--	--	--	--	K10314	1e-133	475	api:100168442	F-box protein 39	-	-	-	-
Unigene872_All	557	241	640	42.5924	98.2514	-1.20588	DOWN	2.7527e-31	3.6787e-30	gi|170035946|ref|XP_001845827.1|	64.7	2e-09	transcriptional activator protein Pur-alpha [Culex quinquefasciatus] >gi|167878426|gb|EDS41809.1| transcriptional activator protein Pur-alpha [Culex quinquefasciatus]	--	--	--	--	--	--	--	--	--	--	--	--	--	--	-	GO:0043566//structure-specific DNA binding	-	GO
Unigene7144_All	971	142	461	14.3959	40.5972	-1.49572	DOWN	2.7651e-31	3.6937e-30	gi|193610688|ref|XP_001950655.1|	590	1e-167	PREDICTED: similar to carboxylesterase; esterase FE4 [Acyrthosiphon pisum]	sp|P35502|ESTF_MYZPE	103	1e-21	Esterase FE4 OS=Myzus persicae PE=1 SV=1	--	--	--	--	--	K03927	4e-168	590	api:100163376	carboxylesterase type B [EC:3.1.1.1]	-	-	-	-
Unigene7914_All	297	141	459	46.734	132.151	-1.49964	DOWN	2.8608e-31	3.8181e-30	--	--	--	--	--	--	--	--	--	--	--	--	--	--	--	--	--	--	-	-	-	-
Unigene1415_All	627	254	661	39.8783	90.1463	-1.17666	DOWN	4.2533e-31	5.6468e-30	gi|193669115|ref|XP_001950156.1|	422	1e-117	PREDICTED: similar to 28S ribosomal protein S5 [Acyrthosiphon pisum]	sp|Q2KID9|RT05_BOVIN	145	2e-34	28S ribosomal protein S5, mitochondrial OS=Bos taurus GN=MRPS5 PE=1 SV=1	SPAC4G9.17c	68.2	1e-11	COG0098	Ribosomal protein S5	--	--	--	--	--	-	GO:0005488//binding	GO:0005840//ribosome;GO:0043231//intracellular membrane-bounded organelle	GO
Unigene6998_All	748	138	452	18.1613	51.6715	-1.5085	DOWN	4.5233e-31	6e-30	gi|239789446|dbj|BAH71348.1|	494	1e-138	ACYPI007741 [Acyrthosiphon pisum]	sp|Q9HD33|RM47_HUMAN	157	9e-38	39S ribosomal protein L47, mitochondrial OS=Homo sapiens GN=MRPL47 PE=1 SV=2	--	--	--	--	--	--	--	--	--	--	-	-	-	-
Unigene24351_All	1899	32	223	1.6588	10.0414	-2.59775	DOWN	4.7351e-31	6.2728e-30	gi|193678857|ref|XP_001944160.1|	787	0	PREDICTED: similar to amino acid transporter [Acyrthosiphon pisum]	sp|Q4KL91|S36A4_XENLA	315	6e-85	Proton-coupled amino acid transporter 4 OS=Xenopus laevis GN=slc36a4 PE=2 SV=1	YNL101w	142	2e-33	COG0814	Amino acid permeases	K13576	2e-07	58.2	mmu:76257	sodium-coupled neutral amino acid transporter 3	-	-	-	-
Unigene15522_All	824	103	383	12.305	39.7453	-1.69154	DOWN	4.941e-31	6.5427e-30	gi|242247035|ref|NP_001156251.1|	470	1e-131	juvenile hormone acid methyltransferase [Acyrthosiphon pisum] >gi|239792512|dbj|BAH72591.1| ACYPI007696 [Acyrthosiphon pisum]	sp|Q91FT7|235L_IIV6	75.9	3e-13	Putative methyltransferase 235L OS=Invertebrate iridescent virus 6 GN=IIV6-235L PE=3 SV=1	all1988	50.1	5e-06	COG0500	SAM-dependent methyltransferases	K10718	4e-20	98.2	dpo:Dpse_GA14462	juvenile hormone acid methyltransferase [EC:2.1.1.-]	-	-	-	-
Unigene14581_All	1069	232	622	21.3639	49.7538	-1.21963	DOWN	5.7084e-31	7.5422e-30	gi|239789522|dbj|BAH71379.1|	422	1e-116	ACYPI001719 [Acyrthosiphon pisum]	--	--	--	--	--	--	--	--	--	--	--	--	--	--	-	-	-	-
Unigene13577_All	1237	84	343	6.6847	23.7104	-1.82659	DOWN	6.6097e-31	8.7179e-30	gi|156552633|ref|XP_001602984.1|	265	1e-107	PREDICTED: similar to CG3132-PA [Nasonia vitripennis]	sp|O19015|BGAL_FELCA	235	3e-93	Beta-galactosidase OS=Felis catus GN=GLB1 PE=2 SV=1	SP0060	164	2e-59	COG1874	Beta-galactosidase	K12309	0	489	api:100166809	beta-galactosidase [EC:3.2.1.23]	-	-	-	-
Unigene711_All	354	47	259	13.0697	62.562	-2.25906	DOWN	1.0912e-30	1.4342e-29	--	--	--	--	sp|P57175|FLIF_BUCAI	198	8e-51	Flagellar M-ring protein OS=Buchnera aphidicola subsp. Acyrthosiphon pisum GN=fliF PE=3 SV=1	BU073	198	2e-51	COG1766	Flagellar biosynthesis/type III secretory pathway lipoprotein	--	--	--	--	--	-	-	-	-
Unigene12083_All	580	56	280	9.5045	41.2804	-2.11877	DOWN	1.1894e-30	1.562e-29	gi|193591741|ref|XP_001948854.1|	311	7e-84	PREDICTED: hypothetical protein [Acyrthosiphon pisum]	--	--	--	--	--	--	--	--	--	--	--	--	--	--	-	-	-	-
Unigene19389_All	853	323	773	37.2755	77.4898	-1.05578	DOWN	1.3641e-30	1.7899e-29	gi|239787988|dbj|BAH70692.1|	360	4e-98	ACYPI008960 [Acyrthosiphon pisum]	sp|Q29RM3|REEP5_BOVIN	164	9e-40	Receptor expression-enhancing protein 5 OS=Bos taurus GN=REEP5 PE=2 SV=1	SPCC830.08c	108	1e-23	COG5052	Protein involved in membrane traffic	K11449	1e-16	87	cfa:474695	jumonji domain-containing protein 1 [EC:1.14.11.-]	-	-	-	-
Unigene30354_All	927	0	110	0	10.1467	-9.98679	DOWN	1.4504e-30	1.9006e-29	gi|66545506|ref|XP_392689.2|	464	1e-129	PREDICTED: similar to Calreticulin CG9429-PA isoform 1 [Apis mellifera]	sp|P29413|CALR_DROME	405	2e-112	Calreticulin OS=Drosophila melanogaster GN=Crc PE=1 SV=2	--	--	--	--	--	K08057	2e-130	464	ame:409165	calreticulin	-	-	-	-
Unigene181_All	416	273	688	64.6011	141.419	-1.13035	DOWN	2.1017e-30	2.7409e-29	gi|239787947|dbj|BAH70673.1|	236	1e-61	ACYPI003855 [Acyrthosiphon pisum]	sp|Q5RA42|IF1AX_PONAB	162	5e-40	Eukaryotic translation initiation factor 1A, X-chromosomal OS=Pongo abelii GN=EIF1AX PE=2 SV=3	SPBC25H2.07	148	2e-36	COG0361	Translation initiation factor 1 (IF-1)	K03236	2e-62	236	api:100162719	translation initiation factor eIF-1A	-	-	-	-
Unigene4014_All	444	101	375	22.3928	72.2208	-1.68938	DOWN	2.296e-30	2.9931e-29	gi|239787949|dbj|BAH70674.1|	114	1e-24	ACYPI004958 [Acyrthosiphon pisum]	--	--	--	--	--	--	--	--	--	--	--	--	--	--	-	-	-	-
Unigene27191_All	221	341	800	151.891	309.536	-1.02707	DOWN	2.7541e-30	3.5796e-29	--	--	--	--	--	--	--	--	--	--	--	--	--	--	--	--	--	--	-	-	-	-
Unigene1870_All	560	115	401	20.2153	61.2309	-1.59881	DOWN	4.7923e-30	6.186e-29	gi|193618020|ref|XP_001949946.1|	274	1e-72	PREDICTED: similar to UPF0183 protein CG7083 [Acyrthosiphon pisum]	sp|Q9VSH9|U183_DROME	158	2e-38	UPF0183 protein CG7083 OS=Drosophila melanogaster GN=CG7083 PE=2 SV=1	--	--	--	--	--	--	--	--	--	--	-	-	-	-
Unigene25764_All	1077	0	108	0	8.5748	-9.74396	DOWN	5.0645e-30	6.5291e-29	gi|25527494|gb|AAN73321.1|	161	2e-46	serpin 5 [Ctenocephalides felis]	sp|Q5MGH0|SPI3_LONON	145	3e-36	Serine protease inhibitor 3/4 (Fragment) OS=Lonomia obliqua PE=1 SV=1	MA2246	122	8e-28	COG4826	Serine protease inhibitor	K13963	1e-46	154	aag:AaeL_AAEL007765	serpin B	-	-	-	-
Unigene4405_All	1898	232	614	12.0327	27.6622	-1.20096	DOWN	6.7258e-30	8.6524e-29	gi|193580014|ref|XP_001944457.1|	804	0	PREDICTED: similar to Mitogen-activated protein kinase kinase kinase 7 (Transforming growth factor-beta-activated kinase 1) (TGF-beta-activated kinase 1) [Acyrthosiphon pisum]	sp|P0C8E4|M3K7_RAT	410	2e-113	Mitogen-activated protein kinase kinase kinase 7 OS=Rattus norvegicus GN=Map3k7 PE=2 SV=1	CAC0404_1	102	3e-21	COG0515	Serine/threonine protein kinase	K04427	0	804	api:100159713	mitogen-activated protein kinase kinase kinase 7 [EC:2.7.11.25]	-	-	-	-
Unigene9444_All	1131	84	337	7.3112	25.4789	-1.80112	DOWN	7.5724e-30	9.7208e-29	gi|193662240|ref|XP_001949499.1|	422	1e-132	PREDICTED: similar to CG10672 CG10672-PA [Acyrthosiphon pisum]	sp|Q9GKX2|DHRS4_RABIT	238	2e-69	Dehydrogenase/reductase SDR family member 4 (Fragment) OS=Oryctolagus cuniculus GN=DHRS4 PE=1 SV=1	TM1724	140	6e-35	COG1028	Dehydrogenases with different specificities (related to short-chain alcohol dehydrogenases)	K11147	7e-133	422	api:100164938	dehydrogenase/reductase SDR family member 4 [EC:1.1.-.-]	-	-	-	-
Unigene25665_All	551	2	119	0.3573	18.4676	-5.69172	DOWN	8.4869e-30	1.0886e-28	--	--	--	--	--	--	--	--	--	--	--	--	--	--	--	--	--	--	-	-	-	-
Unigene23447_All	290	194	546	65.8528	160.994	-1.28969	DOWN	1.0144e-29	1.2962e-28	--	--	--	--	--	--	--	--	--	--	--	--	--	--	--	--	--	--	-	-	-	-
Unigene7428_All	602	180	520	29.4338	73.862	-1.32736	DOWN	1.3639e-29	1.7354e-28	gi|193636490|ref|XP_001944807.1|	118	2e-53	PREDICTED: similar to sucrase, partial [Acyrthosiphon pisum]	sp|Q17058|MAL1_APIME	87.8	8e-33	Alpha-glucosidase OS=Apis mellifera PE=1 SV=1	L128691	69.7	2e-26	COG0366	Glycosidases	K01187	2e-32	88.2	ame:411257	alpha-glucosidase [EC:3.2.1.20]	-	-	-	-
Unigene25302_All	344	37	228	10.588	56.6749	-2.42028	DOWN	2.1942e-29	2.7848e-28	--	--	--	--	--	--	--	--	--	--	--	--	--	--	--	--	--	--	-	-	-	-
Unigene18302_All	967	151	465	15.3717	41.1188	-1.41952	DOWN	2.6278e-29	3.324e-28	gi|189236262|ref|XP_974436.2|	132	3e-29	PREDICTED: similar to thioredoxin (AGAP003338-PA) [Tribolium castaneum]	sp|P97615|THIOM_RAT	99.8	3e-20	Thioredoxin, mitochondrial OS=Rattus norvegicus GN=Txn2 PE=2 SV=1	FN0093	77	4e-14	COG0526	Thiol-disulfide isomerase and thioredoxins	K03671	1e-21	103	xtr:493523	thioredoxin 1	-	-	GO:0043231//intracellular membrane-bounded organelle	GO
Unigene775_All	529	337	785	62.7111	126.89	-1.01679	DOWN	2.7341e-29	3.4556e-28	gi|239790218|dbj|BAH71683.1|	255	6e-67	ACYPI001324 [Acyrthosiphon pisum]	sp|Q6P161|RM54_HUMAN	90.1	7e-18	39S ribosomal protein L54, mitochondrial OS=Homo sapiens GN=MRPL54 PE=1 SV=1	--	--	--	--	--	--	--	--	--	--	-	GO:0005198//structural molecule activity	-	GO
Unigene2001_All	305	138	440	44.5399	123.358	-1.46968	DOWN	3.3052e-29	4.1635e-28	gi|193657105|ref|XP_001951753.1|	69.3	4e-11	PREDICTED: similar to conserved hypothetical protein [Acyrthosiphon pisum]	--	--	--	--	--	--	--	--	--	--	--	--	--	--	-	-	-	-
Unigene13726_All	916	98	361	10.5318	33.6997	-1.67798	DOWN	4.9946e-29	6.2552e-28	gi|307165850|gb|EFN60213.1|	194	4e-48	Uncharacterized protein C16orf68 [Camponotus floridanus]	sp|Q8R1C6|CP068_MOUSE	115	3e-25	Uncharacterized protein C16orf68 homolog OS=Mus musculus PE=2 SV=1	--	--	--	--	--	--	--	--	--	--	-	-	-	-
Unigene18211_All	347	110	384	31.2057	94.6271	-1.60044	DOWN	7.0418e-29	8.779e-28	--	--	--	--	--	--	--	--	--	--	--	--	--	--	--	--	--	--	-	-	-	-
Unigene28667_All	263	0	103	0	33.4885	-11.7095	DOWN	1.1539e-28	1.4304e-27	--	--	--	--	--	--	--	--	--	--	--	--	--	--	--	--	--	--	-	-	-	-
Unigene6610_All	791	336	778	41.8151	84.1041	-1.00815	DOWN	1.16e-28	1.4373e-27	gi|239799267|dbj|BAH70563.1|	461	1e-128	ACYPI005854 [Acyrthosiphon pisum]	sp|B4JWR9|NFU1_DROGR	303	9e-82	NFU1 iron-sulfur cluster scaffold homolog, mitochondrial OS=Drosophila grimshawi GN=GH17809 PE=3 SV=1	AGc616	181	9e-46	COG0694	Thioredoxin-like proteins and domains	--	--	--	--	--	-	-	-	-
Unigene10620_All	487	328	764	66.3003	134.146	-1.01672	DOWN	1.5136e-28	1.8716e-27	gi|239788574|dbj|BAH70961.1|	308	6e-83	ACYPI005088 [Acyrthosiphon pisum]	sp|Q68EU0|SELSB_XENLA	58.2	2e-08	Selenoprotein S B OS=Xenopus laevis GN=sels-b PE=2 SV=2	--	--	--	--	--	K14025	6e-83	305	api:100164046	selenoprotein S	-	-	-	-
Unigene5085_All	352	172	497	48.1012	120.734	-1.32768	DOWN	2.308e-28	2.8411e-27	gi|239788480|dbj|BAH70918.1|	90.9	1e-17	ACYPI009665 [Acyrthosiphon pisum]	sp|Q6XHI1|THIO2_DROYA	54.7	2e-07	Thioredoxin-2 OS=Drosophila yakuba GN=Trx-2 PE=3 SV=1	--	--	--	--	--	K03671	1e-18	90.9	api:100169007	thioredoxin 1	-	-	-	-
Unigene17863_All	941	19	174	1.9876	15.8115	-2.99187	DOWN	3.2168e-28	3.9422e-27	--	--	--	--	--	--	--	--	--	--	--	--	--	--	--	--	--	--	-	-	-	-
Unigene5141_All	352	185	519	51.7368	126.078	-1.28505	DOWN	3.508e-28	4.2973e-27	gi|187123200|ref|NP_001119649.1|	53.9	2e-06	chemosensory protein-like [Acyrthosiphon pisum]	--	--	--	--	--	--	--	--	--	--	--	--	--	--	-	-	-	-
Unigene18570_All	424	44	239	10.2154	48.1999	-2.23828	DOWN	3.9148e-28	4.7899e-27	--	--	--	--	--	--	--	--	--	--	--	--	--	--	--	--	--	--	-	-	-	-
Unigene17090_All	1287	68	293	5.2012	19.4672	-1.90413	DOWN	4.5652e-28	5.5744e-27	gi|193715996|ref|XP_001951039.1|	807	0	PREDICTED: similar to glucose dehydrogenase [Acyrthosiphon pisum]	sp|P18172|DHGL_DROPS	268	8e-71	Glucose dehydrogenase [acceptor] OS=Drosophila pseudoobscura pseudoobscura GN=Gld PE=3 SV=4	CC0945	229	1e-59	COG2303	Choline dehydrogenase and related flavoproteins	K00108	1e-105	383	dme:Dmel_CG9517	choline dehydrogenase [EC:1.1.99.1]	-	-	-	-
Unigene19244_All	307	48	248	15.3912	69.076	-2.16608	DOWN	4.8167e-28	5.8791e-27	gi|193596633|ref|XP_001943074.1|	154	1e-36	PREDICTED: similar to sugar transporter [Acyrthosiphon pisum]	sp|Q9NY64|GTR8_HUMAN	64.7	2e-10	Solute carrier family 2, facilitated glucose transporter member 8 OS=Homo sapiens GN=SLC2A8 PE=2 SV=3	CAC1345	56.2	1e-08	COG0477	Permeases of the major facilitator superfamily	K08145	4e-11	66.2	mdo:100020584	MFS transporter, SP family, solute carrier family 2 (facilitated glucose transporter), member 8	-	-	-	-
Unigene3100_All	787	281	682	35.1481	74.1009	-1.07604	DOWN	5.5689e-28	6.789e-27	gi|239793044|dbj|BAH72786.1|	391	1e-107	ACYPI006793 [Acyrthosiphon pisum]	sp|Q9VH39|NDUF4_DROME	98.2	6e-20	Protein NDUFAF4 homolog OS=Drosophila melanogaster GN=CG11722 PE=1 SV=1	--	--	--	--	--	--	--	--	--	--	-	-	-	-
Unigene17658_All	392	82	322	20.592	70.2399	-1.77021	DOWN	5.9276e-28	7.2205e-27	gi|193587115|ref|XP_001951941.1|	193	1e-48	PREDICTED: similar to AGAP000781-PA [Acyrthosiphon pisum]	sp|Q9WV97|TIM9_RAT	82	1e-15	Mitochondrial import inner membrane translocase subunit Tim9 OS=Rattus norvegicus GN=Timm9 PE=1 SV=3	--	--	--	--	--	K10836	1e-15	80.9	dme:Dmel_CG1660	mitochondrial protein-transporting ATPase [EC:3.6.3.51]	-	-	-	-
Unigene13148_All	921	62	279	6.6268	25.9035	-1.96676	DOWN	6.6864e-28	8.1382e-27	gi|193620422|ref|XP_001945983.1|	209	1e-76	PREDICTED: similar to THAP domain-containing protein 9 [Acyrthosiphon pisum]	sp|Q7M3K2|PELET_DROME	51.6	8e-06	Transposable element P transposase OS=Drosophila melanogaster GN=T PE=1 SV=2	--	--	--	--	--	--	--	--	--	--	-	-	-	-
Unigene25715_All	542	4	121	0.7265	19.0897	-4.71569	DOWN	7.2569e-28	8.8219e-27	gi|126335617|ref|XP_001365155.1|	130	2e-29	PREDICTED: similar to GTP:AMP phosphotransferase [Monodelphis domestica]	sp|Q9UIJ7|KAD3_HUMAN	128	2e-29	GTP:AMP phosphotransferase, mitochondrial OS=Homo sapiens GN=AK3 PE=1 SV=4	YER170w	84.3	1e-16	COG0563	Adenylate kinase and related kinases	K00939	1e-50	198	api:100161031	adenylate kinase [EC:2.7.4.3]	-	-	-	-
Unigene25261_All	602	0	100	0	14.2042	-10.4721	DOWN	7.5294e-28	9.1459e-27	gi|62083437|gb|AAX62443.1|	320	3e-86	ribosomal protein S10 [Lysiphlebus testaceipes]	sp|Q962R9|RS10_SPOFR	244	3e-64	40S ribosomal protein S10 OS=Spodoptera frugiperda GN=RpS10 PE=2 SV=1	SPBP22H7.08	148	6e-36	COG5045	Ribosomal protein S10E	K02947	5e-80	296	ame:409552	small subunit ribosomal protein S10e	-	-	-	-
Unigene10070_All	724	303	715	41.1978	84.4465	-1.03547	DOWN	1.3907e-27	1.6731e-26	--	--	--	--	sp|P57528|EX5C_BUCAI	280	7e-75	Exodeoxyribonuclease V gamma chain OS=Buchnera aphidicola subsp. Acyrthosiphon pisum GN=recC PE=3 SV=1	BU453	280	2e-75	COG1330	Exonuclease V gamma subunit	--	--	--	--	--	-	-	-	-
Unigene1861_All	1031	197	535	18.8095	44.372	-1.23819	DOWN	1.8233e-27	2.1875e-26	gi|193688368|ref|XP_001949989.1|	648	0	PREDICTED: similar to CG15173 CG15173-PA [Acyrthosiphon pisum]	sp|Q6DKK2|TTC19_HUMAN	137	1e-31	Tetratricopeptide repeat protein 19 OS=Homo sapiens GN=TTC19 PE=1 SV=3	--	--	--	--	--	K10407	2e-06	53.1	cel:C18C4.10	kinesin light chain	-	-	-	-
Unigene14377_All	230	175	496	74.8998	184.403	-1.29983	DOWN	1.8703e-27	2.2422e-26	gi|193591642|ref|XP_001951536.1|	66.6	2e-10	PREDICTED: similar to ribosomal protein L38-like protein [Acyrthosiphon pisum]	sp|Q6F450|RL38_PLUXY	61.2	2e-09	60S ribosomal protein L38 OS=Plutella xylostella GN=RpL38 PE=3 SV=1	--	--	--	--	--	K02923	3e-11	66.6	api:100163801	large subunit ribosomal protein L38e	-	-	-	-
Unigene14016_All	935	222	578	23.3729	52.8604	-1.17735	DOWN	2.0321e-27	2.4323e-26	gi|239790839|dbj|BAH71954.1|	533	1e-150	ACYPI008121 [Acyrthosiphon pisum]	sp|Q6PD74|AAGAB_HUMAN	104	1e-21	Alpha- and gamma-adaptin-binding protein p34 OS=Homo sapiens GN=AAGAB PE=1 SV=1	--	--	--	--	--	--	--	--	--	--	-	-	-	-
Unigene22501_All	236	250	625	104.279	226.455	-1.11877	DOWN	2.4369e-27	2.9075e-26	gi|244790093|ref|NP_001156453.1|	139	4e-32	cathepsin F isoform 1 [Acyrthosiphon pisum]	sp|Q9R013|CATF_MOUSE	79.7	5e-15	Cathepsin F OS=Mus musculus GN=Ctsf PE=2 SV=1	--	--	--	--	--	K01373	4e-33	139	api:100158959	cathepsin F [EC:3.4.22.41]	GO:0019538//protein metabolic process	GO:0004175//endopeptidase activity;GO:0004866//endopeptidase inhibitor activity	-	GO
Unigene4603_All	280	250	624	87.8926	190.564	-1.11646	DOWN	3.2584e-27	3.874e-26	gi|193596527|ref|XP_001948026.1|	69.3	4e-11	PREDICTED: similar to ribosomal protein S21e [Acyrthosiphon pisum] >gi|193690542|ref|XP_001943187.1| PREDICTED: similar to ribosomal protein S21e [Acyrthosiphon pisum]	sp|Q962Q8|RS21_SPOFR	65.1	1e-10	40S ribosomal protein S21 OS=Spodoptera frugiperda GN=RpS21 PE=3 SV=1	--	--	--	--	--	K02971	4e-12	69.3	api:100162473	small subunit ribosomal protein S21e	-	-	-	-
Unigene10890_All	1253	268	654	21.0549	44.6314	-1.0839	DOWN	3.3861e-27	4.0243e-26	gi|193678772|ref|XP_001945687.1|	741	0	PREDICTED: similar to KDEL motif-containing protein 1 [Acyrthosiphon pisum]	sp|B0X1Q4|CAP10_CULQU	457	7e-128	CAP10 family protein CPIJ013394 OS=Culex quinquefasciatus GN=CPIJ013394 PE=3 SV=1	--	--	--	--	--	K13667	0	741	api:100161314	protein glucosyltransferase [EC:2.4.1.-]	-	-	-	-
Unigene7462_All	1177	129	409	10.7891	29.714	-1.46157	DOWN	4.7373e-27	5.6014e-26	gi|193580131|ref|XP_001945635.1|	373	1e-102	PREDICTED: similar to Juvenile hormone-inducible protein 26 CG3767-PA [Acyrthosiphon pisum]	--	--	--	--	--	--	--	--	--	--	--	--	--	--	-	-	-	-
Unigene18349_All	479	244	611	50.1447	109.074	-1.12113	DOWN	7.5565e-27	8.8829e-26	gi|239791283|dbj|BAH72130.1|	252	4e-66	ACYPI008030 [Acyrthosiphon pisum]	--	--	--	--	--	--	--	--	--	--	--	--	--	--	-	-	-	-
Unigene1173_All	255	268	651	103.458	218.3	-1.07727	DOWN	7.9172e-27	9.3033e-26	--	--	--	--	--	--	--	--	--	--	--	--	--	--	--	--	--	--	-	-	-	-
Unigene10605_All	678	46	237	6.6788	29.8905	-2.16203	DOWN	8.3036e-27	9.7498e-26	gi|193681041|ref|XP_001948456.1|	288	9e-77	PREDICTED: similar to CG16995 CG16995-PA [Acyrthosiphon pisum]	sp|Q54PG8|GNT14_DICDI	58.5	4e-08	Glycosyltransferase-like protein gnt14 OS=Dictyostelium discoideum GN=gnt14 PE=2 SV=1	--	--	--	--	--	--	--	--	--	--	-	-	-	-
Unigene25202_All	280	0	96	0	29.3175	-11.5175	DOWN	9.1806e-27	1.0759e-25	--	--	--	--	--	--	--	--	--	--	--	--	--	--	--	--	--	--	-	-	-	-
Unigene17832_All	271	178	496	64.6578	156.504	-1.27531	DOWN	1.0494e-26	1.2265e-25	gi|193652578|ref|XP_001946315.1|	115	6e-25	PREDICTED: similar to NUCB1 CG32190-PA [Acyrthosiphon pisum]	--	--	--	--	--	--	--	--	--	--	--	--	--	--	-	-	-	-
Unigene10991_All	928	151	447	16.0177	41.1883	-1.36257	DOWN	1.2232e-26	1.4273e-25	gi|239790849|dbj|BAH71959.1|	608	1e-173	ACYPI002026 [Acyrthosiphon pisum]	sp|Q791T5|MTCH1_MOUSE	188	4e-47	Mitochondrial carrier homolog 1 OS=Mus musculus GN=Mtch1 PE=1 SV=1	--	--	--	--	--	K13354	7e-07	54.7	nvi:100116581	solute carrier family 25 member 17	-	-	-	-
Unigene23048_All	261	138	423	52.0486	138.584	-1.41283	DOWN	1.2651e-26	1.4757e-25	--	--	--	--	--	--	--	--	--	--	--	--	--	--	--	--	--	--	-	-	-	-
Unigene15640_All	293	128	404	43.0044	117.904	-1.45505	DOWN	1.4236e-26	1.6574e-25	gi|193613130|ref|XP_001950824.1|	136	2e-31	PREDICTED: similar to leucine zipper protein [Acyrthosiphon pisum]	sp|Q5ZKU1|DCNL1_CHICK	84	3e-16	DCN1-like protein 1 OS=Gallus gallus GN=DCUN1D1 PE=2 SV=1	--	--	--	--	--	--	--	--	--	--	-	-	-	-
Unigene7958_All	2013	298	697	14.5728	29.6076	-1.02269	DOWN	2.0229e-26	2.347e-25	gi|193643359|ref|XP_001944573.1|	1251	0	PREDICTED: similar to UPF0493 protein KIAA1632 homolog [Acyrthosiphon pisum]	sp|Q0IEK6|U493_AEDAE	190	3e-47	UPF0493 protein AAEL009648 OS=Aedes aegypti GN=AAEL009648 PE=3 SV=1	--	--	--	--	--	--	--	--	--	--	-	-	-	-
Unigene1120_All	936	248	614	26.0823	56.0927	-1.10474	DOWN	2.2228e-26	2.574e-25	gi|193718357|ref|XP_001950786.1|	617	1e-175	PREDICTED: similar to Ubiquitin-protein ligase E3C [Acyrthosiphon pisum]	sp|Q80U95|UBE3C_MOUSE	411	4e-114	Ubiquitin-protein ligase E3C OS=Mus musculus GN=Ube3c PE=2 SV=2	SPAC167.07c	298	7e-81	COG5021	Ubiquitin-protein ligase	K10589	2e-176	617	api:100158877	ubiquitin-protein ligase E3 C [EC:6.3.2.19]	-	-	-	-
Unigene27463_All	228	260	634	112.256	237.776	-1.08281	DOWN	2.2531e-26	2.6051e-25	--	--	--	--	--	--	--	--	--	--	--	--	--	--	--	--	--	--	-	-	-	-
Unigene4975_All	232	304	706	128.99	260.214	-1.01244	DOWN	2.4935e-26	2.8798e-25	--	--	--	--	--	--	--	--	--	--	--	--	--	--	--	--	--	--	-	-	-	-
Unigene25786_All	639	0	94	0	12.5789	-10.2968	DOWN	3.2057e-26	3.6896e-25	gi|289629288|ref|NP_001166227.1|	378	1e-104	elongation factor 1-alpha [Nasonia vitripennis]	sp|P19039|EF1A_APIME	360	4e-99	Elongation factor 1-alpha OS=Apis mellifera PE=3 SV=1	YPR080w	303	2e-82	COG5256	Translation elongation factor EF-1alpha (GTPase)	K03231	1e-104	378	nvi:100114226	elongation factor EF-1 alpha subunit [EC:3.6.5.3]	-	-	-	-
Unigene5166_All	420	24	179	5.6251	36.4433	-2.6957	DOWN	3.4662e-26	3.9864e-25	gi|193690603|ref|XP_001946222.1|	87	2e-16	PREDICTED: similar to adenylate cyclase [Acyrthosiphon pisum]	--	--	--	--	--	--	--	--	--	--	--	--	--	--	-	-	-	-
Unigene9655_All	575	190	513	32.5279	76.2893	-1.2298	DOWN	3.8639e-26	4.4404e-25	--	--	--	--	--	--	--	--	--	--	--	--	--	--	--	--	--	--	-	-	-	-
Unigene12000_All	493	88	323	17.5714	56.0234	-1.6728	DOWN	4.9883e-26	5.7131e-25	gi|239792902|dbj|BAH72735.1|	260	1e-68	ACYPI006782 [Acyrthosiphon pisum]	sp|Q9DD18|DTD1_MOUSE	141	2e-33	D-tyrosyl-tRNA(Tyr) deacylase 1 OS=Mus musculus GN=Dtd1 PE=1 SV=2	SPAC8C9.05	119	2e-27	COG1490	D-Tyr-tRNAtyr deacylase	K07560	2e-69	260	api:100165863	D-tyrosyl-tRNA(Tyr) deacylase [EC:3.1.-.-]	-	-	-	-
Unigene18822_All	455	85	316	18.3898	59.3868	-1.69124	DOWN	7.1944e-26	8.1994e-25	--	--	--	--	--	--	--	--	--	--	--	--	--	--	--	--	--	--	-	-	-	-
Unigene24277_All	844	296	689	34.5239	69.8057	-1.01575	DOWN	7.2937e-26	8.3094e-25	gi|193684847|ref|XP_001950349.1|	477	1e-133	PREDICTED: similar to serine-threonine kinase receptor-associated protein (strap) [Acyrthosiphon pisum]	sp|Q9Z1Z2|STRAP_MOUSE	269	2e-71	Serine-threonine kinase receptor-associated protein OS=Mus musculus GN=Strap PE=1 SV=2	all0438_2	77.8	2e-14	COG2319	FOG: WD40 repeat	K13137	3e-134	477	api:100161090	serine-threonine kinase receptor-associated protein	GO:0007472//wing disc morphogenesis	GO:0004871//signal transducer activity;GO:0016772//transferase activity, transferring phosphorus-containing groups	GO:0015630//microtubule cytoskeleton	GO
Unigene25735_All	1118	2	104	0.1761	7.9544	-5.49729	DOWN	7.7335e-26	8.8071e-25	gi|189236881|ref|XP_001807130.1|	156	7e-45	PREDICTED: similar to orf [Tribolium castaneum]	--	--	--	--	--	--	--	--	--	--	--	--	--	--	-	-	-	-
Unigene3483_All	1453	191	512	12.9401	30.1313	-1.21941	DOWN	9.08e-26	1.031e-24	gi|193625083|ref|XP_001946492.1|	892	0	PREDICTED: similar to thioglucosidase [Acyrthosiphon pisum]	sp|Q95X01|MYRO1_BREBR	777	0	Myrosinase 1 OS=Brevicoryne brassicae PE=1 SV=1	BH1923	294	3e-79	COG2723	Beta-glucosidase/6-phospho-beta-glucosidase/beta-galactosidase	K05350	2e-133	476	tca:664577	beta-glucosidase [EC:3.2.1.21]	GO:0044238//primary metabolic process	GO:0004553//hydrolase activity, hydrolyzing O-glycosyl compounds;GO:0043169//cation binding	-	GO
Unigene5632_All	868	60	263	6.8046	25.909	-1.92887	DOWN	9.2595e-26	1.0509e-24	gi|193638914|ref|XP_001946359.1|	535	1e-151	PREDICTED: similar to CG3964 CG3964-PA [Acyrthosiphon pisum]	sp|Q14679|TTLL4_HUMAN	281	3e-75	Tubulin polyglutamylase TTLL4 OS=Homo sapiens GN=TTLL4 PE=1 SV=2	--	--	--	--	--	K05755	4e-11	68.6	ecb:100058358	actin related protein 2/3 complex, subunit 4	GO:0043412	GO:0016881//acid-amino acid ligase activity;GO:0032559//adenyl ribonucleotide binding	GO:0005737//cytoplasm;GO:0005856//cytoskeleton;GO:0042995//cell projection	GO
Unigene25923_All	815	10	135	1.2078	14.1641	-3.55179	DOWN	1.0743e-25	1.2179e-24	--	--	--	--	--	--	--	--	--	--	--	--	--	--	--	--	--	--	-	-	-	-
Unigene29806_All	354	0	92	0	22.2228	-11.1178	DOWN	1.1194e-25	1.2672e-24	gi|74896995|sp|Q54LU5.1|BZPN_DICDI	52.8	4e-06	RecName: Full=Probable basic-leucine zipper transcription factor N	sp|Q54LU5|BZPN_DICDI	52.8	7e-07	Probable basic-leucine zipper transcription factor N OS=Dictyostelium discoideum GN=bzpN PE=3 SV=1	--	--	--	--	--	--	--	--	--	--	-	-	-	-
Unigene14979_All	208	46	231	21.7703	94.9648	-2.12503	DOWN	1.2207e-25	1.3808e-24	--	--	--	--	--	--	--	--	--	--	--	--	--	--	--	--	--	--	-	-	-	-
Unigene9717_All	1266	181	492	14.0739	33.2312	-1.23952	DOWN	2.0028e-25	2.2429e-24	gi|270017210|gb|EFA13656.1|	70.5	1e-10	hypothetical protein TcasGA2_TC016129 [Tribolium castaneum]	--	--	--	--	--	--	--	--	--	--	--	--	--	--	-	-	-	-
Unigene13099_All	1650	283	663	16.8839	34.3592	-1.02505	DOWN	2.6787e-25	2.9943e-24	gi|193695272|ref|XP_001948589.1|	842	0	PREDICTED: similar to CG18549 CG18549-PA [Acyrthosiphon pisum]	sp|Q8BJ51|MFS11_MOUSE	380	2e-104	UNC93-like protein MFSD11 OS=Mus musculus GN=Mfsd11 PE=1 SV=1	--	--	--	--	--	--	--	--	--	--	-	-	-	-
Unigene6736_All	1677	263	630	15.4381	32.1234	-1.05713	DOWN	2.8052e-25	3.1322e-24	gi|307760570|gb|EFO19804.1|	400	1e-110	oxidoreductase [Loa loa]	sp|Q49WS9|Y1627_STAS1	166	4e-40	Uncharacterized oxidoreductase SSP1627 OS=Staphylococcus saprophyticus subsp. saprophyticus (strain ATCC 15305 / DSM 20229) GN=SSP1627 PE=3 SV=1	SMa0320	168	2e-41	COG4221	Short-chain alcohol dehydrogenase of unknown specificity	K04708	3e-25	116	dre:394114	3-dehydrosphinganine reductase [EC:1.1.1.102]	-	-	-	-
Unigene349_All	848	74	290	8.5903	29.2426	-1.76729	DOWN	2.8341e-25	3.1633e-24	gi|301631336|ref|XP_002944754.1|	152	1e-35	PREDICTED: magnesium and cobalt efflux protein corC-like [Xenopus (Silurana) tropicalis]	sp|P57518|CORC_BUCAI	516	6e-146	Magnesium and cobalt efflux protein CorC OS=Buchnera aphidicola subsp. Acyrthosiphon pisum GN=corC PE=3 SV=1	BU443	516	1e-146	COG4535	Putative Mg2+ and Co2+ transporter CorC	--	--	--	--	--	-	-	-	-
Unigene19308_All	282	187	501	65.2774	151.916	-1.21862	DOWN	3.1782e-25	3.5435e-24	gi|193683303|ref|XP_001943943.1|	184	1e-45	PREDICTED: similar to glucosyl/glucuronosyl transferases [Acyrthosiphon pisum]	sp|Q62452|UD19_MOUSE	90.5	3e-18	UDP-glucuronosyltransferase 1-9 OS=Mus musculus GN=Ugt1a9 PE=1 SV=2	--	--	--	--	--	K00699	3e-19	93.2	dpo:Dpse_GA13878	glucuronosyltransferase [EC:2.4.1.17]	-	-	-	-
Unigene16667_All	596	91	324	15.0302	46.485	-1.6289	DOWN	3.3881e-25	3.776e-24	gi|193688158|ref|XP_001946160.1|	302	6e-81	PREDICTED: similar to MGC81406 protein [Acyrthosiphon pisum]	sp|Q5M7S0|S38A9_XENTR	183	8e-46	Putative sodium-coupled neutral amino acid transporter 9 OS=Xenopus tropicalis GN=slc38a9 PE=2 SV=1	--	--	--	--	--	--	--	--	--	--	-	-	-	-
Unigene9264_All	767	213	545	27.3372	60.7596	-1.15225	DOWN	3.9939e-25	4.4414e-24	gi|157120792|ref|XP_001653673.1|	236	5e-61	cytochrome P450 [Aedes aegypti] >gi|108874805|gb|EAT39030.1| cytochrome P450 [Aedes aegypti]	sp|Q9V4U9|C6A13_DROME	221	3e-57	Probable cytochrome P450 6a13 OS=Drosophila melanogaster GN=Cyp6a13 PE=1 SV=1	BH0579	115	1e-25	COG2124	Cytochrome P450	K07424	9e-59	226	der:Dere_GG23366	cytochrome P450, family 3, subfamily A [EC:1.14.14.1]	-	-	-	-
Unigene25399_All	1078	12	139	1.0958	11.0258	-3.33083	DOWN	4.4421e-25	4.9271e-24	gi|76881719|gb|ABA56484.1|	69.7	2e-10	Iris [Drosophila eugracilis]	sp|P41428|Y023_NPVAC	61.6	9e-09	Uncharacterized 79.9 kDa protein in EGT-IAP1 intergenic region OS=Autographa californica nuclear polyhedrosis virus PE=4 SV=1	--	--	--	--	--	--	--	--	--	--	-	-	-	-
Unigene282_All	672	66	272	9.6682	34.611	-1.83991	DOWN	4.6748e-25	5.1815e-24	--	--	--	--	--	--	--	--	--	--	--	--	--	--	--	--	--	--	-	-	-	-
Unigene2659_All	631	229	571	35.7253	77.3786	-1.11499	DOWN	5.4863e-25	6.0698e-24	gi|193629557|ref|XP_001950796.1|	449	1e-125	PREDICTED: similar to myo-inositol oxygenase [Acyrthosiphon pisum]	sp|Q9QXN5|MIOX_MOUSE	311	3e-84	Inositol oxygenase OS=Mus musculus GN=Miox PE=1 SV=2	--	--	--	--	--	K00469	2e-91	334	ame:408650	inositol oxygenase [EC:1.13.99.1]	GO:0006020//inositol metabolic process	GO:0046914//transition metal ion binding;GO:0016701//oxidoreductase activity, acting on single donors with incorporation of molecular oxygen	GO:0044424//intracellular part	GO
Unigene18452_All	482	190	504	38.804	89.4123	-1.20427	DOWN	6.2897e-25	6.9485e-24	--	--	--	--	--	--	--	--	--	--	--	--	--	--	--	--	--	--	-	-	-	-
Unigene22072_All	220	79	298	35.3488	115.826	-1.71223	DOWN	6.9838e-25	7.7041e-24	--	--	--	--	--	--	--	--	--	--	--	--	--	--	--	--	--	--	-	-	-	-
Unigene15479_All	1389	146	425	10.3472	26.1638	-1.33833	DOWN	9.1858e-25	1.0104e-23	gi|239792020|dbj|BAH72398.1|	270	1e-131	ACYPI009740 [Acyrthosiphon pisum]	sp|Q6AYS7|ACY1A_RAT	193	2e-93	Aminoacylase-1A OS=Rattus norvegicus GN=Acy1a PE=1 SV=1	RSp0487	76.3	1e-13	COG0624	Acetylornithine deacetylase/Succinyl-diaminopimelate desuccinylase and related deacylases	K01436	7e-110	240	ame:408969	aminoacylase [EC:3.5.1.14]	-	-	-	-
Unigene2792_All	344	220	554	62.9556	137.71	-1.12923	DOWN	9.3381e-25	1.0268e-23	gi|289741407|gb|ADD19451.1|	108	7e-23	translocon-associated complex TRAP gamma subunit [Glossina morsitans morsitans]	sp|Q5RCD7|SSRG_PONAB	105	9e-23	Translocon-associated protein subunit gamma OS=Pongo abelii GN=SSR3 PE=2 SV=1	--	--	--	--	--	K13251	7e-25	111	isc:IscW_ISCW008596	translocon-associated protein subunit gamma	GO:0006612//protein targeting to membrane	GO:0004871//signal transducer activity	GO:0071256;GO:0031227//intrinsic to endoplasmic reticulum membrane	GO
Unigene15551_All	983	137	408	13.7195	35.4912	-1.37123	DOWN	1.1338e-24	1.2444e-23	gi|301629906|ref|XP_002944074.1|	171	1e-50	PREDICTED: ribosomal large subunit pseudouridine synthase C-like [Xenopus (Silurana) tropicalis]	sp|P57430|RLUC_BUCAI	382	3e-105	Ribosomal large subunit pseudouridine synthase C OS=Buchnera aphidicola subsp. Acyrthosiphon pisum GN=rluC PE=3 SV=1	BU348	382	7e-106	COG0564	Pseudouridylate synthases, 23S RNA-specific	K01718	7e-19	75.1	gga:428833	pseudouridylate synthase [EC:4.2.1.70]	-	-	-	-
Unigene30257_All	626	182	488	28.6199	66.6591	-1.21978	DOWN	1.206e-24	1.3207e-23	gi|239789625|dbj|BAH71425.1|	337	2e-91	ACYPI000891 [Acyrthosiphon pisum]	sp|Q9VF89|RM09_DROME	124	6e-28	39S ribosomal protein L9, mitochondrial OS=Drosophila melanogaster GN=mRpL9 PE=2 SV=1	FN1828	49.7	4e-06	COG0359	Ribosomal protein L9	--	--	--	--	--	GO:0010467//gene expression	GO:0005198//structural molecule activity	GO:0005840//ribosome	GO
Unigene29571_All	319	3	104	0.9258	27.8777	-4.91227	DOWN	1.3085e-24	1.4294e-23	--	--	--	--	--	--	--	--	--	--	--	--	--	--	--	--	--	--	-	-	-	-
Unigene19426_All	214	53	241	24.3799	96.298	-1.98181	DOWN	1.5569e-24	1.6989e-23	--	--	--	--	--	--	--	--	--	--	--	--	--	--	--	--	--	--	-	-	-	-
Unigene8702_All	740	106	349	14.1008	40.3281	-1.51601	DOWN	1.6333e-24	1.7817e-23	gi|221101223|ref|XP_002169488.1|	192	8e-48	PREDICTED: similar to DNA topoisomerase I, partial [Hydra magnipapillata]	sp|P57371|TOP1_BUCAI	361	3e-99	DNA topoisomerase 1 OS=Buchnera aphidicola subsp. Acyrthosiphon pisum GN=topA PE=3 SV=1	BU284_1	361	8e-100	COG0550	Topoisomerase IA	K03165	3e-06	52	cel:Y56A3A.27	DNA topoisomerase III [EC:5.99.1.2]	-	-	-	-
Unigene15270_All	393	103	343	25.7997	74.6304	-1.53241	DOWN	1.7812e-24	1.9388e-23	gi|291228504|ref|XP_002734209.1|	72.4	5e-12	PREDICTED: p53-inducible cell-survival factor-like [Saccoglossus kowalevskii]	sp|O43715|TRIA1_HUMAN	52.4	9e-07	TP53-regulated inhibitor of apoptosis 1 OS=Homo sapiens GN=TRIAP1 PE=1 SV=1	--	--	--	--	--	--	--	--	--	--	-	-	-	-
Unigene23635_All	310	35	199	11.1142	54.8915	-2.30418	DOWN	1.8335e-24	1.9943e-23	gi|193636490|ref|XP_001944807.1|	142	5e-33	PREDICTED: similar to sucrase, partial [Acyrthosiphon pisum]	sp|O34364|O16G2_BACSU	102	6e-22	Probable oligo-1,6-glucosidase 2 OS=Bacillus subtilis GN=ycdG PE=2 SV=1	L128691	109	1e-24	COG0366	Glycosidases	K01187	4e-19	92.8	dme:Dmel_CG8693	alpha-glucosidase [EC:3.2.1.20]	-	-	-	-
Unigene30033_All	417	78	293	18.4132	60.0822	-1.7062	DOWN	2.2331e-24	2.421e-23	--	--	--	--	--	--	--	--	--	--	--	--	--	--	--	--	--	--	-	-	-	-
Unigene3467_All	1447	238	581	16.1912	34.3338	-1.08442	DOWN	2.3487e-24	2.5445e-23	gi|193587138|ref|XP_001942740.1|	934	0	PREDICTED: similar to alpha-amylase [Acyrthosiphon pisum]	sp|O16099|MAL2_DROVI	377	9e-104	Maltase 2 OS=Drosophila virilis GN=Mav2 PE=3 SV=1	DR1375	287	3e-77	COG0366	Glycosidases	K01187	7e-101	367	dme:Dmel_CG14935	alpha-glucosidase [EC:3.2.1.20]	-	-	-	-
Unigene8997_All	991	225	559	22.3501	48.2339	-1.10977	DOWN	2.5303e-24	2.7384e-23	gi|193608379|ref|XP_001943211.1|	398	1e-109	PREDICTED: similar to CG8632 CG8632-PA isoform 1 [Acyrthosiphon pisum] >gi|193608381|ref|XP_001943270.1| PREDICTED: similar to CG8632 CG8632-PA isoform 2 [Acyrthosiphon pisum]	sp|Q5PQZ3|ZNT9_DANRE	79.3	4e-14	Zinc transporter 9 OS=Danio rerio GN=slc30a9 PE=2 SV=1	--	--	--	--	--	--	--	--	--	--	-	-	-	-
Unigene6507_All	3264	227	561	6.8461	14.6969	-1.10216	DOWN	3.74e-24	4.0332e-23	gi|15010430|gb|AAK77263.1|	582	0	GH03753p [Drosophila melanogaster]	sp|Q9NBX4|RTXE_DROME	519	3e-161	Probable RNA-directed DNA polymerase from transposon X-element OS=Drosophila melanogaster GN=ORF2 PE=3 SV=1	--	--	--	--	--	K02350	6e-16	87	spu:580974	DNA polymerase zeta subunit [EC:2.7.7.7]	-	-	-	-
Unigene30371_All	1008	97	329	9.4729	27.9093	-1.55887	DOWN	4.2978e-24	4.6198e-23	gi|193622504|ref|XP_001944088.1|	659	0	PREDICTED: similar to alien CG9556-PB [Acyrthosiphon pisum]	sp|Q94899|CSN2_DROME	561	3e-159	COP9 signalosome complex subunit 2 OS=Drosophila melanogaster GN=alien PE=1 SV=2	SPAC23G3.11	104	2e-22	COG5159	26S proteasome regulatory complex component	K12176	0	659	api:100167636	COP9 signalosome complex subunit 2	-	-	-	-
Unigene13797_All	370	173	468	46.0272	108.158	-1.23258	DOWN	4.6051e-24	4.9467e-23	--	--	--	--	--	--	--	--	--	--	--	--	--	--	--	--	--	--	-	-	-	-
Unigene16004_All	664	160	444	23.7204	57.178	-1.26933	DOWN	6.5978e-24	7.0397e-23	gi|193716030|ref|XP_001952220.1|	430	1e-119	PREDICTED: similar to mCG117402 [Acyrthosiphon pisum]	sp|P29508|SPB3_HUMAN	107	5e-23	Serpin B3 OS=Homo sapiens GN=SERPINB3 PE=1 SV=2	MA2613	97.4	2e-20	COG4826	Serine protease inhibitor	K13963	2e-25	115	mcc:701189	serpin B	-	-	-	-
Unigene3333_All	1905	175	470	9.043	21.0968	-1.22215	DOWN	7.3333e-24	7.8135e-23	gi|193624794|ref|XP_001946039.1|	542	1e-152	PREDICTED: similar to AGAP008350-PA [Acyrthosiphon pisum]	sp|Q9VEG6|PERC_DROME	84.3	3e-15	Chorion peroxidase OS=Drosophila melanogaster GN=pxt PE=2 SV=3	--	--	--	--	--	K10789	3e-23	67.8	tgu:100228147	myeloperoxidase [EC:1.11.1.7]	-	-	-	-
Unigene8750_All	547	83	300	14.9369	46.8973	-1.65062	DOWN	7.3673e-24	7.8469e-23	gi|239789712|dbj|BAH71461.1|	216	3e-55	ACYPI001271 [Acyrthosiphon pisum]	--	--	--	--	--	--	--	--	--	--	--	--	--	--	-	-	-	-
Unigene15134_All	466	239	578	50.4873	106.061	-1.0709	DOWN	8.7764e-24	9.3215e-23	gi|193683353|ref|XP_001950595.1|	267	1e-70	PREDICTED: similar to AGAP003644-PA [Acyrthosiphon pisum]	sp|P82911|RT11_BOVIN	132	1e-30	28S ribosomal protein S11, mitochondrial OS=Bos taurus GN=MRPS11 PE=1 SV=2	TM1474	85.5	3e-17	COG0100	Ribosomal protein S11	K02955	2e-07	54.7	xla:379927	small subunit ribosomal protein S14e	GO:0010467//gene expression	GO:0005198//structural molecule activity	GO:0000314//organellar small ribosomal subunit	GO
Unigene5126_All	257	68	268	26.0463	89.1694	-1.77547	DOWN	1.3044e-23	1.3772e-22	--	--	--	--	--	--	--	--	--	--	--	--	--	--	--	--	--	--	-	-	-	-
Unigene4340_All	1306	158	437	11.9092	28.6123	-1.26456	DOWN	1.9953e-23	2.0972e-22	gi|193603659|ref|XP_001948180.1|	521	0	PREDICTED: similar to vacuolar protein sorting [Acyrthosiphon pisum]	sp|Q5TJF0|VPS52_CANFA	252	2e-100	Vacuolar protein sorting-associated protein 52 homolog OS=Canis familiaris GN=VPS52 PE=3 SV=1	--	--	--	--	--	--	--	--	--	--	-	-	-	-
Unigene14321_All	1229	38	201	3.0437	13.9849	-2.19997	DOWN	1.9968e-23	2.098e-22	gi|307181054|gb|EFN68823.1|	124	2e-44	Zinc finger BED domain-containing protein 4 [Camponotus floridanus]	--	--	--	--	--	--	--	--	--	--	--	--	--	--	-	-	-	-
Unigene8832_All	462	134	394	28.5518	72.9236	-1.3528	DOWN	2.0015e-23	2.1022e-22	gi|239793459|dbj|BAH72844.1|	232	3e-60	ACYPI008014 [Acyrthosiphon pisum]	sp|P63031|BR44L_RAT	149	5e-36	Brain protein 44-like protein OS=Rattus norvegicus GN=Brp44l PE=2 SV=1	--	--	--	--	--	--	--	--	--	--	-	-	-	-
Unigene2122_All	372	258	605	68.2727	139.068	-1.02641	DOWN	2.8592e-23	2.9906e-22	gi|187097094|ref|NP_001119607.1|	227	8e-59	sucrase [Acyrthosiphon pisum] >gi|81159208|gb|ABB55878.1| sucrase [Acyrthosiphon pisum]	sp|P07192|MAL3_DROME	53.5	4e-07	Probable maltase L OS=Drosophila melanogaster GN=LvpL PE=2 SV=2	--	--	--	--	--	K01187	2e-07	53.5	dme:Dmel_CG8695	alpha-glucosidase [EC:3.2.1.20]	GO:0044238//primary metabolic process	GO:0043167//ion binding	-	GO
Unigene10638_All	637	53	234	8.1904	31.4116	-1.93929	DOWN	3.0779e-23	3.2149e-22	--	--	--	--	--	--	--	--	--	--	--	--	--	--	--	--	--	--	-	-	-	-
Unigene24366_All	541	0	83	0	13.1188	-10.3574	DOWN	3.1098e-23	3.2471e-22	gi|193659621|ref|XP_001942928.1|	135	6e-31	PREDICTED: similar to reverse transcriptase homolog [Acyrthosiphon pisum]	sp|Q9NBX4|RTXE_DROME	93.2	9e-19	Probable RNA-directed DNA polymerase from transposon X-element OS=Drosophila melanogaster GN=ORF2 PE=3 SV=1	--	--	--	--	--	K11841	3e-16	84.3	cqu:CpipJ_CPIJ005440	ubiquitin carboxyl-terminal hydrolase 10 [EC:3.1.2.15]	-	-	-	-
Unigene9004_All	539	125	376	22.8292	59.6504	-1.38565	DOWN	3.3827e-23	3.5272e-22	gi|193688394|ref|XP_001950023.1|	152	6e-62	PREDICTED: similar to Tudor domain-containing protein 1 (Cancer/testis antigen 41.1) (CT41.1), partial [Acyrthosiphon pisum]	--	--	--	--	--	--	--	--	--	--	--	--	--	--	-	-	-	-
Unigene6218_All	326	83	296	25.0629	77.6405	-1.63126	DOWN	3.3972e-23	3.5411e-22	--	--	--	--	--	--	--	--	--	--	--	--	--	--	--	--	--	--	-	-	-	-
Unigene2051_All	802	234	564	28.7218	60.1338	-1.06603	DOWN	4.3744e-23	4.541e-22	gi|239791956|dbj|BAH72377.1|	447	1e-124	ACYPI002701 [Acyrthosiphon pisum]	sp|Q9VHN5|UNC50_DROME	266	2e-70	Protein unc-50 homolog OS=Drosophila melanogaster GN=CG9773 PE=1 SV=1	--	--	--	--	--	--	--	--	--	--	-	-	-	-
Unigene24886_All	314	70	269	21.9452	73.2549	-1.73902	DOWN	4.553e-23	4.7231e-22	gi|187097094|ref|NP_001119607.1|	144	9e-34	sucrase [Acyrthosiphon pisum] >gi|81159208|gb|ABB55878.1| sucrase [Acyrthosiphon pisum]	--	--	--	--	--	--	--	--	--	--	--	--	--	--	-	-	-	-
Unigene1650_All	1361	229	554	16.5633	34.8069	-1.07138	DOWN	7.0866e-23	7.3112e-22	gi|193624878|ref|XP_001944905.1|	448	1e-124	PREDICTED: similar to autophagy-specific gene 2, partial [Acyrthosiphon pisum]	sp|Q96BY7|ATG2B_HUMAN	166	4e-40	Autophagy-related protein 2 homolog B OS=Homo sapiens GN=ATG2B PE=1 SV=5	SPBC21C3.01c	55.1	3e-07	COG5043	Vacuolar protein sorting-associated protein	--	--	--	--	--	-	-	-	-
Unigene15589_All	434	49	223	11.1142	43.9369	-1.98303	DOWN	7.885e-23	8.1238e-22	--	--	--	--	--	--	--	--	--	--	--	--	--	--	--	--	--	--	-	-	-	-
Unigene4565_All	310	67	261	21.2757	71.9934	-1.75866	DOWN	9.3902e-23	9.6484e-22	--	--	--	--	--	--	--	--	--	--	--	--	--	--	--	--	--	--	-	-	-	-
Unigene10633_All	472	124	371	25.8613	67.2119	-1.37792	DOWN	9.9268e-23	1.0189e-21	gi|193683491|ref|XP_001952406.1|	254	5e-67	PREDICTED: similar to thioglucosidase [Acyrthosiphon pisum]	sp|Q95X01|MYRO1_BREBR	224	1e-58	Myrosinase 1 OS=Brevicoryne brassicae PE=1 SV=1	CAC1084	138	5e-33	COG2723	Beta-glucosidase/6-phospho-beta-glucosidase/beta-galactosidase	K05350	2e-46	184	tca:664577	beta-glucosidase [EC:3.2.1.21]	-	-	-	-
Unigene3754_All	983	88	303	8.8125	26.3574	-1.58058	DOWN	9.9506e-23	1.021e-21	--	--	--	--	sp|P57309|FTSA_BUCAI	586	1e-166	Cell division protein ftsA OS=Buchnera aphidicola subsp. Acyrthosiphon pisum GN=ftsA PE=3 SV=1	BU213	586	2e-167	COG0849	Actin-like ATPase involved in cell division	--	--	--	--	--	-	-	-	-
Unigene10007_All	728	210	521	28.3961	61.1956	-1.10774	DOWN	1.0293e-22	1.0558e-21	gi|301630591|ref|XP_002944400.1|	209	8e-53	PREDICTED: CTP synthase-like [Xenopus (Silurana) tropicalis]	sp|B8D7U6|PYRG_BUCAT	411	3e-114	CTP synthase OS=Buchnera aphidicola subsp. Acyrthosiphon pisum (strain Tuc7) GN=pyrG PE=3 SV=1	BU416	410	8e-115	COG0504	CTP synthase (UTP-ammonia lyase)	K01937	4e-46	184	nve:NEMVE_v1g239752	CTP synthase [EC:6.3.4.2]	-	-	-	-
Unigene6590_All	859	139	398	15.9291	39.619	-1.31453	DOWN	1.0623e-22	1.0882e-21	gi|196019776|ref|XP_002119040.1|	89	2e-16	hypothetical protein TRIADDRAFT_63009 [Trichoplax adhaerens] >gi|190577208|gb|EDV18474.1| hypothetical protein TRIADDRAFT_63009 [Trichoplax adhaerens]	sp|P57527|Y452_BUCAI	499	7e-141	Uncharacterized mscS family protein BU452 OS=Buchnera aphidicola subsp. Acyrthosiphon pisum GN=BU452 PE=3 SV=1	BU452	499	2e-141	COG0668	Small-conductance mechanosensitive channel	--	--	--	--	--	-	-	-	-
Unigene25203_All	250	0	81	0	27.7051	-11.4359	DOWN	1.0859e-22	1.1116e-21	--	--	--	--	--	--	--	--	--	--	--	--	--	--	--	--	--	--	-	-	-	-
Unigene29183_All	287	192	490	65.8551	145.992	-1.14852	DOWN	1.2246e-22	1.2507e-21	--	--	--	--	--	--	--	--	--	--	--	--	--	--	--	--	--	--	-	-	-	-
Unigene16518_All	688	213	525	30.4762	65.2507	-1.09831	DOWN	1.3835e-22	1.411e-21	gi|239788234|dbj|BAH70805.1|	147	2e-34	ACYPI000655 [Acyrthosiphon pisum]	--	--	--	--	--	--	--	--	--	K00669	4e-14	77.8	dme:Dmel_CG3318	arylalkylamine N-acetyltransferase [EC:2.3.1.87]	-	-	-	-
Unigene7447_All	972	110	344	11.1403	30.2626	-1.44175	DOWN	1.4436e-22	1.4713e-21	gi|193606285|ref|XP_001943377.1|	564	1e-159	PREDICTED: similar to Surfeit locus protein 1 [Acyrthosiphon pisum]	sp|Q15526|SURF1_HUMAN	259	2e-68	Surfeit locus protein 1 OS=Homo sapiens GN=SURF1 PE=1 SV=1	SPBC1215.01	127	3e-29	COG3346	Uncharacterized conserved protein	--	--	--	--	--	-	-	-	-
Unigene11091_All	971	194	492	19.6677	43.3271	-1.13944	DOWN	1.8521e-22	1.8788e-21	gi|193657115|ref|XP_001946894.1|	644	0	PREDICTED: similar to MGC84406 protein [Acyrthosiphon pisum]	sp|Q9HBF4|ZFYV1_HUMAN	246	2e-64	Zinc finger FYVE domain-containing protein 1 OS=Homo sapiens GN=ZFYVE1 PE=1 SV=1	--	--	--	--	--	--	--	--	--	--	-	-	-	-
Unigene10009_All	1168	124	368	10.4508	26.9413	-1.36621	DOWN	2.7405e-22	2.768e-21	gi|239791816|dbj|BAH72324.1|	177	6e-44	ACYPI24610 [Acyrthosiphon pisum]	--	--	--	--	--	--	--	--	--	--	--	--	--	--	-	-	-	-
Unigene7085_All	1479	211	519	14.0438	30.0064	-1.09534	DOWN	2.9634e-22	2.9901e-21	gi|193617960|ref|XP_001949845.1|	858	0	PREDICTED: similar to AGAP007029-PA [Acyrthosiphon pisum]	sp|P36514|UD2C1_RABIT	212	5e-54	UDP-glucuronosyltransferase 2C1 (Fragment) OS=Oryctolagus cuniculus GN=UGT2C1 PE=2 SV=1	BS_yojK	73.2	1e-12	COG1819	Glycosyl transferases, related to UDP-glucuronosyltransferase	K00699	7e-80	298	dpo:Dpse_GA10135	glucuronosyltransferase [EC:2.4.1.17]	-	-	-	-
Unigene7699_All	303	34	185	11.046	52.2087	-2.24077	DOWN	3.8948e-22	3.9155e-21	gi|187107122|ref|NP_001119621.1|	98.2	8e-20	cathepsin B-3098 [Acyrthosiphon pisum] >gi|161343841|tpg|DAA06101.1| TPA_inf: cathepsin B [Acyrthosiphon pisum]	--	--	--	--	--	--	--	--	--	--	--	--	--	--	-	-	-	-
Unigene26952_All	216	18	144	8.2033	57.0063	-2.79685	DOWN	3.9533e-22	3.9717e-21	--	--	--	--	--	--	--	--	--	--	--	--	--	--	--	--	--	--	-	-	-	-
Unigene4488_All	331	197	494	58.588	127.618	-1.12316	DOWN	4.5681e-22	4.5833e-21	gi|193587168|ref|XP_001946240.1|	125	6e-28	PREDICTED: similar to NADH-ubiquinone oxidoreductase flavoprotein 1 (ndufv1) [Acyrthosiphon pisum]	sp|Q0MQI4|NDUV1_PONPY	96.7	4e-20	NADH dehydrogenase [ubiquinone] flavoprotein 1, mitochondrial OS=Pongo pygmaeus GN=NDUFV1 PE=2 SV=1	SMc01918	81.3	4e-16	COG1894	NADH:ubiquinone oxidoreductase, NADH-binding (51 kD) subunit	K03942	6e-29	125	api:100158672	NADH dehydrogenase (ubiquinone) flavoprotein 1 [EC:1.6.5.3 1.6.99.3]	-	-	-	-
Unigene29000_All	276	45	210	16.05	65.0615	-2.01923	DOWN	4.6259e-22	4.6397e-21	--	--	--	--	--	--	--	--	--	--	--	--	--	--	--	--	--	--	-	-	-	-
Unigene4190_All	608	126	369	20.4003	51.8963	-1.34704	DOWN	6.651e-22	6.6422e-21	--	--	--	--	--	--	--	--	--	--	--	--	--	--	--	--	--	--	-	-	-	-
Unigene30222_All	586	1	84	0.168	12.2573	-6.18904	DOWN	6.742e-22	6.7287e-21	gi|193669133|ref|XP_001947547.1|	367	1e-100	PREDICTED: similar to CG6414 CG6414-PA [Acyrthosiphon pisum]	sp|Q64573|EST4_RAT	51.2	5e-06	Liver carboxylesterase 4 OS=Rattus norvegicus PE=2 SV=2	--	--	--	--	--	K03927	7e-43	172	api:100162163	carboxylesterase type B [EC:3.1.1.1]	-	-	-	-
Unigene29635_All	327	15	134	4.5156	35.0406	-2.95604	DOWN	8.384e-22	8.3426e-21	--	--	--	--	--	--	--	--	--	--	--	--	--	--	--	--	--	--	-	-	-	-
Unigene15533_All	519	160	428	30.3475	70.5164	-1.21638	DOWN	1.0213e-21	1.0133e-20	gi|193656961|ref|XP_001949305.1|	338	5e-92	PREDICTED: similar to CG9752 CG9752-PA [Acyrthosiphon pisum]	sp|Q1JP73|CI064_BOVIN	150	4e-36	UPF0553 protein C9orf64 homolog OS=Bos taurus PE=2 SV=1	--	--	--	--	--	--	--	--	--	--	-	-	-	-
Unigene18225_All	514	32	178	6.1285	29.6122	-2.27259	DOWN	1.0744e-21	1.0638e-20	--	--	--	--	--	--	--	--	--	--	--	--	--	--	--	--	--	--	-	-	-	-
Unigene19221_All	728	52	223	7.0314	26.1931	-1.8973	DOWN	1.2678e-21	1.2529e-20	gi|193610807|ref|XP_001949181.1|	203	5e-51	PREDICTED: similar to apolipophorin precursor protein [Acyrthosiphon pisum]	--	--	--	--	--	--	--	--	--	--	--	--	--	--	-	-	-	-
Unigene16287_All	1442	161	429	10.9908	25.4394	-1.21077	DOWN	1.2834e-21	1.2679e-20	gi|193676259|ref|XP_001946673.1|	171	5e-41	PREDICTED: hypothetical protein [Acyrthosiphon pisum]	--	--	--	--	--	--	--	--	--	--	--	--	--	--	-	-	-	-
Unigene29952_All	386	0	77	0	17.0576	-10.7362	DOWN	1.324e-21	1.3072e-20	--	--	--	--	--	--	--	--	--	--	--	--	--	--	--	--	--	--	-	-	-	-
Unigene1354_All	409	12	124	2.8882	25.9246	-3.16608	DOWN	1.4545e-21	1.4328e-20	--	--	--	--	--	--	--	--	--	--	--	--	--	--	--	--	--	--	-	-	-	-
Unigene9922_All	1642	134	381	8.0334	19.8411	-1.30441	DOWN	1.4764e-21	1.4534e-20	gi|193596595|ref|XP_001949130.1|	902	0	PREDICTED: similar to novex-3 (titin isoform), partial [Acyrthosiphon pisum]	--	--	--	--	--	--	--	--	--	--	--	--	--	--	-	-	-	-
Unigene4988_All	328	95	309	28.5115	80.5561	-1.49845	DOWN	1.5566e-21	1.5298e-20	gi|239788254|dbj|BAH70815.1|	103	1e-21	ACYPI006186 [Acyrthosiphon pisum]	--	--	--	--	--	--	--	--	--	K03232	3e-06	50.1	ame:409015	elongation factor EF-1 beta subunit	-	-	-	-
Unigene25330_All	2670	75	270	2.7652	8.647	-1.64482	DOWN	1.5926e-21	1.5647e-20	gi|156547463|ref|XP_001605305.1|	677	0	PREDICTED: similar to carnitine o-acyltransferase [Nasonia vitripennis]	sp|P32198|CPT1A_RAT	462	0	Carnitine O-palmitoyltransferase 1, liver isoform OS=Rattus norvegicus GN=Cpt1a PE=1 SV=2	--	--	--	--	--	K08765	0	677	nvi:100121693	carnitine O-palmitoyltransferase 1 [EC:2.3.1.21]	-	-	-	-
Unigene9339_All	266	120	355	44.4089	114.12	-1.36163	DOWN	1.8745e-21	1.8369e-20	gi|189235397|ref|XP_001811932.1|	101	7e-21	PREDICTED: similar to CG12164 CG12164-PA [Tribolium castaneum]	--	--	--	--	--	--	--	--	--	--	--	--	--	--	-	-	-	-
Unigene24915_All	258	0	76	0	25.1888	-11.2986	DOWN	2.4741e-21	2.4119e-20	gi|193589532|ref|XP_001951711.1|	49.7	4e-13	PREDICTED: similar to F14D2.9 [Acyrthosiphon pisum]	--	--	--	--	--	--	--	--	--	--	--	--	--	--	-	-	-	-
Unigene10045_All	715	184	466	25.3327	55.7306	-1.13747	DOWN	2.6768e-21	2.6053e-20	gi|193624940|ref|XP_001942813.1|	468	1e-131	PREDICTED: similar to AGAP007868-PA [Acyrthosiphon pisum]	sp|A8X2R1|L2HDH_CAEBR	228	2e-59	L-2-hydroxyglutarate dehydrogenase, mitochondrial OS=Caenorhabditis briggsae GN=CBG06643 PE=3 SV=2	sll1495	175	8e-44	COG0579	Predicted dehydrogenase	K00109	1e-131	468	api:100161579	2-hydroxyglutarate dehydrogenase [EC:1.1.99.2]	-	-	GO:0044444//cytoplasmic part	GO
Unigene30173_All	533	149	405	27.5188	64.9743	-1.23945	DOWN	3.3484e-21	3.2455e-20	gi|239792704|dbj|BAH72662.1|	194	2e-48	ACYPI002113 [Acyrthosiphon pisum]	sp|P58200|VTI1B_RAT	73.6	7e-13	Vesicle transport through interaction with t-SNAREs homolog 1B OS=Rattus norvegicus GN=Vti1b PE=1 SV=2	--	--	--	--	--	K08493	2e-15	81.3	dgr:Dgri_GH18342	vesicle transport through interaction with t-SNAREs 1	GO:0042078//germ-line stem cell division;GO:0006810//transport	GO:0005488//binding	GO:0043231//intracellular membrane-bounded organelle	GO
Unigene25908_All	580	2	86	0.3394	12.679	-5.22331	DOWN	4.1398e-21	4.0048e-20	gi|189236881|ref|XP_001807130.1|	104	2e-21	PREDICTED: similar to orf [Tribolium castaneum]	--	--	--	--	--	--	--	--	--	--	--	--	--	--	-	-	-	-
Unigene12134_All	527	134	377	25.0302	61.1709	-1.28918	DOWN	5.4228e-21	5.226e-20	--	--	--	--	--	--	--	--	--	--	--	--	--	--	--	--	--	--	-	-	-	-
Unigene2302_All	1049	44	202	4.129	16.4661	-1.99563	DOWN	5.6109e-21	5.4038e-20	gi|193610887|ref|XP_001947723.1|	538	1e-151	PREDICTED: similar to AGAP008662-PA [Acyrthosiphon pisum]	sp|Q86TL2|TM110_HUMAN	201	7e-51	Transmembrane protein 110 OS=Homo sapiens GN=TMEM110 PE=2 SV=1	--	--	--	--	--	--	--	--	--	--	-	-	-	-
Unigene5230_All	424	146	398	33.8967	80.2659	-1.24364	DOWN	5.7939e-21	5.5765e-20	gi|239790809|dbj|BAH71941.1|	88.6	1e-33	ACYPI005818 [Acyrthosiphon pisum]	--	--	--	--	--	--	--	--	--	--	--	--	--	--	-	-	-	-
Unigene9880_All	2058	228	536	10.9059	22.2707	-1.03004	DOWN	6.6284e-21	6.3656e-20	gi|4165194|emb|CAA08807.1|	108	1e-21	Pol protein [Drosophila melanogaster]	sp|P20825|POL2_DROME	95.1	2e-18	Retrovirus-related Pol polyprotein from transposon 297 OS=Drosophila melanogaster GN=pol PE=4 SV=1	--	--	--	--	--	K10325	5e-07	56.6	spu:576514	ankyrin repeat and SOCS box protein 3	-	-	-	-
Unigene19377_All	442	53	221	11.8039	42.7547	-1.85682	DOWN	7.099e-21	6.8066e-20	--	--	--	--	--	--	--	--	--	--	--	--	--	--	--	--	--	--	-	-	-	-
Unigene21778_All	211	147	399	68.5812	161.698	-1.23742	DOWN	7.3436e-21	7.0368e-20	--	--	--	--	--	--	--	--	--	--	--	--	--	--	--	--	--	--	-	-	-	-
Unigene5178_All	297	138	383	45.7397	110.27	-1.26952	DOWN	7.7276e-21	7.3976e-20	--	--	--	--	--	--	--	--	--	--	--	--	--	--	--	--	--	--	-	-	-	-
Unigene30344_All	865	18	138	2.0485	13.642	-2.73542	DOWN	8.3012e-21	7.9393e-20	gi|193713825|ref|XP_001944394.1|	292	9e-78	PREDICTED: similar to Ect3 CG3132-PA [Acyrthosiphon pisum]	sp|Q93Z24|BGA17_ARATH	152	2e-36	Beta-galactosidase 17 OS=Arabidopsis thaliana GN=BGAL17 PE=2 SV=1	SP0060	114	2e-25	COG1874	Beta-galactosidase	K12309	1e-145	515	api:100166809	beta-galactosidase [EC:3.2.1.23]	GO:0048102//autophagic cell death	GO:0003824//catalytic activity	-	GO
Unigene30200_All	561	0	74	0	11.2793	-10.1395	DOWN	8.6392e-21	8.2521e-20	gi|292606983|gb|ADE34170.1|	298	5e-80	heat shock cognate protein 70 [Nilaparvata lugens]	sp|Q9U639|HSP7D_MANSE	290	3e-78	Heat shock 70 kDa protein cognate 4 OS=Manduca sexta PE=2 SV=1	SPAC13G7.02c	244	7e-65	COG0443	Molecular chaperone	K03283	1e-79	295	nvi:100114493	heat shock 70kDa protein 1/8	GO:0050896//response to stimulus	GO:0032559//adenyl ribonucleotide binding	-	GO
Unigene10088_All	986	120	350	11.9805	30.3532	-1.34116	DOWN	1.0011e-20	9.541e-20	gi|193704809|ref|XP_001949474.1|	648	0	PREDICTED: similar to ATPase n2b [Acyrthosiphon pisum]	sp|Q32PX9|LACE1_RAT	308	3e-83	Lactation elevated protein 1 OS=Rattus norvegicus GN=Lace1 PE=2 SV=1	BMEI0136	231	2e-60	COG1485	Predicted ATPase	K06916	0	648	api:100159379	0	-	GO:0000166//nucleotide binding	-	GO
Unigene3538_All	571	76	267	13.1023	39.9843	-1.60961	DOWN	1.0599e-20	1.0096e-19	gi|193584690|ref|XP_001952040.1|	264	2e-69	PREDICTED: similar to glutathione S-transferase-like protein [Acyrthosiphon pisum]	sp|O18598|GST1_BLAGE	139	9e-33	Glutathione S-transferase OS=Blattella germanica PE=1 SV=3	--	--	--	--	--	K01830	2e-70	264	api:100160859	prostaglandin-H2 D-isomerase [EC:5.3.99.2]	-	-	-	-
Unigene30331_All	828	4	93	0.4756	9.6043	-4.33586	DOWN	1.0612e-20	1.0105e-19	gi|193596779|ref|XP_001952570.1|	362	7e-99	PREDICTED: similar to BEL12_AG transposon polyprotein [Acyrthosiphon pisum]	--	--	--	--	--	--	--	--	--	K05011	4e-06	52	dre:100150892	chloride channel 2	GO:0006259//DNA metabolic process	GO:0046872//metal ion binding;GO:0003676//nucleic acid binding	-	GO
Unigene25454_All	429	11	117	2.5241	23.3208	-3.20778	DOWN	1.1871e-20	1.1285e-19	--	--	--	--	--	--	--	--	--	--	--	--	--	--	--	--	--	--	-	-	-	-
Unigene8741_All	621	190	471	30.1184	64.855	-1.10657	DOWN	1.1923e-20	1.1332e-19	gi|193678845|ref|XP_001943469.1|	390	1e-107	PREDICTED: similar to AGAP009463-PA [Acyrthosiphon pisum]	sp|Q9H172|ABCG4_HUMAN	139	2e-32	ATP-binding cassette sub-family G member 4 OS=Homo sapiens GN=ABCG4 PE=2 SV=2	--	--	--	--	--	K05680	2e-33	141	rno:300664	ATP-binding cassette, subfamily G (WHITE), member 4	-	-	-	-
Unigene16176_All	372	219	519	57.9524	119.299	-1.04165	DOWN	1.2302e-20	1.168e-19	--	--	--	--	--	--	--	--	--	--	--	--	--	--	--	--	--	--	-	-	-	-
Unigene9241_All	287	28	163	9.6039	48.5646	-2.33821	DOWN	1.2532e-20	1.1888e-19	--	--	--	--	--	--	--	--	--	--	--	--	--	--	--	--	--	--	-	-	-	-
Unigene22650_All	242	82	278	33.3556	98.2298	-1.55823	DOWN	1.3962e-20	1.322e-19	gi|239793495|dbj|BAH72860.1|	99	5e-20	ACYPI006769 [Acyrthosiphon pisum]	--	--	--	--	--	--	--	--	--	K02983	5e-21	99	api:100165847	small subunit ribosomal protein S30e	GO:0010467//gene expression	GO:0005198//structural molecule activity	GO:0030529//ribonucleoprotein complex	GO
Unigene24363_All	404	21	145	5.1169	30.6903	-2.58444	DOWN	1.4047e-20	1.3296e-19	--	--	--	--	--	--	--	--	--	--	--	--	--	--	--	--	--	--	-	-	-	-
Unigene18014_All	680	62	238	8.9754	29.9283	-1.73746	DOWN	1.4745e-20	1.3948e-19	--	--	--	--	--	--	--	--	--	--	--	--	--	--	--	--	--	--	-	-	-	-
Unigene27662_All	233	0	73	0	26.7905	-11.3875	DOWN	1.6144e-20	1.5257e-19	--	--	--	--	--	--	--	--	--	--	--	--	--	--	--	--	--	--	-	-	-	-
Unigene30297_All	712	28	162	3.8712	19.4558	-2.32935	DOWN	2.0031e-20	1.8877e-19	gi|193579976|ref|XP_001943011.1|	422	1e-117	PREDICTED: hypothetical protein [Acyrthosiphon pisum]	--	--	--	--	--	--	--	--	--	--	--	--	--	--	-	-	-	-
Unigene17896_All	725	11	116	1.4936	13.6815	-3.19536	DOWN	2.0311e-20	1.9129e-19	gi|27368143|gb|AAN87269.1|	77	6e-13	ORF [Drosophila melanogaster]	--	--	--	--	--	--	--	--	--	--	--	--	--	--	-	-	-	-
Unigene14577_All	1061	221	520	20.5044	41.9085	-1.03131	DOWN	2.3002e-20	2.165e-19	gi|193702418|ref|XP_001945243.1|	496	1e-151	PREDICTED: similar to CG9149 CG9149-PA [Acyrthosiphon pisum]	sp|P07097|THIL_ZOORA	288	1e-79	Acetyl-CoA acetyltransferase OS=Zoogloea ramigera GN=phbA PE=1 SV=4	BMEI0274	284	1e-79	COG0183	Acetyl-CoA acetyltransferase	K00626	9e-152	496	api:100162815	acetyl-CoA C-acetyltransferase [EC:2.3.1.9]	-	GO:0016747//transferase activity, transferring acyl groups other than amino-acyl groups	-	GO
Unigene1038_All	1787	142	386	7.8223	18.4704	-1.23955	DOWN	2.7897e-20	2.6184e-19	gi|198430899|ref|XP_002121624.1|	561	1e-158	PREDICTED: similar to ebony CG3331-PA [Ciona intestinalis]	sp|Q70LM4|LGRD_BREPA	246	5e-64	Linear gramicidin synthase subunit D OS=Brevibacillus parabrevis GN=lgrD PE=1 SV=1	RSp0641_7	222	1e-57	COG1020	Non-ribosomal peptide synthetase modules and related proteins	K01904	5e-15	82.8	cel:F11A3.1	4-coumarate--CoA ligase [EC:6.2.1.12]	-	-	-	-
Unigene25893_All	1160	16	130	1.3578	9.583	-2.81921	DOWN	2.8924e-20	2.7132e-19	gi|193603657|ref|XP_001948028.1|	601	1e-170	PREDICTED: similar to AGAP005654-PA [Acyrthosiphon pisum]	sp|Q9VWV8|NOSIP_DROME	381	6e-105	Nitric oxide synthase-interacting protein homolog OS=Drosophila melanogaster GN=CG6179 PE=3 SV=1	--	--	--	--	--	K13125	3e-171	601	api:100160200	nitric oxide synthase-interacting protein	-	-	-	-
Unigene25496_All	805	14	124	1.712	13.1716	-2.94368	DOWN	3.3811e-20	3.1559e-19	gi|193609433|ref|XP_001952590.1|	336	6e-91	PREDICTED: similar to eiger CG12919-PA [Acyrthosiphon pisum]	--	--	--	--	--	--	--	--	--	--	--	--	--	--	-	-	-	-
Unigene18097_All	213	31	168	14.3269	67.4441	-2.23497	DOWN	3.5681e-20	3.3263e-19	--	--	--	--	--	--	--	--	--	--	--	--	--	--	--	--	--	--	-	-	-	-
Unigene2145_All	783	218	513	27.4072	56.0234	-1.03147	DOWN	4.0772e-20	3.7927e-19	gi|253735804|ref|NP_001156684.1|	353	4e-96	ecdysis triggering hormone preproprotein [Acyrthosiphon pisum]	--	--	--	--	--	--	--	--	--	--	--	--	--	--	-	-	-	-
Unigene24979_All	638	0	71	0	9.5159	-9.8942	DOWN	5.6371e-20	5.2166e-19	gi|195385521|ref|XP_002051453.1|	63.9	4e-09	GJ12151 [Drosophila virilis] >gi|194147910|gb|EDW63608.1| GJ12151 [Drosophila virilis]	--	--	--	--	--	--	--	--	--	--	--	--	--	--	-	-	-	-
Unigene30121_All	477	0	71	0	12.7278	-10.3138	DOWN	5.6371e-20	5.215e-19	gi|193697757|ref|XP_001947605.1|	64.7	1e-09	PREDICTED: similar to endonuclease and reverse transcriptase-like protein, partial [Acyrthosiphon pisum]	--	--	--	--	--	--	--	--	--	--	--	--	--	--	-	-	-	-
Unigene2500_All	1492	149	395	9.8308	22.6382	-1.20338	DOWN	7.5369e-20	6.9428e-19	gi|193676365|ref|XP_001949532.1|	900	0	PREDICTED: similar to GA21838-PA [Acyrthosiphon pisum]	sp|P18173|DHGL_DROME	179	6e-44	Glucose dehydrogenase [acceptor] OS=Drosophila melanogaster GN=Gld PE=2 SV=3	SMc04390	144	4e-34	COG2303	Choline dehydrogenase and related flavoproteins	K00108	2e-49	197	dme:Dmel_CG9518	choline dehydrogenase [EC:1.1.99.1]	-	-	-	-
Unigene27369_All	226	51	211	22.2143	79.834	-1.84551	DOWN	7.6065e-20	7.0048e-19	--	--	--	--	--	--	--	--	--	--	--	--	--	--	--	--	--	--	-	-	-	-
Unigene10408_All	948	106	318	11.007	28.6835	-1.3818	DOWN	8.9059e-20	8.1815e-19	gi|193697809|ref|XP_001943577.1|	331	2e-89	PREDICTED: similar to AKT interacting protein, partial [Acyrthosiphon pisum]	sp|B3MEZ6|AKTP1_DROAN	90.1	1e-27	Protein crossbronx OS=Drosophila ananassae GN=cbx PE=3 SV=1	--	--	--	--	--	K04552	6e-06	45.4	nve:NEMVE_v1g235862	ubiquitin-conjugating enzyme E2 L3 [EC:6.3.2.19]	GO:0003006//reproductive developmental process	-	-	GO
Unigene30069_All	438	1	76	0.2247	14.8373	-6.04508	DOWN	9.1032e-20	8.3602e-19	--	--	--	--	--	--	--	--	--	--	--	--	--	--	--	--	--	--	-	-	-	-
Unigene3580_All	967	161	415	16.3897	36.6974	-1.16289	DOWN	9.1507e-20	8.4013e-19	--	--	--	--	--	--	--	--	--	--	--	--	--	--	--	--	--	--	-	-	-	-
Unigene29911_All	375	10	110	2.6251	25.0828	-3.25625	DOWN	9.6234e-20	8.8273e-19	gi|193627145|ref|XP_001942595.1|	130	2e-29	PREDICTED: similar to membrane alanyl aminopeptidase N, partial [Acyrthosiphon pisum]	--	--	--	--	--	--	--	--	--	K11140	1e-07	54.7	aag:AaeL_AAEL012783	aminopeptidase N [EC:3.4.11.2]	-	GO:0008233//peptidase activity	-	GO
Unigene30136_All	490	11	113	2.2099	19.7195	-3.15757	DOWN	1.013e-19	9.2747e-19	--	--	--	--	--	--	--	--	--	--	--	--	--	--	--	--	--	--	-	-	-	-
Unigene5007_All	210	88	284	41.2509	115.641	-1.48716	DOWN	1.0384e-19	9.4992e-19	--	--	--	--	--	--	--	--	--	--	--	--	--	--	--	--	--	--	-	-	-	-
Unigene29625_All	326	0	70	0	18.3609	-10.8424	DOWN	1.0534e-19	9.6273e-19	gi|145693224|gb|ABP93403.1|	213	2e-54	heat shock cognate 70 protein [Omphisa fuscidentalis]	sp|Q9U639|HSP7D_MANSE	210	3e-54	Heat shock 70 kDa protein cognate 4 OS=Manduca sexta PE=2 SV=1	SPAC13G7.02c	189	1e-48	COG0443	Molecular chaperone	K03283	4e-55	212	nvi:100114493	heat shock 70kDa protein 1/8	-	-	-	-
Unigene6306_All	499	66	240	13.0201	41.1268	-1.65934	DOWN	1.6082e-19	1.4606e-18	gi|193634134|ref|XP_001946711.1|	137	1e-50	PREDICTED: similar to sodium-dependent phosphate transporter [Acyrthosiphon pisum]	sp|Q05B21|VGLU1_XENTR	80.9	6e-27	Vesicular glutamate transporter 1 OS=Xenopus tropicalis GN=slc17a7 PE=2 SV=1	dgoT	54.3	2e-10	COG0477	Permeases of the major facilitator superfamily	K08193	9e-32	90.5	aga:AgaP_AGAP009498	MFS transporter, ACS family, solute carrier family 17 (sodium-dependent inorganic phosphate cotransporter), other	GO:0006810//transport	GO:0005436//sodium:phosphate symporter activity	-	GO
Unigene27782_All	236	11	112	4.5883	40.5807	-3.14476	DOWN	1.7281e-19	1.568e-18	--	--	--	--	--	--	--	--	--	--	--	--	--	--	--	--	--	--	-	-	-	-
Unigene8608_All	622	224	517	35.451	71.0746	-1.00351	DOWN	1.9468e-19	1.7638e-18	--	--	--	--	--	--	--	--	--	--	--	--	--	--	--	--	--	--	-	-	-	-
Unigene29248_All	291	114	330	38.564	96.9695	-1.33028	DOWN	2.1e-19	1.8998e-18	gi|239789319|dbj|BAH71290.1|	152	3e-36	ACYPI007125 [Acyrthosiphon pisum]	sp|P90726|RAB18_CAEBR	81.3	2e-15	Ras-related protein Rab-18 OS=Caenorhabditis briggsae GN=rab-18 PE=3 SV=1	--	--	--	--	--	K07910	4e-37	152	api:100166239	Ras-related protein Rab-18	GO:0035556;GO:0051169//nuclear transport;GO:0006351//transcription, DNA-dependent;GO:0015031//protein transport	GO:0032561//guanyl ribonucleotide binding;GO:0005515//protein binding;GO:0032559//adenyl ribonucleotide binding	GO:0043231//intracellular membrane-bounded organelle	GO
Unigene1293_All	251	134	365	52.5535	124.346	-1.24251	DOWN	2.5155e-19	2.2682e-18	--	--	--	--	--	--	--	--	--	--	--	--	--	--	--	--	--	--	-	-	-	-
Unigene8845_All	842	137	370	16.0169	37.5754	-1.23019	DOWN	2.7214e-19	2.4495e-18	gi|239790779|dbj|BAH71927.1|	541	1e-152	ACYPI006470 [Acyrthosiphon pisum]	--	--	--	--	--	--	--	--	--	--	--	--	--	--	-	-	-	-
Unigene12767_All	542	53	212	9.626	33.4465	-1.79685	DOWN	2.8248e-19	2.5403e-18	gi|193652730|ref|XP_001949657.1|	367	1e-101	PREDICTED: similar to CG9485-PA [Acyrthosiphon pisum]	sp|Q2PQH8|GDE_CANFA	202	1e-51	Glycogen debranching enzyme OS=Canis familiaris GN=AGL PE=2 SV=1	YPR184w_2	165	4e-41	COG3408	Glycogen debranching enzyme	K01196	1e-101	367	api:100159564	glycogen debranching enzyme [EC:2.4.1.25 3.2.1.33]	GO:0005975//carbohydrate metabolic process	GO:0016787//hydrolase activity;GO:0004133//glycogen debranching enzyme activity	-	GO
Unigene16375_All	1010	192	463	18.7133	39.1989	-1.06675	DOWN	3.0171e-19	2.7116e-18	gi|239788036|dbj|BAH70714.1|	286	9e-76	ACYPI003595 [Acyrthosiphon pisum]	sp|Q171H3|MO2B1_AEDAE	149	4e-35	Molybdopterin synthase catalytic subunit 1 OS=Aedes aegypti GN=AAEL007640 PE=3 SV=1	BS_moaE	104	3e-22	COG0314	Molybdopterin converting factor, large subunit	--	--	--	--	--	GO:0009108//coenzyme biosynthetic process	GO:0003824//catalytic activity	GO:0005737//cytoplasm	GO
Unigene7341_All	1640	167	420	10.024	21.8988	-1.12739	DOWN	4.2728e-19	3.83e-18	gi|193610805|ref|XP_001949136.1|	696	0	PREDICTED: similar to apolipophorin [Acyrthosiphon pisum]	sp|Q9U943|APLP_LOCMI	190	6e-61	Apolipophorins OS=Locusta migratoria PE=1 SV=2	--	--	--	--	--	--	--	--	--	--	-	-	-	-
Unigene1309_All	399	23	143	5.6745	30.6462	-2.43314	DOWN	4.531e-19	4.0566e-18	gi|193629557|ref|XP_001950796.1|	94.4	4e-39	PREDICTED: similar to myo-inositol oxygenase [Acyrthosiphon pisum]	--	--	--	--	--	--	--	--	--	K00469	6e-21	64.3	aga:AgaP_AGAP003636	inositol oxygenase [EC:1.13.99.1]	GO:0008152//metabolic process	GO:0003824//catalytic activity	-	GO
Unigene30047_All	426	62	229	14.3269	45.9663	-1.68185	DOWN	5.0601e-19	4.5222e-18	--	--	--	--	--	--	--	--	--	--	--	--	--	--	--	--	--	--	-	-	-	-
Unigene24179_All	549	202	477	36.2201	74.2951	-1.03648	DOWN	5.9964e-19	5.3417e-18	gi|193643545|ref|XP_001948247.1|	214	1e-54	PREDICTED: similar to CG7430 CG7430-PA [Acyrthosiphon pisum]	sp|O08749|DLDH_MOUSE	130	7e-30	Dihydrolipoyl dehydrogenase, mitochondrial OS=Mus musculus GN=Dld PE=1 SV=2	YFL018c	108	4e-24	COG1249	Pyruvate/2-oxoglutarate dehydrogenase complex, dihydrolipoamide dehydrogenase (E3) component, and related enzymes	K00382	1e-55	214	api:100162429	dihydrolipoamide dehydrogenase [EC:1.8.1.4]	GO:0008152//metabolic process;GO:0019725//cellular homeostasis	GO:0030554//adenyl nucleotide binding;GO:0016668//oxidoreductase activity, acting on sulfur group of donors, NAD or NADP as acceptor	GO:0043231//intracellular membrane-bounded organelle	GO
Unigene1419_All	1033	201	475	19.1543	39.3194	-1.03757	DOWN	6.6221e-19	5.8887e-18	gi|193591753|ref|XP_001950299.1|	543	1e-153	PREDICTED: similar to AMPK-beta subunit [Acyrthosiphon pisum]	sp|Q5BIS9|AAKB1_BOVIN	254	9e-67	5'-AMP-activated protein kinase subunit beta-1 OS=Bos taurus GN=PRKAB1 PE=2 SV=3	--	--	--	--	--	K07199	4e-154	543	api:100166968	5'-AMP-activated protein kinase, regulatory beta subunit	GO:0030011//maintenance of cell polarity;GO:0033554//cellular response to stress;GO:0019725//cellular homeostasis	-	-	GO
Unigene30145_All	499	0	67	0	11.4812	-10.1651	DOWN	6.8733e-19	6.1013e-18	gi|195429517|ref|XP_002062805.1|	89.7	4e-17	GK19503 [Drosophila willistoni] >gi|194158890|gb|EDW73791.1| GK19503 [Drosophila willistoni]	sp|Q54HA4|GTAO_DICDI	83.2	7e-16	GATA zinc finger domain-containing protein 15 (Fragment) OS=Dictyostelium discoideum GN=gtaO PE=4 SV=1	jhp0856	52.8	3e-07	COG5651	PPE-repeat proteins	K13143	4e-07	53.9	dvi:Dvir_GJ16769	integrator complex subunit 6	-	-	-	-
Unigene4068_All	320	133	360	40.914	96.1981	-1.23341	DOWN	6.9937e-19	6.2063e-18	--	--	--	--	--	--	--	--	--	--	--	--	--	--	--	--	--	--	-	-	-	-
Unigene9257_All	443	48	199	10.6662	38.4117	-1.8485	DOWN	7.7523e-19	6.8595e-18	gi|193638914|ref|XP_001946359.1|	292	2e-78	PREDICTED: similar to CG3964 CG3964-PA [Acyrthosiphon pisum]	sp|Q14679|TTLL4_HUMAN	79.7	6e-15	Tubulin polyglutamylase TTLL4 OS=Homo sapiens GN=TTLL4 PE=1 SV=2	--	--	--	--	--	--	--	--	--	--	-	-	-	-
Unigene16135_All	874	142	375	15.9936	36.6888	-1.19785	DOWN	8.5393e-19	7.5448e-18	gi|193591977|ref|XP_001947975.1|	552	1e-156	PREDICTED: similar to rab6 GTPase activating protein [Acyrthosiphon pisum]	sp|O60343|TBCD4_HUMAN	97.4	1e-19	TBC1 domain family member 4 OS=Homo sapiens GN=TBC1D4 PE=1 SV=2	--	--	--	--	--	--	--	--	--	--	-	-	-	-
Unigene3631_All	1521	150	388	9.7081	21.8131	-1.16793	DOWN	1.0752e-18	9.4723e-18	gi|194760047|ref|XP_001962253.1|	339	1e-123	GF14535 [Drosophila ananassae] >gi|190615950|gb|EDV31474.1| GF14535 [Drosophila ananassae]	sp|Q14155|ARHG7_HUMAN	265	1e-88	Rho guanine nucleotide exchange factor 7 OS=Homo sapiens GN=ARHGEF7 PE=1 SV=2	SPBC146.13c	56.6	1e-07	COG5022	Myosin heavy chain	K13710	3e-90	265	gga:418761	Rho guanine nucleotide exchange factor 7	-	-	-	-
Unigene26056_All	2218	27	151	1.1983	5.8214	-2.28038	DOWN	1.0885e-18	9.5813e-18	gi|193613344|ref|XP_001951828.1|	1292	0	PREDICTED: similar to nuclear protein localization [Acyrthosiphon pisum]	sp|Q9VBP9|NPL4_DROME	723	0	Nuclear protein localization protein 4 homolog OS=Drosophila melanogaster GN=CG4673 PE=1 SV=3	YBR170c	327	7e-89	COG5100	Nuclear pore protein	K14015	0	1292	api:100163186	nuclear protein localization protein 4 homolog	-	-	GO:0005635//nuclear envelope	GO
Unigene21683_All	208	163	410	77.1427	168.552	-1.12759	DOWN	1.1072e-18	9.7426e-18	--	--	--	--	--	--	--	--	--	--	--	--	--	--	--	--	--	--	-	-	-	-
Unigene5299_All	306	82	266	26.3793	74.3317	-1.49457	DOWN	1.1124e-18	9.7829e-18	--	--	--	--	--	--	--	--	--	--	--	--	--	--	--	--	--	--	-	-	-	-
Unigene25252_All	329	14	117	4.1889	30.4091	-2.85986	DOWN	1.2679e-18	1.1118e-17	--	--	--	--	--	--	--	--	--	--	--	--	--	--	--	--	--	--	-	-	-	-
Unigene25983_All	880	14	117	1.5661	11.3689	-2.85984	DOWN	1.2679e-18	1.1114e-17	gi|156539762|ref|XP_001599946.1|	225	2e-57	PREDICTED: similar to T26F17.17 [Nasonia vitripennis]	sp|P10978|POLX_TOBAC	191	4e-48	Retrovirus-related Pol polyprotein from transposon TNT 1-94 OS=Nicotiana tabacum PE=2 SV=1	--	--	--	--	--	K01951	4e-12	72	cqu:CpipJ_CPIJ000505	GMP synthase (glutamine-hydrolysing) [EC:6.3.5.2]	-	-	-	-
Unigene15655_All	369	115	326	30.679	75.5449	-1.30008	DOWN	1.4128e-18	1.2364e-17	--	--	--	--	--	--	--	--	--	--	--	--	--	--	--	--	--	--	-	-	-	-
Unigene11870_All	1412	200	470	13.9433	28.4628	-1.02951	DOWN	1.6662e-18	1.4551e-17	gi|193718385|ref|XP_001952650.1|	436	0	PREDICTED: similar to AGAP011293-PA [Acyrthosiphon pisum]	sp|Q9V785|3BP5H_DROME	211	8e-54	SH3 domain-binding protein 5 homolog OS=Drosophila melanogaster GN=pcs PE=1 SV=3	--	--	--	--	--	--	--	--	--	--	-	-	-	-
Unigene25126_All	671	50	201	7.3353	25.6146	-1.80404	DOWN	1.9215e-18	1.6747e-17	--	--	--	--	--	--	--	--	--	--	--	--	--	--	--	--	--	--	-	-	-	-
Unigene17743_All	216	74	249	33.7247	98.5734	-1.54739	DOWN	2.038e-18	1.7743e-17	gi|201023319|ref|NP_001128401.1|	132	3e-30	cathepsin B-10270 [Acyrthosiphon pisum] >gi|239788119|dbj|BAH70754.1| ACYPI000021 [Acyrthosiphon pisum]	--	--	--	--	--	--	--	--	--	--	--	--	--	--	-	-	-	-
Unigene14363_All	438	35	168	7.8662	32.7981	-2.05987	DOWN	2.307e-18	2.0027e-17	gi|193636520|ref|XP_001951056.1|	160	1e-38	PREDICTED: similar to CG30380 CG30380-PA [Acyrthosiphon pisum]	--	--	--	--	--	--	--	--	--	--	--	--	--	--	-	-	-	-
Unigene24375_All	261	0	65	0	21.2955	-11.0563	DOWN	2.4e-18	2.0816e-17	gi|193662198|ref|XP_001945175.1|	58.5	7e-08	PREDICTED: hypothetical protein [Acyrthosiphon pisum]	--	--	--	--	--	--	--	--	--	--	--	--	--	--	-	-	-	-
Unigene25048_All	511	0	65	0	10.8769	-10.0871	DOWN	2.4e-18	2.081e-17	gi|62083473|gb|AAX62461.1|	319	3e-86	ribosomal protein S8 [Lysiphlebus testaceipes] >gi|62083475|gb|AAX62462.1| ribosomal protein S8 variant 1 [Lysiphlebus testaceipes]	sp|O76756|RS8_APIME	288	9e-78	40S ribosomal protein S8 OS=Apis mellifera GN=RpS8 PE=2 SV=2	YER102w	199	3e-51	COG2007	Ribosomal protein S8E	K02995	7e-78	288	ame:406126	small subunit ribosomal protein S8e	-	-	-	-
Unigene25984_All	816	36	170	4.3429	17.8145	-2.03632	DOWN	2.5786e-18	2.232e-17	gi|193662087|ref|XP_001945330.1|	370	1e-101	PREDICTED: similar to AGAP000097-PA, partial [Acyrthosiphon pisum]	sp|Q0P483|S2542_DANRE	241	4e-63	Solute carrier family 25 member 42 OS=Danio rerio GN=slc25a42 PE=2 SV=1	--	--	--	--	--	K05863	5e-23	107	hmg:100201388	solute carrier family 25 (mitochondrial carrier; adenine nucleotide translocator)	-	-	-	-
Unigene17484_All	556	34	165	6.0197	25.376	-2.0757	DOWN	3.1852e-18	2.7445e-17	gi|239792867|dbj|BAH72722.1|	321	8e-87	ACYPI006542 [Acyrthosiphon pisum]	sp|Q8K3A0|HSC20_MOUSE	75.1	3e-13	Iron-sulfur cluster co-chaperone protein HscB, mitochondrial OS=Mus musculus GN=Hscb PE=2 SV=2	VC0751	63.2	3e-10	COG1076	DnaJ-domain-containing proteins 1	K04082	6e-86	315	api:100165607	molecular chaperone HscB	-	-	-	-
Unigene7606_All	1381	137	362	9.7656	22.4145	-1.19865	DOWN	3.2587e-18	2.8063e-17	gi|110764917|ref|XP_624384.2|	168	2e-56	PREDICTED: similar to kinesin-associated protein 3 [Apis mellifera]	sp|Q26626|KIFA3_STRPU	176	6e-53	Kinesin-associated protein 3 OS=Strongylocentrotus purpuratus GN=KAP115 PE=1 SV=1	--	--	--	--	--	--	--	--	--	--	-	-	-	-
Unigene14921_All	325	14	115	4.2405	30.2572	-2.83497	DOWN	3.5439e-18	3.0467e-17	--	--	--	--	--	--	--	--	--	--	--	--	--	--	--	--	--	--	-	-	-	-
Unigene29312_All	296	1	70	0.3326	20.2218	-5.92598	DOWN	3.582e-18	3.0777e-17	gi|193622570|ref|XP_001950877.1|	105	6e-22	PREDICTED: similar to transposase domain-containing protein, partial [Acyrthosiphon pisum]	--	--	--	--	--	--	--	--	--	--	--	--	--	--	-	-	-	-
Unigene29413_All	305	0	64	0	17.943	-10.8092	DOWN	4.4848e-18	3.8393e-17	gi|262073238|gb|ACY09448.1|	191	5e-48	cytochrome c oxidase subunit I [Diachasmimorpha longicaudata]	sp|B0FWC7|COX1_AEDAE	184	1e-46	Cytochrome c oxidase subunit 1 OS=Aedes aegypti GN=mt:CoI PE=2 SV=2	Q0070	154	3e-38	COG0843	Heme/copper-type cytochrome/quinol oxidases, subunit 1	K02256	9e-47	184	aag:COX1	cytochrome c oxidase subunit I [EC:1.9.3.1]	-	-	-	-
Unigene29784_All	349	0	64	0	15.6808	-10.6148	DOWN	4.4848e-18	3.8382e-17	--	--	--	--	--	--	--	--	--	--	--	--	--	--	--	--	--	--	-	-	-	-
Unigene17985_All	321	43	184	13.1866	49.0147	-1.89414	DOWN	4.6535e-18	3.9802e-17	--	--	--	--	--	--	--	--	--	--	--	--	--	--	--	--	--	--	-	-	-	-
Unigene17942_All	237	9	99	3.7382	35.7191	-3.25628	DOWN	6.7646e-18	5.7469e-17	--	--	--	--	--	--	--	--	--	--	--	--	--	--	--	--	--	--	-	-	-	-
Unigene9072_All	610	100	294	16.1377	41.2127	-1.35265	DOWN	7.3445e-18	6.2326e-17	gi|239789271|dbj|BAH71270.1|	211	1e-53	ACYPI002704 [Acyrthosiphon pisum]	sp|Q9Y0V3|TIM9B_DROME	63.5	9e-10	Mitochondrial import inner membrane translocase subunit Tim9B OS=Drosophila melanogaster GN=Tim9b PE=3 SV=1	--	--	--	--	--	K10836	7e-10	63.5	dme:Dmel_CG17767	mitochondrial protein-transporting ATPase [EC:3.6.3.51]	-	-	-	-
Unigene9081_All	458	59	216	12.6811	40.3276	-1.66909	DOWN	7.5416e-18	6.3981e-17	gi|239789152|dbj|BAH71218.1|	229	3e-59	ACYPI008262 [Acyrthosiphon pisum]	sp|Q9VC99|UCK_DROME	146	4e-35	Probable uridine-cytidine kinase OS=Drosophila melanogaster GN=CG6364 PE=2 SV=1	SPy1368	66.2	2e-11	COG0572	Uridine kinase	K00876	5e-60	229	api:100167465	uridine kinase [EC:2.7.1.48]	-	-	-	-
Unigene13631_All	809	158	395	19.2256	41.7506	-1.11877	DOWN	7.5709e-18	6.4212e-17	gi|239788284|dbj|BAH70829.1|	406	1e-112	ACYPI002439 [Acyrthosiphon pisum]	sp|O23814|GPX4_SPIOL	126	2e-28	Probable phospholipid hydroperoxide glutathione peroxidase OS=Spinacia oleracea PE=2 SV=1	CC1730	118	1e-26	COG0386	Glutathione peroxidase	K00432	6e-113	406	api:100161198	glutathione peroxidase [EC:1.11.1.9]	-	-	-	-
Unigene17678_All	250	21	132	8.2689	45.149	-2.44893	DOWN	7.8706e-18	6.6697e-17	--	--	--	--	--	--	--	--	--	--	--	--	--	--	--	--	--	--	-	-	-	-
Unigene25964_All	1219	71	239	5.7336	16.7652	-1.54796	DOWN	9.5773e-18	8.0956e-17	gi|193610927|ref|XP_001951460.1|	698	0	PREDICTED: similar to zinc finger protein [Acyrthosiphon pisum]	sp|Q5REH2|ZDHC6_PONAB	281	9e-75	Probable palmitoyltransferase ZDHHC6 OS=Pongo abelii GN=ZDHHC6 PE=3 SV=1	YOL003c	90.5	5e-18	COG5273	Uncharacterized protein containing DHHC-type Zn finger	--	--	--	--	--	-	-	-	-
Unigene1705_All	330	154	387	45.9385	100.279	-1.12625	DOWN	1.0935e-17	9.2252e-17	gi|239787996|dbj|BAH70696.1|	202	2e-51	ACYPI006441 [Acyrthosiphon pisum]	sp|P60901|PSA6_RAT	133	4e-31	Proteasome subunit alpha type-6 OS=Rattus norvegicus GN=Psma6 PE=1 SV=1	YGL011c	80.1	9e-16	COG0638	20S proteasome, alpha and beta subunits	K02730	2e-52	202	api:100165492	20S proteasome subunit alpha 1 [EC:3.4.25.1]	-	-	-	-
Unigene7723_All	272	63	223	22.8004	70.1052	-1.62046	DOWN	1.095e-17	9.2354e-17	--	--	--	--	--	--	--	--	--	--	--	--	--	--	--	--	--	--	-	-	-	-
Unigene28086_All	244	10	101	4.0344	35.3953	-3.13313	DOWN	1.2076e-17	1.0157e-16	--	--	--	--	--	--	--	--	--	--	--	--	--	--	--	--	--	--	-	-	-	-
Unigene13471_All	957	70	236	7.2004	21.087	-1.5502	DOWN	1.4188e-17	1.1891e-16	gi|270017210|gb|EFA13656.1|	66.2	2e-09	hypothetical protein TcasGA2_TC016129 [Tribolium castaneum]	--	--	--	--	--	--	--	--	--	--	--	--	--	--	-	-	-	-
Unigene3917_All	503	69	234	13.5037	39.7797	-1.55868	DOWN	1.452e-17	1.2158e-16	gi|193671802|ref|XP_001950050.1|	188	7e-73	PREDICTED: similar to p38 map kinase [Acyrthosiphon pisum]	sp|O61443|MK14B_DROME	116	1e-46	Mitogen-activated protein kinase 14B OS=Drosophila melanogaster GN=p38b PE=1 SV=1	YBL016w	67.8	2e-19	COG0515	Serine/threonine protein kinase	K04441	1e-73	188	api:100169493	p38 MAP kinase [EC:2.7.11.24]	-	-	-	-
Unigene25363_All	343	0	62	0	15.4565	-10.594	DOWN	1.566e-17	1.3088e-16	gi|68637774|emb|CAH59900.1|	166	2e-40	fatty acid binding protein [Aphidius ervi]	--	--	--	--	--	--	--	--	--	--	--	--	--	--	-	-	-	-
Unigene25977_All	745	22	133	2.9069	15.2654	-2.39271	DOWN	1.6199e-17	1.3519e-16	--	--	--	--	--	--	--	--	--	--	--	--	--	--	--	--	--	--	-	-	-	-
Unigene1935_All	360	108	306	29.5319	72.683	-1.29934	DOWN	1.6307e-17	1.3602e-16	--	--	--	--	--	--	--	--	--	--	--	--	--	--	--	--	--	--	-	-	-	-
Unigene24989_All	3118	124	334	3.9149	9.1598	-1.22634	DOWN	1.7549e-17	1.4621e-16	gi|193690802|ref|XP_001942781.1|	1453	0	PREDICTED: similar to Translocase of outer membrane 34 CG2708-PA [Acyrthosiphon pisum]	sp|Q99KD5|UN45A_MOUSE	477	2e-133	Protein unc-45 homolog A OS=Mus musculus GN=Unc45a PE=1 SV=2	SPAC17G6.19c	55.5	6e-07	COG0457	FOG: TPR repeat	K09553	3e-12	74.7	dre:493606	stress-induced-phosphoprotein 1	-	-	-	-
Unigene19440_All	236	126	337	52.5568	122.105	-1.21617	DOWN	2.0398e-17	1.6954e-16	gi|194747695|ref|XP_001956287.1|	63.5	2e-09	GF24670 [Drosophila ananassae] >gi|190623569|gb|EDV39093.1| GF24670 [Drosophila ananassae]	--	--	--	--	--	--	--	--	--	K06546	2e-10	63.5	dan:Dana_GF24670	CD164 antigen	-	-	-	-
Unigene11140_All	519	15	114	2.8451	18.7824	-2.72283	DOWN	2.4111e-17	1.9996e-16	gi|66559615|ref|XP_625064.1|	169	3e-41	PREDICTED: similar to ZK1236.1, partial [Apis mellifera]	sp|B8D7F7|LEPA_BUCAT	319	5e-87	GTP-binding protein lepA OS=Buchnera aphidicola subsp. Acyrthosiphon pisum (strain Tuc7) GN=lepA PE=3 SV=1	BU260	318	3e-87	COG0481	Membrane GTPase LepA	K03596	4e-29	127	nve:NEMVE_v1g106275	GTP-binding protein LepA	-	-	-	-
Unigene12274_All	583	95	281	16.0408	41.2147	-1.36141	DOWN	2.7323e-17	2.2623e-16	gi|193618063|ref|XP_001951907.1|	381	1e-105	PREDICTED: similar to SID1-like protein [Acyrthosiphon pisum]	sp|Q6Q3F5|SIDT1_RAT	90.9	5e-18	SID1 transmembrane family member 1 OS=Rattus norvegicus GN=Sidt1 PE=2 SV=2	--	--	--	--	--	--	--	--	--	--	-	-	-	-
Unigene26388_All	205	159	392	76.3508	163.511	-1.09867	DOWN	2.9393e-17	2.4303e-16	gi|195135609|ref|XP_002012225.1|	57	2e-07	GI16551 [Drosophila mojavensis] >gi|193918489|gb|EDW17356.1| GI16551 [Drosophila mojavensis]	sp|P32551|QCR2_RAT	48.9	1e-05	Cytochrome b-c1 complex subunit 2, mitochondrial OS=Rattus norvegicus GN=Uqcrc2 PE=1 SV=2	--	--	--	--	--	K00415	2e-28	123	api:100163008	ubiquinol-cytochrome c reductase core subunit 2 [EC:1.10.2.2]	GO:0019538//protein metabolic process	GO:0046914//transition metal ion binding;GO:0004175//endopeptidase activity	-	GO
Unigene17746_All	326	40	173	12.0785	45.3777	-1.90954	DOWN	3.1141e-17	2.572e-16	gi|193683662|ref|XP_001944492.1|	62.4	5e-09	PREDICTED: similar to peroxidase [Acyrthosiphon pisum]	--	--	--	--	--	--	--	--	--	--	--	--	--	--	-	-	-	-
Unigene10430_All	881	141	361	15.7548	35.0385	-1.15315	DOWN	3.533e-17	2.9069e-16	gi|239792061|dbj|BAH72415.1|	234	4e-60	ACYPI003516 [Acyrthosiphon pisum]	sp|Q9HBH1|DEFM_HUMAN	144	8e-34	Peptide deformylase, mitochondrial OS=Homo sapiens GN=PDF PE=1 SV=1	CPn1067	87.8	2e-17	COG0242	N-formylmethionyl-tRNA deformylase	K01462	8e-121	432	api:100162360	[EC:3.5.1.88]	GO:0010467//gene expression	GO:0046914//transition metal ion binding;GO:0016811//hydrolase activity, acting on carbon-nitrogen (but not peptide) bonds, in linear amides	-	GO
Unigene24721_All	480	3	75	0.6152	13.3608	-4.44081	DOWN	3.8421e-17	3.1552e-16	--	--	--	--	--	--	--	--	--	--	--	--	--	--	--	--	--	--	-	-	-	-
Unigene8304_All	1047	18	121	1.6924	9.8822	-2.54576	DOWN	3.9232e-17	3.2192e-16	gi|193634371|ref|XP_001952080.1|	595	1e-169	PREDICTED: similar to F57G4.9 [Acyrthosiphon pisum]	sp|B0BN95|HARB1_RAT	52.4	5e-06	Putative nuclease HARBI1 OS=Rattus norvegicus GN=Harbi1 PE=2 SV=1	--	--	--	--	--	--	--	--	--	--	-	-	-	-
Unigene23613_All	307	22	131	7.0543	36.4877	-2.37084	DOWN	4.1832e-17	3.4251e-16	gi|62861409|gb|AAY16806.1|	178	4e-44	cytochrome oxidase subunit II [Sitobion ibarae]	sp|P29873|COX2_EXERO	108	1e-23	Cytochrome c oxidase subunit 2 OS=Exeristes roborator GN=COII PE=3 SV=1	Q0250	65.1	3e-11	COG1622	Heme/copper-type cytochrome/quinol oxidases, subunit 2	K02261	7e-45	178	api:7055876	cytochrome c oxidase subunit II [EC:1.9.3.1]	-	-	-	-
Unigene6440_All	427	46	185	10.6047	37.0474	-1.80467	DOWN	4.2652e-17	3.4913e-16	gi|193615595|ref|XP_001946488.1|	153	2e-36	PREDICTED: similar to AGAP008228-PA [Acyrthosiphon pisum]	--	--	--	--	--	--	--	--	--	--	--	--	--	--	-	-	-	-
Unigene10645_All	969	122	327	12.3939	28.8561	-1.21925	DOWN	5.2597e-17	4.2879e-16	--	--	--	--	--	--	--	--	--	--	--	--	--	--	--	--	--	--	-	-	-	-
Unigene11288_All	399	42	176	10.3621	37.7184	-1.86395	DOWN	5.3462e-17	4.3561e-16	--	--	--	--	--	--	--	--	--	--	--	--	--	--	--	--	--	--	-	-	-	-
Unigene25204_All	316	0	60	0	16.236	-10.665	DOWN	5.4684e-17	4.4532e-16	--	--	--	--	--	--	--	--	--	--	--	--	--	--	--	--	--	--	-	-	-	-
Unigene29814_All	355	0	60	0	14.4523	-10.4971	DOWN	5.4684e-17	4.4521e-16	--	--	--	--	--	--	--	--	--	--	--	--	--	--	--	--	--	--	-	-	-	-
Unigene29826_All	357	0	60	0	14.3713	-10.489	DOWN	5.4684e-17	4.4509e-16	--	--	--	--	--	--	--	--	--	--	--	--	--	--	--	--	--	--	-	-	-	-
Unigene29940_All	383	0	60	0	13.3957	-10.3876	DOWN	5.4684e-17	4.4497e-16	--	--	--	--	--	--	--	--	--	--	--	--	--	--	--	--	--	--	-	-	-	-
Unigene10390_All	723	149	373	20.287	44.1148	-1.12071	DOWN	5.5866e-17	4.5447e-16	gi|239799494|dbj|BAH70833.1|	420	1e-116	ACYPI009122 [Acyrthosiphon pisum]	sp|P30711|GSTT1_HUMAN	183	9e-46	Glutathione S-transferase theta-1 OS=Homo sapiens GN=GSTT1 PE=1 SV=4	alr4570	70.5	3e-12	COG0625	Glutathione S-transferase	K00799	4e-46	184	dme:Dmel_CG1702	glutathione S-transferase [EC:2.5.1.18]	-	-	-	-
Unigene30133_All	486	15	112	3.0383	19.7059	-2.69729	DOWN	6.6014e-17	5.3543e-16	gi|193693078|ref|XP_001949081.1|	75.9	5e-13	PREDICTED: similar to Y64G10A.7, partial [Acyrthosiphon pisum]	--	--	--	--	--	--	--	--	--	--	--	--	--	--	-	-	-	-
Unigene18944_All	1350	78	247	5.6876	15.6451	-1.45982	DOWN	6.6098e-17	5.3583e-16	gi|239790512|dbj|BAH71813.1|	372	1e-101	ACYPI009338 [Acyrthosiphon pisum]	sp|B4PLB3|WRNXO_DROYA	158	1e-37	Werner Syndrome-like exonuclease OS=Drosophila yakuba GN=WRNexo PE=3 SV=1	SPAC4F10.05c	121	2e-27	COG0321	Lipoate-protein ligase B	K03801	2e-102	372	api:100168658	lipoyl(octanoyl) transferase [EC:2.3.1.181]	-	-	-	-
Unigene8356_All	239	143	362	58.8991	129.516	-1.13682	DOWN	7.2033e-17	5.8316e-16	--	--	--	--	--	--	--	--	--	--	--	--	--	--	--	--	--	--	-	-	-	-
Unigene3910_All	787	83	256	10.3818	27.815	-1.42181	DOWN	7.4566e-17	6.0334e-16	gi|193690868|ref|XP_001947304.1|	536	1e-151	PREDICTED: similar to carboxylesterase; esterase FE4 [Acyrthosiphon pisum]	sp|P35502|ESTF_MYZPE	80.5	1e-14	Esterase FE4 OS=Myzus persicae PE=1 SV=1	--	--	--	--	--	K03927	3e-152	536	api:100162163	carboxylesterase type B [EC:3.1.1.1]	-	-	-	-
Unigene8719_All	419	88	265	20.6747	54.0811	-1.38726	DOWN	8.0884e-17	6.5307e-16	gi|239793520|dbj|BAH72872.1|	150	1e-35	ACYPI004563 [Acyrthosiphon pisum]	--	--	--	--	--	--	--	--	--	--	--	--	--	--	-	-	-	-
Unigene29339_All	298	16	114	5.2854	32.7117	-2.62972	DOWN	9.2828e-17	7.4692e-16	gi|221126299|ref|XP_002165304.1|	80.1	2e-14	PREDICTED: similar to DNA topoisomerase IV subunit B [Hydra magnipapillata]	sp|P57126|GYRB_BUCAI	162	5e-40	DNA gyrase subunit B OS=Buchnera aphidicola subsp. Acyrthosiphon pisum GN=gyrB PE=3 SV=1	BU010	162	1e-40	COG0187	Type IIA topoisomerase (DNA gyrase/topo II, topoisomerase IV), B subunit	--	--	--	--	--	GO:0006259//DNA metabolic process	GO:0003916//DNA topoisomerase activity;GO:0032559//adenyl ribonucleotide binding	GO:0043232;GO:0009536//plastid	GO
Unigene13844_All	643	126	332	19.2899	44.1511	-1.1946	DOWN	9.5599e-17	7.684e-16	gi|239790451|dbj|BAH71786.1|	244	1e-63	ACYPI007748 [Acyrthosiphon pisum]	sp|Q5SSN7|SFT2A_MOUSE	127	8e-29	Vesicle transport protein SFT2A OS=Mus musculus GN=Sft2d1 PE=2 SV=1	--	--	--	--	--	--	--	--	--	--	-	-	-	-
Unigene29697_All	336	0	59	0	15.015	-10.5522	DOWN	1.0218e-16	8.2024e-16	gi|156539768|ref|XP_001598998.1|	94.7	8e-19	PREDICTED: similar to ORF2-encoded protein [Nasonia vitripennis]	sp|Q9NBX4|RTXE_DROME	58.5	1e-08	Probable RNA-directed DNA polymerase from transposon X-element OS=Drosophila melanogaster GN=ORF2 PE=3 SV=1	--	--	--	--	--	K03010	6e-17	85.5	hmg:100208869	DNA-directed RNA polymerase II subunit B [EC:2.7.7.6]	-	-	-	-
Unigene30277_All	667	0	59	0	7.5638	-9.56297	DOWN	1.0218e-16	8.2002e-16	gi|193716185|ref|XP_001946691.1|	131	4e-50	PREDICTED: similar to GH03753p [Acyrthosiphon pisum]	sp|Q9NBX4|RTXE_DROME	48.5	6e-12	Probable RNA-directed DNA polymerase from transposon X-element OS=Drosophila melanogaster GN=ORF2 PE=3 SV=1	--	--	--	--	--	--	--	--	--	--	-	-	-	-
Unigene11403_All	364	20	124	5.4088	29.1296	-2.42911	DOWN	1.0905e-16	8.7445e-16	gi|301630393|ref|XP_002944306.1|	87.4	1e-16	PREDICTED: d-alanine--D-alanine ligase-like [Xenopus (Silurana) tropicalis]	sp|O51927|DDL_BUCAP	157	2e-38	D-alanine--D-alanine ligase OS=Buchnera aphidicola subsp. Schizaphis graminum GN=ddl PE=3 SV=2	ddlB	124	4e-29	COG1181	D-alanine-D-alanine ligase and related ATP-grasp enzymes	--	--	--	--	--	-	-	-	-
Unigene30403_All	1311	52	195	3.9045	12.7188	-1.70375	DOWN	1.0975e-16	8.798e-16	gi|193606301|ref|XP_001944242.1|	753	0	PREDICTED: similar to AGAP003261-PA, partial [Acyrthosiphon pisum]	--	--	--	--	--	--	--	--	--	--	--	--	--	--	-	-	-	-
Unigene2309_All	492	81	251	16.2065	43.6237	-1.42854	DOWN	1.1655e-16	9.3159e-16	gi|239793416|dbj|BAH72828.1|	256	2e-67	ACYPI004138 [Acyrthosiphon pisum]	sp|A0JPA6|LYRM7_XENTR	76.3	9e-14	LYR motif-containing protein 7 OS=Xenopus tropicalis GN=lyrm7 PE=3 SV=1	--	--	--	--	--	--	--	--	--	--	-	-	-	-
Unigene9479_All	337	115	312	33.5922	79.166	-1.23675	DOWN	1.2587e-16	1.0043e-15	gi|193683363|ref|XP_001950992.1|	202	4e-51	PREDICTED: similar to AGAP005124-PC [Acyrthosiphon pisum]	sp|P30839|AL3A2_RAT	80.1	4e-15	Fatty aldehyde dehydrogenase OS=Rattus norvegicus GN=Aldh3a2 PE=1 SV=1	Rv0147	60.8	6e-10	COG1012	NAD-dependent aldehyde dehydrogenases	K00128	2e-17	87	cin:100175301	aldehyde dehydrogenase (NAD+) [EC:1.2.1.3]	-	-	-	-
Unigene30422_All	2158	106	296	4.8353	11.7288	-1.27838	DOWN	1.3186e-16	1.0504e-15	gi|193718441|ref|XP_001950294.1|	1401	0	PREDICTED: similar to sec-23 interacting protein P125 [Acyrthosiphon pisum]	sp|Q80Y98|DDHD2_MOUSE	332	5e-90	Phospholipase DDHD2 OS=Mus musculus GN=Ddhd2 PE=1 SV=2	--	--	--	--	--	K13619	1e-45	184	cin:100180467	phospholipase DDHD1 [EC:3.1.1.-]	-	-	-	-
Unigene25507_All	354	19	121	5.2835	29.2278	-2.46778	DOWN	1.3685e-16	1.0873e-15	--	--	--	--	--	--	--	--	--	--	--	--	--	--	--	--	--	--	-	-	-	-
Unigene29902_All	374	29	145	7.633	33.1521	-2.11878	DOWN	1.4288e-16	1.1342e-15	gi|301629347|ref|XP_002943804.1|	55.1	7e-07	PREDICTED: ribonucleoside-diphosphate reductase subunit alpha-like [Xenopus (Silurana) tropicalis]	sp|P57276|RIR1_BUCAI	245	5e-65	Ribonucleoside-diphosphate reductase subunit alpha OS=Buchnera aphidicola subsp. Acyrthosiphon pisum GN=nrdA PE=3 SV=1	BU179	245	1e-65	COG0209	Ribonucleotide reductase, alpha subunit	K10807	5e-06	49.3	smm:Smp_009030	ribonucleoside-diphosphate reductase subunit M1 [EC:1.17.4.1]	-	-	-	-
Unigene24392_All	693	26	138	3.6933	17.0279	-2.20492	DOWN	1.4378e-16	1.1412e-15	gi|193661993|ref|XP_001946779.1|	41.6	6e-07	PREDICTED: similar to pol-like protein, partial [Acyrthosiphon pisum]	--	--	--	--	--	--	--	--	--	--	--	--	--	--	-	-	-	-
Unigene29754_All	345	131	339	37.3786	84.0223	-1.16856	DOWN	1.5529e-16	1.2305e-15	--	--	--	--	--	--	--	--	--	--	--	--	--	--	--	--	--	--	-	-	-	-
Unigene14159_All	237	94	274	39.0436	98.859	-1.34029	DOWN	1.5574e-16	1.2337e-15	gi|239790884|dbj|BAH71976.1|	124	8e-28	ACYPI004137 [Acyrthosiphon pisum]	sp|P40506|PPCS_YEAST	61.6	1e-09	Phosphopantothenate--cysteine ligase CAB2 OS=Saccharomyces cerevisiae GN=CAB2 PE=1 SV=1	YIL083c	61.6	3e-10	COG0452	Phosphopantothenoylcysteine synthetase/decarboxylase	K01922	1e-11	67.8	nve:NEMVE_v1g163564	phosphopantothenate-cysteine ligase [EC:6.3.2.5]	GO:0007010//cytoskeleton organization;GO:0007423//sensory organ development;GO:0055088//lipid homeostasis;GO:0006139//nucleobase, nucleoside, nucleotide and nucleic acid metabolic process;GO:0000904//cell morphogenesis involved in differentiation;GO:0007300//ovarian nurse cell to oocyte transport;GO:0007472//wing disc morphogenesis;GO:0016477//cell migration;GO:0007293//germarium-derived egg cham…	-	-	GO
Unigene18778_All	775	91	268	11.5587	29.5697	-1.35514	DOWN	1.8781e-16	1.4824e-15	--	--	--	--	--	--	--	--	--	--	--	--	--	--	--	--	--	--	-	-	-	-
Unigene25723_All	465	0	58	0	10.6657	-10.0588	DOWN	1.9095e-16	1.506e-15	gi|193669491|ref|XP_001951666.1|	195	4e-49	PREDICTED: similar to blastopia polyprotein [Acyrthosiphon pisum]	sp|Q99315|YG31B_YEAST	96.7	5e-20	Transposon Ty3-G Gag-Pol polyprotein OS=Saccharomyces cerevisiae GN=TY3B-G PE=1 SV=3	YGR109w-b_2	96.7	1e-20	COG2801	Transposase and inactivated derivatives	K04228	9e-15	79	dre:100151502	arginine vasopressin receptor 2	-	-	-	-
Unigene1806_All	429	153	375	35.1079	74.746	-1.0902	DOWN	2.181e-16	1.7139e-15	gi|239791777|dbj|BAH72310.1|	223	2e-57	ACYPI006860 [Acyrthosiphon pisum]	sp|Q3ZBR7|RM18_BOVIN	68.9	9e-12	39S ribosomal protein L18, mitochondrial OS=Bos taurus GN=MRPL18 PE=2 SV=1	--	--	--	--	--	--	--	--	--	--	-	-	-	-
Unigene25787_All	1422	52	193	3.5998	11.6057	-1.68884	DOWN	2.4015e-16	1.8838e-15	gi|193605943|ref|XP_001943805.1|	736	0	PREDICTED: similar to T28H10.3 [Acyrthosiphon pisum]	sp|Q95M12|LGMN_BOVIN	252	5e-66	Legumain OS=Bos taurus GN=LGMN PE=1 SV=1	YDR331w	119	1e-26	COG5206	Glycosylphosphatidylinositol transamidase (GPIT), subunit GPI8	K01369	6e-88	324	api:100162169	legumain [EC:3.4.22.34]	-	-	-	-
Unigene4064_All	309	54	197	17.2031	54.5157	-1.664	DOWN	2.4246e-16	1.8999e-15	gi|239790574|dbj|BAH71840.1|	113	2e-24	ACYPI007105 [Acyrthosiphon pisum]	sp|Q9VCI5|DHSD_DROME	48.9	1e-05	Putative succinate dehydrogenase [ubiquinone] cytochrome b small subunit, mitochondrial OS=Drosophila melanogaster GN=CG10219 PE=1 SV=1	--	--	--	--	--	K00237	2e-25	113	api:100166213	succinate dehydrogenase (ubiquinone) membrane anchor subunit [EC:1.3.5.1]	-	-	-	-
Unigene6991_All	814	132	339	15.9632	35.6114	-1.15759	DOWN	2.5966e-16	2.0315e-15	gi|193669098|ref|XP_001948669.1|	533	1e-150	PREDICTED: similar to CG11534 CG11534-PA [Acyrthosiphon pisum]	sp|Q9VTT9|DEFI8_DROME	166	2e-40	Differentially expressed in FDCP 8 homolog OS=Drosophila melanogaster GN=CG11534 PE=1 SV=1	--	--	--	--	--	--	--	--	--	--	-	-	-	-
Unigene30252_All	622	35	157	5.5392	21.5836	-1.96219	DOWN	2.7203e-16	2.1261e-15	gi|193580113|ref|XP_001944545.1|	400	1e-110	PREDICTED: similar to AGAP010870-PA [Acyrthosiphon pisum]	sp|Q4R3Y4|S27A4_MACFA	210	5e-54	Long-chain fatty acid transport protein 4 OS=Macaca fascicularis GN=SLC27A4 PE=2 SV=1	PA2893	152	3e-37	COG0318	Acyl-CoA synthetases (AMP-forming)/AMP-acid ligases II	K08745	2e-111	400	api:100166958	solute carrier family 27 (fatty acid transporter), member 1/4 [EC:6.2.1.-]	-	GO:0003824//catalytic activity	-	GO
Unigene17611_All	275	22	127	7.8752	39.4898	-2.32609	DOWN	2.7545e-16	2.1523e-15	--	--	--	--	sp|B8D803|TIG_BUCAT	106	4e-23	Trigger factor OS=Buchnera aphidicola subsp. Acyrthosiphon pisum (strain Tuc7) GN=tig PE=3 SV=1	BU474	104	4e-23	COG0544	FKBP-type peptidyl-prolyl cis-trans isomerase (trigger factor)	--	--	--	--	--	-	-	-	-
Unigene6432_All	339	137	347	39.7824	87.5273	-1.1376	DOWN	3.012e-16	2.3505e-15	gi|193643455|ref|XP_001947142.1|	163	1e-39	PREDICTED: similar to GA19436-PA [Acyrthosiphon pisum]	sp|O18405|SURF4_DROME	111	2e-24	Surfeit locus protein 4 homolog OS=Drosophila melanogaster GN=Surf4 PE=2 SV=1	--	--	--	--	--	--	--	--	--	--	-	-	GO:0044444//cytoplasmic part	GO
Unigene2157_All	796	164	392	20.2815	42.1102	-1.05401	DOWN	3.0941e-16	2.412e-15	gi|251823887|ref|NP_001156512.1|	368	1e-100	nuclear import 7 [Acyrthosiphon pisum] >gi|239792558|dbj|BAH72609.1| ACYPI003208 [Acyrthosiphon pisum]	sp|A4QND5|NIP7_XENTR	261	4e-69	60S ribosome subunit biogenesis protein NIP7 homolog OS=Xenopus tropicalis GN=nip7 PE=2 SV=1	SPCC320.11c	217	2e-56	COG1374	Protein involved in ribosomal biogenesis, contains PUA domain	K07565	2e-101	368	api:100162027	60S ribosome subunit biogenesis protein NIP7	GO:0042254//ribosome biogenesis	GO:0003676//nucleic acid binding	GO:0031981//nuclear lumen	GO
Unigene8865_All	460	119	316	25.4659	58.7413	-1.20581	DOWN	3.1746e-16	2.4722e-15	gi|239789193|dbj|BAH71236.1|	274	6e-73	ACYPI27183 [Acyrthosiphon pisum]	sp|Q9D113|DNLZ_MOUSE	98.6	1e-20	DNL-type zinc finger protein OS=Mus musculus GN=Dnlz PE=2 SV=1	--	--	--	--	--	--	--	--	--	--	-	-	-	-
Unigene7037_All	1098	62	212	5.5585	16.51	-1.57057	DOWN	3.2829e-16	2.5546e-15	gi|13937007|gb|AAK50007.1|AF363237_1	120	1e-25	transcription termination-antitermination factor [Homo sapiens]	sp|P57459|NUSA_BUCAI	495	8e-161	Transcription elongation protein nusA OS=Buchnera aphidicola subsp. Acyrthosiphon pisum GN=nusA PE=3 SV=1	BU378	495	2e-161	COG0195	Transcription elongation factor	--	--	--	--	--	-	-	-	-
Unigene4861_All	347	48	184	13.617	45.3422	-1.73545	DOWN	3.3725e-16	2.623e-15	--	--	--	--	--	--	--	--	--	--	--	--	--	--	--	--	--	--	-	-	-	-
Unigene25529_All	333	14	106	4.1386	27.2192	-2.71741	DOWN	3.4536e-16	2.684e-15	gi|193690603|ref|XP_001946222.1|	70.9	1e-11	PREDICTED: similar to adenylate cyclase [Acyrthosiphon pisum]	--	--	--	--	--	--	--	--	--	--	--	--	--	--	-	-	-	-
Unigene30314_All	760	29	143	3.7563	16.0893	-2.09872	DOWN	3.4822e-16	2.7055e-15	gi|110764599|ref|XP_001122351.1|	116	1e-24	PREDICTED: similar to CG1750-PB, isoform B [Apis mellifera]	sp|B8D822|FMT_BUCAT	384	3e-106	Methionyl-tRNA formyltransferase OS=Buchnera aphidicola subsp. Acyrthosiphon pisum (strain Tuc7) GN=fmt PE=3 SV=1	BU497	384	7e-107	COG0223	Methionyl-tRNA formyltransferase	K00604	2e-49	195	nve:NEMVE_v1g156333	methionyl-tRNA formyltransferase [EC:2.1.2.9]	-	GO:0016740//transferase activity	-	GO
Unigene30387_All	1097	56	200	5.0252	15.5897	-1.63334	DOWN	3.5478e-16	2.7537e-15	gi|91085387|ref|XP_966471.1|	506	1e-142	PREDICTED: similar to AGAP001153-PA [Tribolium castaneum]	sp|Q9Y2S7|PDIP2_HUMAN	456	2e-127	Polymerase delta-interacting protein 2 OS=Homo sapiens GN=POLDIP2 PE=1 SV=1	BMEI1618	92.8	9e-19	COG2967	Uncharacterized protein affecting Mg2+/Co2+ transport	K10290	7e-09	61.6	tgu:100227808	F-box protein 3	-	-	-	-
Unigene26251_All	202	3	71	1.462	30.0553	-4.3616	DOWN	4.0102e-16	3.1077e-15	gi|193676514|ref|XP_001943627.1|	65.1	7e-10	PREDICTED: similar to glutamic-oxaloacetic transaminase 1, soluble (aspartate aminotransferase 1) [Acyrthosiphon pisum]	--	--	--	--	--	--	--	--	--	--	--	--	--	--	-	-	-	-
Unigene8834_All	389	83	251	21.0038	55.1745	-1.39335	DOWN	4.1996e-16	3.2495e-15	gi|193688090|ref|XP_001952120.1|	65.9	4e-10	PREDICTED: hypothetical protein [Acyrthosiphon pisum]	--	--	--	--	--	--	--	--	--	--	--	--	--	--	-	-	-	-
Unigene30332_All	833	44	175	5.1997	17.9642	-1.78862	DOWN	4.5315e-16	3.5001e-15	--	--	--	--	--	--	--	--	--	--	--	--	--	--	--	--	--	--	-	-	-	-
Unigene407_All	949	142	354	14.7297	31.8971	-1.1147	DOWN	4.5957e-16	3.5461e-15	gi|193664569|ref|XP_001948159.1|	439	1e-122	PREDICTED: similar to CG1620 CG1620-PA [Acyrthosiphon pisum]	sp|Q5ZKT9|MIER1_CHICK	139	4e-32	Mesoderm induction early response protein 1 OS=Gallus gallus GN=MIER1 PE=2 SV=1	--	--	--	--	--	K05628	5e-10	65.1	bta:535394	arginine-glutamic acid dipeptide (RE) repeats	-	-	-	-
Unigene5624_All	514	56	199	10.7249	33.1058	-1.62612	DOWN	5.1968e-16	4.0037e-15	--	--	--	--	--	--	--	--	--	--	--	--	--	--	--	--	--	--	-	-	-	-
Unigene14932_All	372	23	128	6.0863	29.4226	-2.27329	DOWN	5.3488e-16	4.1187e-15	gi|221124262|ref|XP_002159653.1|	147	1e-34	PREDICTED: similar to CDK5 regulatory subunit associated protein 1 [Hydra magnipapillata]	sp|P57516|MIAB_BUCAI	231	1e-60	(Dimethylallyl)adenosine tRNA methylthiotransferase miaB OS=Buchnera aphidicola subsp. Acyrthosiphon pisum GN=miaB PE=3 SV=1	BU441	231	2e-61	COG0621	2-methylthioadenine synthetase	--	--	--	--	--	GO:0000079//regulation of cyclin-dependent protein kinase activity	GO:0005488//binding	-	GO
Unigene3073_All	459	116	309	24.878	57.5652	-1.21033	DOWN	5.5421e-16	4.2633e-15	--	--	--	--	--	--	--	--	--	--	--	--	--	--	--	--	--	--	-	-	-	-
Unigene12387_All	433	108	295	24.5531	58.257	-1.24653	DOWN	5.6132e-16	4.3158e-15	--	--	--	--	--	--	--	--	--	--	--	--	--	--	--	--	--	--	-	-	-	-
Unigene24387_All	347	19	118	5.3901	29.0781	-2.43155	DOWN	5.7952e-16	4.4534e-15	--	--	--	--	--	--	--	--	--	--	--	--	--	--	--	--	--	--	-	-	-	-
Unigene30209_All	572	0	56	0	8.3716	-9.70936	DOWN	6.6676e-16	5.1108e-15	gi|170571448|ref|XP_001891732.1|	142	5e-33	CG15780-PA [Brugia malayi]	sp|Q54UW4|Y0777_DICDI	89	2e-17	Bromodomain-containing protein DDB_G0280777 OS=Dictyostelium discoideum GN=DDB_G0280777 PE=4 SV=1	--	--	--	--	--	K13168	7e-14	76.6	nvi:100169978	splicing factor, arginine/serine-rich 16	-	-	-	-
Unigene16551_All	885	105	289	11.6793	27.9234	-1.25752	DOWN	7.0677e-16	5.4121e-15	gi|193610763|ref|XP_001947884.1|	380	1e-104	PREDICTED: similar to transmembrane trafficking protein [Acyrthosiphon pisum]	sp|A0AQ71|TMEDA_DROSI	230	9e-60	Transmembrane emp24 domain-containing protein bai OS=Drosophila simulans GN=bai PE=3 SV=1	--	--	--	--	--	K01529	3e-07	55.8	mcc:709884	[EC:3.6.1.-]	-	-	-	-
Unigene30040_All	422	7	84	1.6329	17.0208	-3.38179	DOWN	7.5334e-16	5.7599e-15	gi|91087001|ref|XP_973791.1|	67.4	1e-10	PREDICTED: similar to CG14205 CG14205-PA [Tribolium castaneum]	--	--	--	--	--	--	--	--	--	--	--	--	--	--	-	-	-	-
Unigene25281_All	660	10	93	1.4915	12.0491	-3.01409	DOWN	8.3657e-16	6.3786e-15	--	--	--	--	--	--	--	--	--	--	--	--	--	--	--	--	--	--	-	-	-	-
Unigene12805_All	262	67	219	25.1735	71.4754	-1.50554	DOWN	8.6379e-16	6.5845e-15	gi|239790143|dbj|BAH71651.1|	84.3	1e-15	ACYPI006948 [Acyrthosiphon pisum]	--	--	--	--	--	--	--	--	--	--	--	--	--	--	-	GO:0032561//guanyl ribonucleotide binding	-	GO
Unigene13307_All	1693	156	375	9.0706	18.9404	-1.0622	DOWN	8.9591e-16	6.8276e-15	gi|193716123|ref|XP_001943586.1|	1123	0	PREDICTED: similar to zinc finger, NFX1-type containing 1 [Acyrthosiphon pisum]	sp|Q8R151|ZNFX1_MOUSE	275	6e-73	NFX1-type zinc finger-containing protein 1 OS=Mus musculus GN=Znfx1 PE=2 SV=2	SPCC1739.03	155	2e-37	COG1112	Superfamily I DNA and RNA helicases and helicase subunits	K12874	3e-15	83.6	bmy:Bm1_22610	intron-binding protein aquarius	-	-	-	-
Unigene18274_All	421	34	152	7.95	30.8728	-1.95731	DOWN	9.0293e-16	6.8759e-15	gi|239790568|dbj|BAH71837.1|	105	5e-22	ACYPI002492 [Acyrthosiphon pisum]	--	--	--	--	--	--	--	--	--	K00669	2e-07	53.9	dme:Dmel_CG3318	arylalkylamine N-acetyltransferase [EC:2.3.1.87]	-	GO:0016407//acetyltransferase activity	-	GO
Unigene16013_All	271	126	324	45.769	102.233	-1.15941	DOWN	1.0854e-15	8.2382e-15	gi|239790439|dbj|BAH71781.1|	112	4e-24	ACYPI000743 [Acyrthosiphon pisum]	--	--	--	--	--	--	--	--	--	--	--	--	--	--	-	-	-	-
Unigene30107_All	466	2	65	0.4225	11.9273	-4.81917	DOWN	1.2227e-15	9.2482e-15	gi|307215448|gb|EFN90112.1|	103	1e-21	Putative AC transposase [Harpegnathos saltator]	--	--	--	--	--	--	--	--	--	--	--	--	--	--	-	-	-	-
Unigene30341_All	863	34	151	3.8783	14.9617	-1.94778	DOWN	1.3835e-15	1.043e-14	gi|193659748|ref|XP_001946449.1|	562	1e-159	PREDICTED: similar to AGAP010399-PA [Acyrthosiphon pisum]	sp|A8MRX0|GSOX5_ARATH	189	3e-47	Flavin-containing monooxygenase FMO GS-OX5 OS=Arabidopsis thaliana GN=FMOGS-OX5 PE=2 SV=2	mlr7328	157	2e-38	COG2072	Predicted flavoprotein involved in K+ transport	K00485	5e-64	244	dme:Dmel_CG3006	dimethylaniline monooxygenase (N-oxide forming) [EC:1.14.13.8]	-	GO:0003824//catalytic activity;GO:0005488//binding	-	GO
Unigene14244_All	448	168	393	36.9149	75.0116	-1.02291	DOWN	1.4344e-15	1.0807e-14	--	--	--	--	--	--	--	--	--	--	--	--	--	--	--	--	--	--	-	-	-	-
Unigene25114_All	940	31	144	3.2464	13.0993	-2.01258	DOWN	1.6298e-15	1.2257e-14	gi|193669360|ref|XP_001948831.1|	596	1e-169	PREDICTED: similar to CG2614 CG2614-PA [Acyrthosiphon pisum]	sp|Q6NTR1|MTL13_XENLA	205	4e-52	Methyltransferase-like protein 13 OS=Xenopus laevis GN=mettl13 PE=2 SV=1	--	--	--	--	--	K01415	2e-20	99.8	mmu:107522	endothelin-converting enzyme [EC:3.4.24.71]	-	-	-	-
Unigene18784_All	609	90	259	14.5477	36.3661	-1.3218	DOWN	2.0708e-15	1.5489e-14	gi|193618063|ref|XP_001951907.1|	323	2e-87	PREDICTED: similar to SID1-like protein [Acyrthosiphon pisum]	sp|Q9NXL6|SIDT1_HUMAN	58.5	3e-08	SID1 transmembrane family member 1 OS=Homo sapiens GN=SIDT1 PE=2 SV=2	--	--	--	--	--	--	--	--	--	--	-	-	-	-
Unigene29135_All	284	15	105	5.1993	31.6144	-2.60419	DOWN	2.1703e-15	1.6229e-14	--	--	--	--	--	--	--	--	--	--	--	--	--	--	--	--	--	--	-	-	-	-
Unigene25898_All	557	7	82	1.2371	12.5885	-3.34707	DOWN	2.2488e-15	1.6803e-14	gi|290997005|ref|XP_002681072.1|	197	2e-49	2-oxoglutarate dehydrogenase [Naegleria gruberi] >gi|284094695|gb|EFC48328.1| 2-oxoglutarate dehydrogenase [Naegleria gruberi]	sp|P57388|ODO1_BUCAI	340	3e-93	2-oxoglutarate dehydrogenase E1 component OS=Buchnera aphidicola subsp. Acyrthosiphon pisum GN=sucA PE=3 SV=1	BU302	340	7e-94	COG0567	2-oxoglutarate dehydrogenase complex, dehydrogenase (E1) component, and related enzymes	K00164	2e-47	188	smm:Smp_044970	2-oxoglutarate dehydrogenase E1 component [EC:1.2.4.2]	-	-	-	-
Unigene17367_All	376	21	120	5.498	27.2902	-2.3114	DOWN	2.3358e-15	1.7428e-14	--	--	--	--	--	--	--	--	--	--	--	--	--	--	--	--	--	--	-	-	-	-
Unigene30307_All	743	10	91	1.3249	10.4729	-2.98271	DOWN	2.3908e-15	1.7834e-14	gi|307180389|gb|EFN68415.1|	107	6e-22	Ribonucleoside-diphosphate reductase large subunit [Camponotus floridanus]	sp|P57276|RIR1_BUCAI	442	8e-124	Ribonucleoside-diphosphate reductase subunit alpha OS=Buchnera aphidicola subsp. Acyrthosiphon pisum GN=nrdA PE=3 SV=1	BU179	442	2e-124	COG0209	Ribonucleotide reductase, alpha subunit	K10807	2e-23	109	nvi:100116236	ribonucleoside-diphosphate reductase subunit M1 [EC:1.17.4.1]	-	-	-	-
Unigene8926_All	409	73	227	17.5699	47.4588	-1.43357	DOWN	2.8103e-15	2.0891e-14	gi|15144367|gb|AAK84461.1|AC006679_2	75.5	5e-13	Hypothetical protein R13A5.10 [Caenorhabditis elegans]	sp|P57343|Y255_BUCAI	163	4e-40	Uncharacterized protein BU255 OS=Buchnera aphidicola subsp. Acyrthosiphon pisum GN=BU255 PE=3 SV=1	BU255	163	9e-41	COG0590	Cytosine/adenosine deaminases	K01500	3e-09	60.1	dre:100034610	[EC:3.5.4.-]	-	-	-	-
Unigene15983_All	381	28	136	7.2344	30.5231	-2.07696	DOWN	2.8222e-15	2.0974e-14	--	--	--	--	--	--	--	--	--	--	--	--	--	--	--	--	--	--	-	-	-	-
Unigene12919_All	843	134	334	15.6476	33.8792	-1.11446	DOWN	3.1018e-15	2.3018e-14	gi|193603524|ref|XP_001944616.1|	488	1e-136	PREDICTED: similar to UPF0568 protein C14orf166 [Acyrthosiphon pisum]	sp|Q63ZS0|CN166_XENLA	157	9e-38	UPF0568 protein C14orf166 homolog OS=Xenopus laevis PE=2 SV=1	--	--	--	--	--	--	--	--	--	--	-	-	-	-
Unigene3331_All	1123	120	310	10.5189	23.6046	-1.16608	DOWN	3.3589e-15	2.4853e-14	gi|193624652|ref|XP_001952655.1|	706	0	PREDICTED: similar to retinal degeneration B CG11111-PA [Acyrthosiphon pisum]	sp|P43125|RDGB_DROME	498	3e-140	Protein retinal degeneration B OS=Drosophila melanogaster GN=rdgB PE=1 SV=2	CAC2938	97.1	5e-20	COG5083	Uncharacterized protein involved in plasmid maintenance	--	--	--	--	--	-	-	-	-
Unigene3338_All	460	7	81	1.498	15.0571	-3.32933	DOWN	3.8801e-15	2.8647e-14	--	--	--	--	--	--	--	--	--	--	--	--	--	--	--	--	--	--	-	-	-	-
Unigene30186_All	543	19	114	3.4445	17.9523	-2.3818	DOWN	3.9086e-15	2.8836e-14	--	--	--	--	--	--	--	--	--	--	--	--	--	--	--	--	--	--	-	-	-	-
Unigene29746_All	343	0	53	0	13.2128	-10.3677	DOWN	4.3506e-15	3.2034e-14	gi|51951298|gb|AAU15118.1|	231	6e-60	elongation factor-1 alpha [Stizoides foxi]	sp|Q26487|EF1A_SPOFR	228	1e-59	Elongation factor 1-alpha (Fragment) OS=Spodoptera frugiperda PE=1 SV=1	YPR080w	182	1e-46	COG5256	Translation elongation factor EF-1alpha (GTPase)	K03231	9e-60	227	ame:544670	elongation factor EF-1 alpha subunit [EC:3.6.5.3]	-	-	-	-
Unigene15641_All	1268	170	392	13.1978	26.4351	-1.00216	DOWN	4.5334e-15	3.3356e-14	gi|307182747|gb|EFN69871.1|	382	1e-104	Solute carrier family 25 member 44 [Camponotus floridanus]	sp|Q96H78|S2544_HUMAN	255	4e-67	Solute carrier family 25 member 44 OS=Homo sapiens GN=SLC25A44 PE=2 SV=1	--	--	--	--	--	K03454	8e-15	81.6	dre:406393	mitochondrial carrier protein, MC family	-	-	-	-
Unigene5036_All	354	43	167	11.9574	40.3392	-1.75428	DOWN	4.9288e-15	3.6177e-14	gi|213948232|ref|YP_002323937.1|	219	3e-56	NADH dehydrogenase subunit 5 [Acyrthosiphon pisum] >gi|212290753|gb|ACJ23583.1| NADH dehydrogenase subunit 5 [Acyrthosiphon pisum]	sp|Q36428|NU5M_LOCMI	120	3e-27	NADH-ubiquinone oxidoreductase chain 5 OS=Locusta migratoria GN=ND5 PE=3 SV=1	XF0316	93.6	8e-20	COG1009	NADH:ubiquinone oxidoreductase subunit 5 (chain L)/Multisubunit Na+/H+ antiporter, MnhA subunit	K03883	2e-26	116	tca:803820	NADH dehydrogenase I subunit 5 [EC:1.6.5.3]	-	-	-	-
Unigene30357_All	946	48	177	4.9948	15.9991	-1.67949	DOWN	5.2964e-15	3.8847e-14	gi|193641141|ref|XP_001944200.1|	426	1e-118	PREDICTED: similar to carboxylase:pyruvate/acetyl-coa/propionyl-coa [Acyrthosiphon pisum]	sp|P11498|PYC_HUMAN	268	5e-71	Pyruvate carboxylase, mitochondrial OS=Homo sapiens GN=PC PE=1 SV=2	BH2625	214	2e-55	COG1038	Pyruvate carboxylase	K01958	1e-118	426	api:100162105	pyruvate carboxylase [EC:6.4.1.1]	GO:0032787;GO:0006006//glucose metabolic process	GO:0019842//vitamin binding;GO:0016885;GO:0032559//adenyl ribonucleotide binding	GO:0031980//mitochondrial lumen;GO:0015630//microtubule cytoskeleton	GO
Unigene17365_All	256	49	179	18.842	59.7898	-1.66595	DOWN	5.3156e-15	3.8979e-14	--	--	--	--	--	--	--	--	--	--	--	--	--	--	--	--	--	--	-	-	-	-
Unigene13355_All	1058	99	272	9.2113	21.9835	-1.25494	DOWN	5.5026e-15	4.0311e-14	gi|193688174|ref|XP_001946849.1|	667	0	PREDICTED: similar to CG9990 CG9990-PA [Acyrthosiphon pisum]	sp|Q8T674|ABCGK_DICDI	105	7e-22	ABC transporter G family member 20 OS=Dictyostelium discoideum GN=abcG20 PE=3 SV=1	mlr4596	53.1	8e-07	COG0842	ABC-type multidrug transport system, permease component	--	--	--	--	--	-	-	-	-
Unigene29973_All	392	12	95	3.0135	20.7229	-2.78171	DOWN	5.6655e-15	4.1454e-14	gi|221106666|ref|XP_002165758.1|	69.7	3e-11	PREDICTED: similar to predicted protein [Hydra magnipapillata]	--	--	--	--	--	--	--	--	--	--	--	--	--	--	-	-	-	-
Unigene24651_All	578	21	118	3.5765	17.4569	-2.28718	DOWN	5.9387e-15	4.3411e-14	gi|193697793|ref|XP_001950864.1|	95.1	1e-18	PREDICTED: similar to werner syndrome helicase [Acyrthosiphon pisum]	sp|O93530|WRN_XENLA	53.9	7e-07	Werner syndrome ATP-dependent helicase homolog OS=Xenopus laevis GN=wrn PE=2 SV=1	--	--	--	--	--	K10900	1e-07	55.8	ecb:100062021	werner syndrome ATP-dependent helicase [EC:3.6.1.-]	-	-	-	-
Unigene17051_All	499	139	340	27.4211	58.2629	-1.08729	DOWN	6.1479e-15	4.4908e-14	--	--	--	--	--	--	--	--	--	--	--	--	--	--	--	--	--	--	-	-	-	-
Unigene5241_All	206	43	166	20.5481	68.9057	-1.74562	DOWN	7.3507e-15	5.3513e-14	gi|91088997|ref|XP_967529.1|	92	6e-18	PREDICTED: similar to Cytochrome c oxidase copper chaperone [Tribolium castaneum]	sp|P56394|COX17_MOUSE	82.4	8e-16	Cytochrome c oxidase copper chaperone OS=Mus musculus GN=Cox17 PE=2 SV=2	--	--	--	--	--	K02260	6e-19	92	cel:F40G9.2	cytochrome c oxidase subunit XVII assembly protein	-	-	-	-
Unigene25708_All	848	3	66	0.3483	6.6552	-4.25608	DOWN	7.4331e-15	5.41e-14	gi|193690765|ref|XP_001948214.1|	424	1e-117	PREDICTED: similar to gag-pol polyprotein [Acyrthosiphon pisum]	sp|A1Z651|POL_XMRV6	103	2e-21	Gag-Pol polyprotein OS=Xenotropic MuLV-related virus (isolate VP62) GN=gag-pol PE=3 SV=1	SPAC9.04	67.4	3e-11	COG2801	Transposase and inactivated derivatives	K04228	3e-20	98.6	dre:100151502	arginine vasopressin receptor 2	-	-	-	-
Unigene3138_All	385	165	382	42.1884	84.8431	-1.00795	DOWN	7.5448e-15	5.4886e-14	gi|193652349|ref|XP_001947200.1|	143	2e-33	PREDICTED: similar to GA13019-PA [Acyrthosiphon pisum]	--	--	--	--	--	--	--	--	--	--	--	--	--	--	-	-	-	-
Unigene3779_All	564	51	182	8.9015	27.5935	-1.63221	DOWN	7.7786e-15	5.6573e-14	gi|258596997|ref|XP_001347367.2|	58.5	1e-07	conserved Plasmodium membrane protein [Plasmodium falciparum 3D7] >gi|254922394|gb|AAN35280.2| conserved Plasmodium membrane protein [Plasmodium falciparum 3D7]	sp|Q8ID94|YPF12_PLAF7	54.7	4e-07	Uncharacterized protein MAL13P1.304 OS=Plasmodium falciparum (isolate 3D7) GN=MAL13P1.304 PE=4 SV=1	--	--	--	--	--	K12875	1e-07	55.8	aga:AgaP_AGAP009237	apoptotic chromatin condensation inducer in the nucleus	-	-	-	-
Unigene12984_All	935	49	178	5.1589	16.2788	-1.65786	DOWN	7.8266e-15	5.6909e-14	gi|193704634|ref|XP_001944542.1|	529	1e-149	PREDICTED: similar to Multidrug-Resistance like Protein 1 CG6214-PK [Acyrthosiphon pisum]	sp|Q5F364|MRP1_CHICK	383	9e-106	Multidrug resistance-associated protein 1 OS=Gallus gallus GN=ABCC1 PE=2 SV=1	SPAC3F10.11c	257	2e-68	COG1132	ABC-type multidrug transport system, ATPase and permease components	K05665	6e-109	393	cin:100185468	ATP-binding cassette, subfamily C (CFTR/MRP), member 1	-	-	-	-
Unigene25437_All	580	0	52	0	7.6664	-9.58241	DOWN	8.1297e-15	5.907e-14	gi|193666896|ref|XP_001952592.1|	184	2e-45	PREDICTED: similar to GA19694-PA, partial [Acyrthosiphon pisum]	sp|O60779|S19A2_HUMAN	118	3e-26	Thiamine transporter 1 OS=Homo sapiens GN=SLC19A2 PE=1 SV=2	--	--	--	--	--	--	--	--	--	--	-	-	-	-
Unigene29914_All	376	21	117	5.498	26.608	-2.27488	DOWN	9.452e-15	6.8547e-14	--	--	--	--	--	--	--	--	--	--	--	--	--	--	--	--	--	--	-	-	-	-
Unigene4538_All	423	96	265	22.3409	53.5697	-1.26173	DOWN	9.5154e-15	6.8973e-14	gi|193594332|ref|XP_001945865.1|	273	1e-72	PREDICTED: similar to lethal (1) G0289 CG2221-PA, partial [Acyrthosiphon pisum]	sp|Q9DC11|PXDC2_MOUSE	153	4e-37	Plexin domain-containing protein 2 OS=Mus musculus GN=Plxdc2 PE=1 SV=1	--	--	--	--	--	K07960	6e-31	132	ptr:454623	ADP-ribosylation factor-like 12	-	-	-	-
Unigene8180_All	274	115	298	41.3159	92.9993	-1.17052	DOWN	9.5166e-15	6.8965e-14	gi|193613122|ref|XP_001946192.1|	62.8	1e-11	PREDICTED: similar to GA18268-PA [Acyrthosiphon pisum]	--	--	--	--	--	--	--	--	--	K01885	2e-12	62.8	api:100167128	glutamyl-tRNA synthetase [EC:6.1.1.17]	-	-	-	-
Unigene10556_All	573	17	107	2.9205	15.9677	-2.45087	DOWN	1.0154e-14	7.3393e-14	gi|270017073|gb|EFA13519.1|	107	2e-22	hypothetical protein TcasGA2_TC001492 [Tribolium castaneum]	--	--	--	--	--	--	--	--	--	--	--	--	--	--	-	-	-	-
Unigene11329_All	373	57	193	15.0431	44.2448	-1.55641	DOWN	1.0361e-14	7.4835e-14	gi|193676546|ref|XP_001947248.1|	92.4	4e-18	PREDICTED: hypothetical protein [Acyrthosiphon pisum]	--	--	--	--	--	--	--	--	--	--	--	--	--	--	-	-	-	-
Unigene8818_All	482	148	353	30.2263	62.6241	-1.05091	DOWN	1.053e-14	7.5997e-14	gi|110762674|ref|XP_001119944.1|	81.3	1e-14	PREDICTED: similar to CG14977-PA [Apis mellifera]	sp|Q9VZL6|U539_DROME	77	5e-14	UPF0539 protein CG14977 OS=Drosophila melanogaster GN=CG14977 PE=1 SV=2	--	--	--	--	--	--	--	--	--	--	-	-	-	-
Unigene25986_All	969	11	91	1.1175	8.0303	-2.84518	DOWN	1.0552e-14	7.6144e-14	gi|244790028|ref|NP_001156430.1|	478	1e-133	serine 3-dehydrogenase-like [Acyrthosiphon pisum]	sp|Q3ZBV9|DHR11_BOVIN	149	2e-35	Dehydrogenase/reductase SDR family member 11 OS=Bos taurus GN=DHRS11 PE=2 SV=1	VNG0115G	112	7e-25	COG4221	Short-chain alcohol dehydrogenase of unknown specificity	K11166	2e-16	86.7	bmy:Bm1_09265	dehydrogenase/reductase SDR family member 7B [EC:1.1.-.-]	-	-	-	-
Unigene5949_All	356	54	187	14.9319	44.9165	-1.58885	DOWN	1.099e-14	7.919e-14	--	--	--	--	sp|P57175|FLIF_BUCAI	188	1e-47	Flagellar M-ring protein OS=Buchnera aphidicola subsp. Acyrthosiphon pisum GN=fliF PE=3 SV=1	BU073	188	2e-48	COG1766	Flagellar biosynthesis/type III secretory pathway lipoprotein	--	--	--	--	--	-	-	-	-
Unigene14825_All	244	44	167	17.7514	58.5249	-1.72112	DOWN	1.1144e-14	8.026e-14	--	--	--	--	--	--	--	--	--	--	--	--	--	--	--	--	--	--	-	-	-	-
Unigene3805_All	1160	119	304	10.0986	22.4094	-1.14995	DOWN	1.22e-14	8.7695e-14	gi|291224771|ref|XP_002732377.1|	57.4	1e-06	PREDICTED: tyrosine hydroxylase [Saccoglossus kowalevskii]	--	--	--	--	--	--	--	--	--	--	--	--	--	--	-	-	-	-
Unigene6236_All	1365	30	137	2.1635	8.5823	-1.988	DOWN	1.2905e-14	9.2723e-14	gi|237858709|ref|NP_001153808.1|	449	0	parvin [Acyrthosiphon pisum]	sp|Q9HBI1|PARVB_HUMAN	305	3e-124	Beta-parvin OS=Homo sapiens GN=PARVB PE=1 SV=1	--	--	--	--	--	K06275	0	449	api:100159208	parvin	-	-	-	-
Unigene17084_All	476	100	271	20.6806	48.6829	-1.23514	DOWN	1.3175e-14	9.4526e-14	gi|193690603|ref|XP_001946222.1|	164	8e-40	PREDICTED: similar to adenylate cyclase [Acyrthosiphon pisum]	--	--	--	--	--	--	--	--	--	--	--	--	--	--	-	-	-	-
Unigene5506_All	388	31	139	7.865	30.6335	-1.96159	DOWN	1.4077e-14	1.0088e-13	--	--	--	--	--	--	--	--	--	--	--	--	--	--	--	--	--	--	-	-	-	-
Unigene12071_All	376	120	305	31.4169	69.3627	-1.14262	DOWN	1.5025e-14	1.0747e-13	gi|193673970|ref|XP_001950129.1|	252	2e-66	PREDICTED: similar to CG8677 CG8677-PA [Acyrthosiphon pisum]	sp|Q96T23|RSF1_HUMAN	98.6	1e-20	Remodeling and spacing factor 1 OS=Homo sapiens GN=RSF1 PE=1 SV=2	--	--	--	--	--	K11657	2e-31	133	tca:657224	remodeling and spacing factor 1	-	-	-	-
Unigene6468_All	751	104	277	13.6321	31.5394	-1.21015	DOWN	1.7822e-14	1.2679e-13	gi|193704634|ref|XP_001944542.1|	270	4e-71	PREDICTED: similar to Multidrug-Resistance like Protein 1 CG6214-PK [Acyrthosiphon pisum]	sp|P33527|MRP1_HUMAN	199	2e-50	Multidrug resistance-associated protein 1 OS=Homo sapiens GN=ABCC1 PE=1 SV=3	YDR135c	177	2e-44	COG1132	ABC-type multidrug transport system, ATPase and permease components	K05667	2e-51	202	ecb:100070025	ATP-binding cassette, subfamily C (CFTR/MRP), member 3	GO:0006810//transport	GO:0015405//P-P-bond-hydrolysis-driven transmembrane transporter activity;GO:0042623//ATPase activity, coupled;GO:0032559//adenyl ribonucleotide binding	GO:0031224//intrinsic to membrane	GO
Unigene10782_All	856	62	201	7.13	20.0787	-1.49369	DOWN	1.8539e-14	1.3179e-13	--	--	--	--	--	--	--	--	--	--	--	--	--	--	--	--	--	--	-	-	-	-
Unigene29875_All	367	26	127	6.9739	29.5905	-2.0851	DOWN	2.0267e-14	1.4368e-13	--	--	--	--	--	--	--	--	--	--	--	--	--	--	--	--	--	--	-	-	-	-
Unigene12761_All	552	23	120	4.1017	18.589	-2.18016	DOWN	2.1025e-14	1.4884e-13	--	--	--	--	--	--	--	--	--	--	--	--	--	--	--	--	--	--	-	-	-	-
Unigene15493_All	708	85	243	11.8183	29.3486	-1.31227	DOWN	2.1042e-14	1.4892e-13	gi|66807675|ref|XP_637560.1|	157	4e-37	glutamine-fructose-6-phosphate transaminase [Dictyostelium discoideum AX4] >gi|60465990|gb|EAL64057.1| glutamine-fructose-6-phosphate transaminase [Dictyostelium discoideum AX4]	sp|P57138|GLMS_BUCAI	379	8e-105	Glucosamine--fructose-6-phosphate aminotransferase [isomerizing] OS=Buchnera aphidicola subsp. Acyrthosiphon pisum GN=glmS PE=3 SV=2	BU026	391	5e-109	COG0449	Glucosamine 6-phosphate synthetase, contains amidotransferase and phosphosugar isomerase domains	K00820	1e-34	145	dse:Dsec_GM10731	glucosamine--fructose-6-phosphate aminotransferase (isomerizing) [EC:2.6.1.16]	-	-	-	-
Unigene8621_All	488	89	250	17.9531	43.8061	-1.2869	DOWN	2.2037e-14	1.5593e-13	--	--	--	--	--	--	--	--	--	--	--	--	--	--	--	--	--	--	-	-	-	-
Unigene25534_All	341	0	50	0	12.538	-10.2921	DOWN	2.8388e-14	1.9965e-13	gi|62083403|gb|AAX62426.1|	214	1e-54	ribosomal protein S7 [Lysiphlebus testaceipes]	sp|Q962S0|RS7_SPOFR	190	3e-48	40S ribosomal protein S7 OS=Spodoptera frugiperda GN=RpS7 PE=2 SV=1	--	--	--	--	--	K02993	1e-53	207	ame:552564	small subunit ribosomal protein S7e	-	-	-	-
Unigene25654_All	459	0	50	0	9.3148	-9.86338	DOWN	2.8388e-14	1.996e-13	--	--	--	--	--	--	--	--	--	--	--	--	--	--	--	--	--	--	-	-	-	-
Unigene12417_All	553	38	152	6.7644	23.5035	-1.79684	DOWN	3.194e-14	2.2401e-13	gi|301630397|ref|XP_002944308.1|	57.8	2e-07	PREDICTED: UDP-N-acetylmuramoylalanine--D-glutamate ligase-like [Xenopus (Silurana) tropicalis]	sp|P57316|MURE_BUCAI	302	8e-82	UDP-N-acetylmuramoyl-L-alanyl-D-glutamate--2,6-diaminopimelate ligase OS=Buchnera aphidicola subsp. Acyrthosiphon pisum GN=murE PE=3 SV=1	BU221	302	2e-82	COG0769	UDP-N-acetylmuramyl tripeptide synthase	--	--	--	--	--	-	-	-	-
Unigene18648_All	616	156	362	24.9295	50.2507	-1.01129	DOWN	3.2333e-14	2.2661e-13	gi|193711477|ref|XP_001952783.1|	196	8e-66	PREDICTED: similar to Tumor suppressor candidate 2 (PDGFA-associated protein 2) (Fus-1 protein) (Fusion 1 protein) [Acyrthosiphon pisum]	sp|Q9WVF8|TUSC2_MOUSE	49.3	7e-08	Tumor suppressor candidate 2 OS=Mus musculus GN=Tusc2 PE=1 SV=3	--	--	--	--	--	--	--	--	--	--	-	-	-	-
Unigene18823_All	568	41	158	7.1057	23.7861	-1.74307	DOWN	3.4741e-14	2.4292e-13	--	--	--	--	sp|P57437|PTGCB_BUCAI	167	3e-82	PTS system glucose-specific EIICB component OS=Buchnera aphidicola subsp. Acyrthosiphon pisum GN=ptsG PE=3 SV=1	BU356_1	159	9e-74	COG1263	Phosphotransferase system IIC components, glucose/maltose/N-acetylglucosamine-specific	--	--	--	--	--	-	-	-	-
Unigene29896_All	372	47	170	12.4373	39.0769	-1.65164	DOWN	3.6706e-14	2.5648e-13	gi|193643545|ref|XP_001948247.1|	128	7e-29	PREDICTED: similar to CG7430 CG7430-PA [Acyrthosiphon pisum]	sp|P31023|DLDH_PEA	60.8	2e-09	Dihydrolipoyl dehydrogenase, mitochondrial OS=Pisum sativum GN=LPD PE=1 SV=2	YFL018c	55.1	3e-08	COG1249	Pyruvate/2-oxoglutarate dehydrogenase complex, dihydrolipoamide dehydrogenase (E3) component, and related enzymes	K00382	8e-30	128	api:100162429	dihydrolipoamide dehydrogenase [EC:1.8.1.4]	GO:0008152//metabolic process;GO:0019725//cellular homeostasis	GO:0030554//adenyl nucleotide binding;GO:0016668//oxidoreductase activity, acting on sulfur group of donors, NAD or NADP as acceptor	GO:0043231//intracellular membrane-bounded organelle	GO
Unigene10723_All	801	135	327	16.591	34.9083	-1.07317	DOWN	3.7545e-14	2.6204e-13	gi|239790177|dbj|BAH71665.1|	421	1e-116	ACYPI001606 [Acyrthosiphon pisum]	--	--	--	--	--	--	--	--	--	--	--	--	--	--	-	-	-	-
Unigene12890_All	593	77	226	12.7822	32.5888	-1.35024	DOWN	4.955e-14	3.4409e-13	gi|239790378|dbj|BAH71754.1|	227	2e-58	ACYPI006618 [Acyrthosiphon pisum]	sp|Q9CQT9|CT024_MOUSE	122	2e-27	Uncharacterized protein C20orf24 homolog OS=Mus musculus PE=2 SV=1	--	--	--	--	--	--	--	--	--	--	-	-	GO:0043231//intracellular membrane-bounded organelle	GO
Unigene27390_All	226	32	138	13.9384	52.2137	-1.90536	DOWN	5.4206e-14	3.7582e-13	--	--	--	--	--	--	--	--	--	--	--	--	--	--	--	--	--	--	-	-	-	-
Unigene14913_All	327	89	247	26.7925	64.5897	-1.26947	DOWN	5.8134e-14	4.0259e-13	--	--	--	--	--	--	--	--	--	--	--	--	--	--	--	--	--	--	-	-	-	-
Unigene30205_All	567	21	113	3.6459	17.0416	-2.22471	DOWN	5.9901e-14	4.1464e-13	gi|239789714|dbj|BAH71462.1|	210	3e-53	ACYPI003712 [Acyrthosiphon pisum]	sp|Q9UBQ7|GRHPR_HUMAN	158	2e-38	Glyoxylate reductase/hydroxypyruvate reductase OS=Homo sapiens GN=GRHPR PE=1 SV=1	PAE1038	138	7e-33	COG1052	Lactate dehydrogenase and related dehydrogenases	K00015	2e-38	158	hsa:9380	glyoxylate reductase [EC:1.1.1.26]	GO:0003008;GO:0006081//cellular aldehyde metabolic process	GO:0005488//binding;GO:0016616//oxidoreductase activity, acting on the CH-OH group of donors, NAD or NADP as acceptor	GO:0044424//intracellular part	GO
Unigene11961_All	484	29	131	5.8982	23.1441	-1.9723	DOWN	6.6125e-14	4.5688e-13	gi|193669096|ref|XP_001944755.1|	227	1e-58	PREDICTED: similar to solute carrier family 35 member C2 [Acyrthosiphon pisum]	sp|Q8VCX2|S35C2_MOUSE	65.5	1e-10	Solute carrier family 35 member C2 OS=Mus musculus GN=Slc35c2 PE=1 SV=1	--	--	--	--	--	--	--	--	--	--	-	-	-	-
Unigene25472_All	425	3	62	0.6949	12.4743	-4.16601	DOWN	7.6009e-14	5.2433e-13	gi|193688261|ref|XP_001946112.1|	163	2e-39	PREDICTED: similar to transposase domain-containing protein [Acyrthosiphon pisum]	--	--	--	--	--	--	--	--	--	K05853	7e-07	52.4	smm:Smp_136710.1	Ca2+ transporting ATPase, sarcoplasmic/endoplasmic reticulum [EC:3.6.3.8]	-	-	-	-
Unigene28276_All	249	50	174	19.767	59.7536	-1.59593	DOWN	7.6769e-14	5.2946e-13	--	--	--	--	--	--	--	--	--	--	--	--	--	--	--	--	--	--	-	-	-	-
Unigene25912_All	572	2	58	0.3442	8.6705	-4.6548	DOWN	7.8461e-14	5.4063e-13	gi|193643370|ref|XP_001945611.1|	225	6e-58	PREDICTED: similar to Y54G2A.42 [Acyrthosiphon pisum]	--	--	--	--	--	--	--	--	--	--	--	--	--	--	-	-	-	-
Unigene2077_All	336	14	95	4.1017	24.1768	-2.55933	DOWN	8.2897e-14	5.7055e-13	--	--	--	--	--	--	--	--	--	--	--	--	--	--	--	--	--	--	-	-	-	-
Unigene3243_All	349	56	185	15.7955	45.3273	-1.52087	DOWN	9.6879e-14	6.6558e-13	gi|301630146|ref|XP_002944188.1|	137	1e-31	PREDICTED: leucyl-tRNA synthetase-like [Xenopus (Silurana) tropicalis]	sp|P57519|SYL_BUCAI	221	1e-57	Leucyl-tRNA synthetase OS=Buchnera aphidicola subsp. Acyrthosiphon pisum GN=leuS PE=3 SV=1	BU444	221	2e-58	COG0495	Leucyl-tRNA synthetase	K01869	9e-31	131	tca:663035	leucyl-tRNA synthetase [EC:6.1.1.4]	GO:0006418//tRNA aminoacylation for protein translation	GO:0000166//nucleotide binding;GO:0004812//aminoacyl-tRNA ligase activity	GO:0031980//mitochondrial lumen	GO
Unigene25341_All	576	0	48	0	7.1258	-9.47691	DOWN	9.9126e-14	6.8024e-13	gi|193613001|ref|XP_001952572.1|	275	7e-73	PREDICTED: similar to Y54G2A.42 [Acyrthosiphon pisum]	--	--	--	--	--	--	--	--	--	--	--	--	--	--	-	-	-	-
Unigene6351_All	690	139	330	19.8306	40.8958	-1.04422	DOWN	1.0316e-13	7.0762e-13	gi|193575555|ref|XP_001948018.1|	387	1e-106	PREDICTED: similar to antiviral helicase SKI2 [Acyrthosiphon pisum]	sp|Q15477|SKIV2_HUMAN	82.4	3e-15	Helicase SKI2W OS=Homo sapiens GN=SKIV2L PE=1 SV=3	SPAC6F12.16c	61.6	1e-09	COG4581	Superfamily II RNA helicase	K12599	3e-107	387	api:100162773	antiviral helicase SKI2 [EC:3.6.1.-]	GO:0000380//alternative nuclear mRNA splicing, via spliceosome	GO:0016787//hydrolase activity	GO:0043231//intracellular membrane-bounded organelle	GO
Unigene15934_All	620	115	290	18.259	39.9963	-1.13126	DOWN	1.0418e-13	7.1441e-13	gi|307214696|gb|EFN89625.1|	249	4e-65	EH domain-binding protein 1 [Harpegnathos saltator]	sp|Q8NDI1|EHBP1_HUMAN	169	1e-41	EH domain-binding protein 1 OS=Homo sapiens GN=EHBP1 PE=1 SV=3	ECU09g0290	87.4	2e-17	COG5069	Ca2+-binding actin-bundling protein fimbrin/plastin (EF-Hand superfamily)	K06115	9e-21	99.8	ssc:100154659	spectrin beta	-	-	-	-
Unigene3229_All	741	75	220	9.9635	25.3874	-1.34939	DOWN	1.1002e-13	7.5362e-13	--	--	--	--	--	--	--	--	--	--	--	--	--	--	--	--	--	--	-	-	-	-
Unigene12692_All	405	40	153	9.7224	32.3036	-1.73231	DOWN	1.1252e-13	7.7026e-13	--	--	--	--	--	--	--	--	--	--	--	--	--	--	--	--	--	--	-	-	-	-
Unigene8439_All	377	42	157	10.9668	35.61	-1.69914	DOWN	1.157e-13	7.9109e-13	gi|239789017|dbj|BAH71158.1|	187	1e-46	ACYPI006625 [Acyrthosiphon pisum]	sp|Q9JK41|COPT1_RAT	103	3e-22	High affinity copper uptake protein 1 OS=Rattus norvegicus GN=Slc31a1 PE=2 SV=1	--	--	--	--	--	--	--	--	--	--	-	-	-	-
Unigene23807_All	338	115	289	33.4928	73.1131	-1.12628	DOWN	1.3991e-13	9.5172e-13	gi|193620213|ref|XP_001945932.1|	237	8e-62	PREDICTED: similar to Putative protein kinase C delta type homolog [Acyrthosiphon pisum]	sp|Q5PU49|KPCD_CANFA	123	4e-28	Protein kinase C delta type OS=Canis familiaris GN=PRKCD PE=2 SV=1	SPAC17G8.14c_2	101	3e-22	COG0515	Serine/threonine protein kinase	K06068	9e-63	237	api:100160218	novel protein kinase C [EC:2.7.11.13]	-	-	-	-
Unigene29699_All	336	2	57	0.586	14.5061	-4.62962	DOWN	1.419e-13	9.6459e-13	--	--	--	--	--	--	--	--	--	--	--	--	--	--	--	--	--	--	-	-	-	-
Unigene5348_All	1198	64	199	5.2589	14.204	-1.43346	DOWN	1.4409e-13	9.7839e-13	gi|193718475|ref|XP_001952012.1|	658	0	PREDICTED: similar to variable membrane protein precursor, putative [Acyrthosiphon pisum]	--	--	--	--	--	--	--	--	--	--	--	--	--	--	-	-	-	-
Unigene15394_All	557	85	237	15.0222	36.3837	-1.2762	DOWN	1.491e-13	1.0115e-12	--	--	--	--	--	--	--	--	--	--	--	--	--	--	--	--	--	--	-	-	-	-
Unigene27613_All	232	69	208	29.2773	76.6636	-1.38876	DOWN	1.5712e-13	1.0656e-12	--	--	--	--	--	--	--	--	--	--	--	--	--	--	--	--	--	--	-	-	-	-
Unigene26872_All	214	13	91	5.98	36.3615	-2.60419	DOWN	1.6422e-13	1.1136e-12	--	--	--	--	--	--	--	--	--	--	--	--	--	--	--	--	--	--	-	-	-	-
Unigene12539_All	1326	67	204	4.974	13.1553	-1.40317	DOWN	1.753e-13	1.1863e-12	gi|193683688|ref|XP_001946910.1|	736	0	PREDICTED: similar to GA10074-PA [Acyrthosiphon pisum]	sp|Q03168|ASPP_AEDAE	210	2e-53	Lysosomal aspartic protease OS=Aedes aegypti GN=AAEL006169 PE=1 SV=2	--	--	--	--	--	K01379	1e-58	227	tca:655494	cathepsin D [EC:3.4.23.5]	GO:0019538//protein metabolic process	GO:0004175//endopeptidase activity	-	GO
Unigene24952_All	531	0	47	0	7.5686	-9.56388	DOWN	1.8523e-13	1.2524e-12	gi|221113136|ref|XP_002159711.1|	70.5	3e-11	PREDICTED: similar to harbinger transposase derived 1, partial [Hydra magnipapillata]	sp|Q6AZB8|HARB1_DANRE	70.1	8e-12	Putative nuclease HARBI1 OS=Danio rerio GN=harbi1 PE=2 SV=1	--	--	--	--	--	--	--	--	--	--	-	-	-	-
Unigene19419_All	206	115	288	54.9542	119.547	-1.12128	DOWN	1.8773e-13	1.269e-12	--	--	--	--	--	--	--	--	--	--	--	--	--	--	--	--	--	--	-	-	-	-
Unigene30347_All	884	34	139	3.7861	13.4455	-1.82834	DOWN	2.1065e-13	1.4211e-12	gi|195381333|ref|XP_002049407.1|	197	7e-63	GJ21565 [Drosophila virilis] >gi|194144204|gb|EDW60600.1| GJ21565 [Drosophila virilis]	sp|Q96CD2|COAC_HUMAN	206	2e-52	Phosphopantothenoylcysteine decarboxylase OS=Homo sapiens GN=PPCDC PE=1 SV=2	SPAC15E1.04_1	148	1e-35	COG0452	Phosphopantothenoylcysteine synthetase/decarboxylase	K01598	2e-53	209	cin:100185392	phosphopantothenoylcysteine decarboxylase [EC:4.1.1.36]	-	GO:0016829//lyase activity	-	GO
Unigene4548_All	442	80	227	17.8171	43.9155	-1.30147	DOWN	2.137e-13	1.4404e-12	--	--	--	--	--	--	--	--	--	--	--	--	--	--	--	--	--	--	-	-	-	-
Unigene30052_All	427	35	141	8.0688	28.2361	-1.80711	DOWN	2.1941e-13	1.4785e-12	--	--	--	--	--	--	--	--	--	--	--	--	--	--	--	--	--	--	-	-	-	-
Unigene2333_All	620	53	177	8.415	24.4116	-1.53653	DOWN	2.2022e-13	1.483e-12	gi|193656961|ref|XP_001949305.1|	312	6e-84	PREDICTED: similar to CG9752 CG9752-PA [Acyrthosiphon pisum]	sp|A7SNN9|U553_NEMVE	103	9e-22	UPF0553 protein v1g230591 OS=Nematostella vectensis GN=v1g230591 PE=3 SV=1	--	--	--	--	--	--	--	--	--	--	-	-	-	-
Unigene10908_All	247	92	248	36.6658	85.8556	-1.22748	DOWN	2.2582e-13	1.5194e-12	gi|193603414|ref|XP_001950419.1|	154	7e-37	PREDICTED: similar to zuotin related factor 1 [Acyrthosiphon pisum]	sp|Q4R8H2|DNJC2_MACFA	93.6	3e-19	DnaJ homolog subfamily C member 2 OS=Macaca fascicularis GN=DNAJC2 PE=2 SV=1	--	--	--	--	--	K09522	8e-38	154	api:100161433	DnaJ homolog subfamily C member 2	-	-	-	-
Unigene24428_All	337	16	98	4.6737	24.8662	-2.41155	DOWN	2.2871e-13	1.5378e-12	gi|239788192|dbj|BAH70787.1|	76.6	2e-13	ACYPI007254 [Acyrthosiphon pisum]	sp|Q9ZKQ6|Y944_HELPJ	81.3	2e-15	RutC family protein jhp_0879 OS=Helicobacter pylori J99 GN=jhp_0879 PE=3 SV=1	jhp0879	81.3	4e-16	COG0251	Putative translation initiation inhibitor, yjgF family	--	--	--	--	--	-	-	-	-
Unigene5239_All	402	16	98	3.918	20.8456	-2.41155	DOWN	2.2871e-13	1.5374e-12	gi|239790430|dbj|BAH71779.1|	78.2	8e-14	ACYPI000214 [Acyrthosiphon pisum]	sp|Q503V1|CYBR1_DANRE	50.4	3e-06	Cytochrome b reductase 1 OS=Danio rerio GN=cybrd1 PE=2 SV=1	--	--	--	--	--	K08360	1e-08	57.8	ame:412798	cytochrome b-561	-	-	-	-
Unigene13830_All	714	139	327	19.164	39.1619	-1.03105	DOWN	2.3642e-13	1.5879e-12	gi|193608347|ref|XP_001949217.1|	436	1e-121	PREDICTED: similar to AGAP000311-PA [Acyrthosiphon pisum]	sp|Q8BJ51|MFS11_MOUSE	197	6e-50	UNC93-like protein MFSD11 OS=Mus musculus GN=Mfsd11 PE=1 SV=1	--	--	--	--	--	--	--	--	--	--	-	-	-	-
Unigene5393_All	638	78	223	12.0349	29.8881	-1.31235	DOWN	2.4547e-13	1.6471e-12	gi|193669096|ref|XP_001944755.1|	309	5e-83	PREDICTED: similar to solute carrier family 35 member C2 [Acyrthosiphon pisum]	sp|Q8VCX2|S35C2_MOUSE	150	8e-36	Solute carrier family 35 member C2 OS=Mus musculus GN=Slc35c2 PE=1 SV=1	ECU06g1290	79	6e-15	COG0697	Permeases of the drug/metabolite transporter (DMT) superfamily	--	--	--	--	--	-	-	-	-
Unigene7352_All	588	78	223	13.0583	32.4296	-1.31234	DOWN	2.4547e-13	1.6468e-12	--	--	--	--	--	--	--	--	--	--	--	--	--	--	--	--	--	--	-	-	-	-
Unigene13730_All	1088	40	151	3.6191	11.8676	-1.71333	DOWN	2.4858e-13	1.6669e-12	gi|193669350|ref|XP_001947596.1|	429	1e-119	PREDICTED: similar to rCG22895, partial [Acyrthosiphon pisum]	sp|Q6GL44|OTUD5_XENTR	311	7e-84	OTU domain-containing protein 5 OS=Xenopus tropicalis GN=otud5 PE=2 SV=1	YHL013c	53.1	8e-07	COG5539	Predicted cysteine protease (OTU family)	K12655	1e-119	429	api:100158903	OTU domain-containing protein 5 [EC:3.1.2.15]	-	-	-	-
Unigene13849_All	692	97	256	13.7986	31.6335	-1.19693	DOWN	2.7871e-13	1.8644e-12	--	--	--	--	--	--	--	--	--	--	--	--	--	--	--	--	--	--	-	-	-	-
Unigene15848_All	254	107	273	41.4687	91.9058	-1.14813	DOWN	2.897e-13	1.9358e-12	gi|239791898|dbj|BAH72355.1|	99	5e-20	ACYPI005267 [Acyrthosiphon pisum]	sp|Q5RDB5|CNIH_PONAB	71.2	2e-12	Protein cornichon homolog OS=Pongo abelii GN=CNIH PE=2 SV=1	--	--	--	--	--	--	--	--	--	--	-	-	-	-
Unigene13880_All	719	95	252	13.0066	29.9699	-1.20427	DOWN	3.2959e-13	2.1966e-12	gi|193594352|ref|XP_001942627.1|	294	1e-100	PREDICTED: similar to CG9044 CG9044-PA [Acyrthosiphon pisum]	--	--	--	--	--	--	--	--	--	--	--	--	--	--	-	-	-	-
Unigene16669_All	758	83	231	10.779	26.0589	-1.27355	DOWN	3.2984e-13	2.1977e-12	gi|91082667|ref|XP_966596.1|	114	5e-24	PREDICTED: similar to CG12991 CG12991-PA isoform 1 [Tribolium castaneum] >gi|91082669|ref|XP_975915.1| PREDICTED: similar to CG12991 CG12991-PA isoform 2 [Tribolium castaneum]	--	--	--	--	--	--	--	--	--	--	--	--	--	--	-	-	-	-
Unigene11261_All	818	51	172	6.1374	17.98	-1.55069	DOWN	3.3569e-13	2.2352e-12	gi|156540284|ref|XP_001603231.1|	43.1	6e-07	PREDICTED: similar to pol polyprotein [Nasonia vitripennis]	--	--	--	--	--	--	--	--	--	--	--	--	--	--	-	-	-	-
Unigene27507_All	229	0	46	0	17.1766	-10.7462	DOWN	3.4613e-13	2.3037e-12	gi|307178904|gb|EFN67432.1|	62.8	4e-09	Rac GTPase-activating protein 1 [Camponotus floridanus]	--	--	--	--	--	--	--	--	--	--	--	--	--	--	-	GO:0005488//binding	-	GO
Unigene29958_All	387	0	46	0	10.1639	-9.98924	DOWN	3.4613e-13	2.3032e-12	gi|158148985|dbj|BAF82026.1|	93.6	2e-18	piggyBac transposase Uribo2 [Xenopus (Silurana) tropicalis]	sp|Q96DM1|PGBD4_HUMAN	65.1	1e-10	PiggyBac transposable element-derived protein 4 OS=Homo sapiens GN=PGBD4 PE=2 SV=3	--	--	--	--	--	--	--	--	--	--	-	-	-	-
Unigene7211_All	731	37	144	4.9826	16.8445	-1.75731	DOWN	3.4994e-13	2.3276e-12	--	--	--	--	--	--	--	--	--	--	--	--	--	--	--	--	--	--	-	-	-	-
Unigene25834_All	504	14	92	2.7344	15.6089	-2.51307	DOWN	3.603e-13	2.3944e-12	--	--	--	--	--	--	--	--	--	--	--	--	--	--	--	--	--	--	-	-	-	-
Unigene5153_All	512	29	127	5.5757	21.2103	-1.92754	DOWN	3.6494e-13	2.4236e-12	--	--	--	--	sp|P57184|FLIP_BUCAI	174	3e-43	Flagellar biosynthetic protein fliP OS=Buchnera aphidicola subsp. Acyrthosiphon pisum GN=fliP PE=3 SV=1	BU082_2	174	9e-44	COG1338	Flagellar biosynthesis pathway, component FliP	--	--	--	--	--	-	-	-	-
Unigene4495_All	253	44	158	17.1199	53.4011	-1.6412	DOWN	3.731e-13	2.4762e-12	--	--	--	--	--	--	--	--	--	--	--	--	--	--	--	--	--	--	-	-	-	-
Unigene12185_All	549	85	234	15.2411	36.4466	-1.25782	DOWN	3.9123e-13	2.5936e-12	--	--	--	--	--	--	--	--	--	--	--	--	--	--	--	--	--	--	-	-	-	-
Unigene15796_All	1301	76	218	5.7505	14.3283	-1.31711	DOWN	3.914e-13	2.5937e-12	gi|193683303|ref|XP_001943943.1|	483	1e-135	PREDICTED: similar to glucosyl/glucuronosyl transferases [Acyrthosiphon pisum]	sp|Q6PDD0|UD2A2_MOUSE	159	4e-38	UDP-glucuronosyltransferase 2A2 OS=Mus musculus GN=Ugt2a2 PE=2 SV=1	--	--	--	--	--	K00699	6e-42	171	dre:100002369	glucuronosyltransferase [EC:2.4.1.17]	-	-	-	-
Unigene25130_All	264	10	81	3.7288	26.2358	-2.81475	DOWN	4.2714e-13	2.8212e-12	gi|239791135|dbj|BAH72076.1|	87.8	1e-16	ACYPI006722 [Acyrthosiphon pisum]	--	--	--	--	--	--	--	--	--	K00237	1e-17	87.8	api:100165798	succinate dehydrogenase (ubiquinone) membrane anchor subunit [EC:1.3.5.1]	-	-	-	-
Unigene18140_All	272	26	120	9.4097	37.7247	-2.00329	DOWN	4.3672e-13	2.8832e-12	gi|193641084|ref|XP_001947795.1|	54.3	1e-06	PREDICTED: similar to O-type P element protein {exons 0-3} [Acyrthosiphon pisum]	--	--	--	--	--	--	--	--	--	--	--	--	--	--	-	-	-	-
Unigene17914_All	271	101	261	36.6879	82.3541	-1.16654	DOWN	4.9378e-13	3.25e-12	--	--	--	--	--	--	--	--	--	--	--	--	--	--	--	--	--	--	-	-	-	-
Unigene27813_All	237	8	75	3.3229	27.0599	-3.02564	DOWN	4.9796e-13	3.2768e-12	--	--	--	--	--	--	--	--	--	--	--	--	--	--	--	--	--	--	-	-	-	-
Unigene12864_All	429	58	184	13.3089	36.6754	-1.46242	DOWN	5.4635e-13	3.5851e-12	gi|5566313|gb|AAD45371.1|AF163320_1	78.2	8e-14	type 2 adenylate kinase [Cryptosporidium parvum]	sp|B8D813|KAD_BUCAT	121	1e-27	Adenylate kinase OS=Buchnera aphidicola subsp. Acyrthosiphon pisum (strain Tuc7) GN=adk PE=3 SV=1	BU484	121	4e-28	COG0563	Adenylate kinase and related kinases	K00939	3e-14	77	aga:AgaP_AGAP007722	adenylate kinase [EC:2.7.4.3]	GO:0006139//nucleobase, nucleoside, nucleotide and nucleic acid metabolic process	GO:0019205//nucleobase, nucleoside, nucleotide kinase activity;GO:0016776//phosphotransferase activity, phosphate group as acceptor;GO:0032559//adenyl ribonucleotide binding	GO:0005739//mitochondrion	GO
Unigene1552_All	321	29	126	8.8933	33.5644	-1.91614	DOWN	5.5743e-13	3.6547e-12	--	--	--	--	--	--	--	--	--	--	--	--	--	--	--	--	--	--	-	-	-	-
Unigene16960_All	326	75	215	22.6472	56.3943	-1.31622	DOWN	5.8309e-13	3.8154e-12	gi|301632661|ref|XP_002945400.1|	144	9e-34	PREDICTED: ATP synthase subunit alpha-like, partial [Xenopus (Silurana) tropicalis]	sp|B8D6S5|ATPA_BUCAT	200	3e-51	ATP synthase subunit alpha OS=Buchnera aphidicola subsp. Acyrthosiphon pisum (strain Tuc7) GN=atpA PE=3 SV=1	BU006	200	6e-52	COG0056	F0F1-type ATP synthase, alpha subunit	K02132	1e-29	127	nvi:100118763	F-type H+-transporting ATPase subunit alpha [EC:3.6.3.14]	-	-	-	-
Unigene27403_All	227	0	45	0	16.9512	-10.7272	DOWN	6.468e-13	4.2204e-12	gi|193580127|ref|XP_001945416.1|	67	2e-10	PREDICTED: similar to juvenile hormone-inducible protein 26 [Acyrthosiphon pisum]	--	--	--	--	--	--	--	--	--	--	--	--	--	--	-	-	-	-
Unigene10691_All	545	51	170	9.2118	26.6727	-1.53381	DOWN	7.0225e-13	4.5704e-12	gi|193641179|ref|XP_001948198.1|	319	3e-86	PREDICTED: similar to CG2124 [Acyrthosiphon pisum]	--	--	--	--	--	--	--	--	--	--	--	--	--	--	-	-	-	-
Unigene18178_All	234	81	225	34.0753	82.2206	-1.27077	DOWN	7.2978e-13	4.7456e-12	--	--	--	--	--	--	--	--	--	--	--	--	--	--	--	--	--	--	-	-	-	-
Unigene9034_All	723	66	198	8.9862	23.4175	-1.3818	DOWN	7.3383e-13	4.7709e-12	gi|193594204|ref|XP_001947268.1|	246	1e-114	PREDICTED: similar to FMS-like tyrosine kinase 1 [Acyrthosiphon pisum]	sp|P35969|VGFR1_MOUSE	53.5	2e-12	Vascular endothelial growth factor receptor 1 OS=Mus musculus GN=Flt1 PE=1 SV=1	--	--	--	--	--	K05096	9e-115	246	api:100159169	FMS-like tyrosine kinase 1 [EC:2.7.10.1]	-	-	-	-
Unigene1474_All	255	48	164	18.5298	54.9943	-1.56943	DOWN	7.5611e-13	4.9083e-12	--	--	--	--	--	--	--	--	--	--	--	--	--	--	--	--	--	--	-	-	-	-
Unigene8615_All	584	43	154	7.2481	22.5487	-1.63737	DOWN	8.0839e-13	5.2421e-12	gi|193700167|ref|XP_001946795.1|	390	1e-107	PREDICTED: similar to AGAP009743-PA [Acyrthosiphon pisum]	sp|Q8MKW7|RNZ_DROME	176	1e-43	Ribonuclease Z, mitochondrial OS=Drosophila melanogaster GN=JhI-1 PE=1 SV=2	SPAC1D4.10	115	7e-26	COG1234	Metal-dependent hydrolases of the beta-lactamase superfamily III	K00784	3e-108	390	api:100164297	ribonuclease Z [EC:3.1.26.11]	-	-	-	-
Unigene28203_All	247	8	74	3.1883	25.6182	-3.00631	DOWN	8.4333e-13	5.4651e-12	--	--	--	--	--	--	--	--	--	--	--	--	--	--	--	--	--	--	-	-	-	-
Unigene11617_All	279	54	175	19.0528	53.6349	-1.49317	DOWN	9.168e-13	5.9285e-12	gi|156103153|ref|XP_001617269.1|	61.2	1e-08	GTP-binding protein [Plasmodium vivax SaI-1]	sp|B8D8C1|DER_BUCAT	133	3e-31	GTPase Der OS=Buchnera aphidicola subsp. Acyrthosiphon pisum (strain Tuc7) GN=der PE=3 SV=1	BU607	133	7e-32	COG1160	Predicted GTPases	K03650	2e-08	57.4	api:100160304	tRNA modification GTPase	-	-	-	-
Unigene2223_All	621	97	252	15.3763	34.6995	-1.17421	DOWN	9.4892e-13	6.1297e-12	gi|193709091|ref|XP_001950107.1|	248	1e-64	PREDICTED: similar to CG3402 CG3402-PA [Acyrthosiphon pisum]	sp|Q09506|YQI7_CAEEL	137	4e-32	Uncharacterized protein C45G9.7 OS=Caenorhabditis elegans GN=C45G9.7 PE=1 SV=1	--	--	--	--	--	K12796	7e-07	53.5	mmu:59079	erbb2-interacting protein	-	GO:0005488//binding	-	GO
Unigene25949_All	1461	60	186	4.0427	10.8862	-1.42911	DOWN	1.0104e-12	6.5158e-12	gi|193709095|ref|XP_001947916.1|	728	0	PREDICTED: similar to AGAP006379-PA [Acyrthosiphon pisum]	sp|Q8R420|ABCA3_MOUSE	295	4e-79	ATP-binding cassette sub-family A member 3 OS=Mus musculus GN=Abca3 PE=2 SV=2	PAE0269	159	2e-38	COG1131	ABC-type multidrug transport system, ATPase component	K05643	3e-87	322	gga:416386	ATP-binding cassette, subfamily A (ABC1), member 3	-	-	-	-
Unigene24035_All	412	36	139	8.6015	28.8491	-1.74587	DOWN	1.1377e-12	7.3229e-12	--	--	--	--	--	--	--	--	--	--	--	--	--	--	--	--	--	--	-	-	-	-
Unigene29736_All	342	36	139	10.3621	34.7538	-1.74585	DOWN	1.1377e-12	7.3214e-12	--	--	--	--	--	--	--	--	--	--	--	--	--	--	--	--	--	--	-	-	-	-
Unigene15046_All	230	46	159	19.6879	59.113	-1.58617	DOWN	1.1424e-12	7.3479e-12	--	--	--	--	--	--	--	--	--	--	--	--	--	--	--	--	--	--	-	-	-	-
Unigene12588_All	285	45	157	15.5431	47.1052	-1.59961	DOWN	1.1603e-12	7.4573e-12	--	--	--	--	--	--	--	--	--	--	--	--	--	--	--	--	--	--	-	-	-	-
Unigene16899_All	435	45	157	10.1834	30.862	-1.59961	DOWN	1.1603e-12	7.4557e-12	--	--	--	--	--	--	--	--	--	--	--	--	--	--	--	--	--	--	-	-	-	-
Unigene28122_All	245	0	44	0	15.3568	-10.5847	DOWN	1.2086e-12	7.761e-12	gi|308450159|ref|XP_003088200.1|	92.8	3e-18	hypothetical protein CRE_03576 [Caenorhabditis remanei] >gi|308248801|gb|EFO92753.1| hypothetical protein CRE_03576 [Caenorhabditis remanei]	sp|Q9PLI5|Y114_CHLMU	70.5	3e-12	Uncharacterized protein TC_0114 OS=Chlamydia muridarum GN=TC_0114 PE=4 SV=2	--	--	--	--	--	--	--	--	--	--	-	-	-	-
Unigene28674_All	264	0	44	0	14.2516	-10.4769	DOWN	1.2086e-12	7.7594e-12	gi|239792404|dbj|BAH72551.1|	125	3e-28	ACYPI53166 [Acyrthosiphon pisum]	--	--	--	--	--	--	--	--	--	--	--	--	--	--	-	-	-	-
Unigene29514_All	313	0	44	0	12.0205	-10.2313	DOWN	1.2086e-12	7.7577e-12	--	--	--	--	--	--	--	--	--	--	--	--	--	--	--	--	--	--	-	-	-	-
Unigene11146_All	342	63	191	18.1336	47.7553	-1.397	DOWN	1.2243e-12	7.8552e-12	gi|187125208|ref|NP_001119656.1|	111	7e-24	abnormal wing discs 2 [Acyrthosiphon pisum] >gi|89473730|gb|ABD72677.1| abnormal wing disks-like protein [Acyrthosiphon pisum] >gi|239788505|dbj|BAH70928.1| ACYPI000028 [Acyrthosiphon pisum]	sp|Q6XI71|NDKA_DROYA	92.4	8e-19	Nucleoside diphosphate kinase (Fragment) OS=Drosophila yakuba GN=awd PE=2 SV=1	sll1852	75.1	3e-14	COG0105	Nucleoside diphosphate kinase	K00940	7e-25	111	api:100144867	nucleoside-diphosphate kinase [EC:2.7.4.6]	-	-	-	-
Unigene28371_All	253	31	128	12.0618	43.2617	-1.84265	DOWN	1.4438e-12	9.2221e-12	--	--	--	--	--	--	--	--	--	--	--	--	--	--	--	--	--	--	-	-	-	-
Unigene24499_All	466	48	162	10.1397	29.7265	-1.55173	DOWN	1.5915e-12	1.0142e-11	gi|193591905|ref|XP_001948231.1|	150	1e-62	PREDICTED: similar to serine protease 1, partial [Acyrthosiphon pisum]	sp|Q8VCA5|TMPS4_MOUSE	40	4e-08	Transmembrane protease serine 4 OS=Mus musculus GN=Tmprss4 PE=2 SV=1	--	--	--	--	--	K03993	3e-08	40	rno:64459	mannan-binding lectin serine protease 2 [EC:3.4.21.104]	-	-	-	-
Unigene16699_All	573	69	201	11.854	29.9955	-1.33937	DOWN	1.6883e-12	1.0754e-11	gi|193678727|ref|XP_001944977.1|	333	2e-90	PREDICTED: similar to Parcxpwfx02 [Acyrthosiphon pisum]	sp|Q8NEZ2|VP37A_HUMAN	75.9	2e-13	Vacuolar protein sorting-associated protein 37A OS=Homo sapiens GN=VPS37A PE=1 SV=1	--	--	--	--	--	K12185	2e-91	333	api:100168859	ESCRT-I complex subunit VPS37	-	-	-	-
Unigene2730_All	458	69	201	14.8304	37.5271	-1.33938	DOWN	1.6883e-12	1.0752e-11	--	--	--	--	--	--	--	--	--	--	--	--	--	--	--	--	--	--	-	-	-	-
Unigene2736_All	471	69	201	14.4211	36.4913	-1.33937	DOWN	1.6883e-12	1.075e-11	gi|193690733|ref|XP_001949204.1|	299	2e-80	PREDICTED: similar to sodium/solute symporter [Acyrthosiphon pisum]	sp|Q8N695|SC5A8_HUMAN	85.9	1e-16	Sodium-coupled monocarboxylate transporter 1 OS=Homo sapiens GN=SLC5A8 PE=1 SV=2	--	--	--	--	--	K03307	9e-17	85.5	ptr:467108	solute:Na+ symporter, SSS family	GO:0006810//transport	-	-	GO
Unigene6820_All	630	116	282	18.1254	38.2756	-1.07841	DOWN	1.7291e-12	1.1001e-11	gi|193690599|ref|XP_001946161.1|	258	1e-67	PREDICTED: similar to adenylate cyclase [Acyrthosiphon pisum]	--	--	--	--	--	--	--	--	--	--	--	--	--	--	-	-	-	-
Unigene28360_All	252	112	275	43.751	93.3139	-1.09278	DOWN	1.9067e-12	1.2105e-11	--	--	--	--	--	--	--	--	--	--	--	--	--	--	--	--	--	--	-	-	-	-
Unigene7423_All	702	137	316	19.2112	38.4914	-1.00259	DOWN	1.9482e-12	1.2366e-11	--	--	--	--	--	--	--	--	--	--	--	--	--	--	--	--	--	--	-	-	-	-
Unigene14500_All	368	29	123	7.7575	28.5806	-1.88137	DOWN	1.9698e-12	1.2498e-11	gi|51830054|ref|YP_073301.1|	179	2e-44	cytochrome c oxidase subunit III [Schizaphis graminum] >gi|41352303|gb|AAS00819.1| cytochrome oxidase subunit III [Schizaphis graminum]	sp|Q35826|COX3_SPOFR	123	3e-28	Cytochrome c oxidase subunit 3 (Fragment) OS=Spodoptera frugiperda GN=COIII PE=2 SV=1	SMc00013	105	2e-23	COG1845	Heme/copper-type cytochrome/quinol oxidase, subunit 3	K02262	1e-44	177	api:7055879	cytochrome c oxidase subunit III [EC:1.9.3.1]	GO:0022904//respiratory electron transport chain	GO:0015002//heme-copper terminal oxidase activity	GO:0043231//intracellular membrane-bounded organelle;GO:0031224//intrinsic to membrane	GO
Unigene14973_All	225	95	246	41.5634	93.4903	-1.1695	DOWN	2.0748e-12	1.3147e-11	gi|194769730|ref|XP_001966954.1|	66.6	2e-10	GF21783 [Drosophila ananassae] >gi|190622749|gb|EDV38273.1| GF21783 [Drosophila ananassae]	sp|Q9W334|RS28_DROME	66.6	5e-11	40S ribosomal protein S28 OS=Drosophila melanogaster GN=RpS28b PE=3 SV=2	SPCC285.15c	54.7	4e-08	COG2053	Ribosomal protein S28E/S33	K02979	3e-11	66.6	api:100144902	small subunit ribosomal protein S28e	-	-	-	-
Unigene28034_All	243	5	63	2.0255	22.1691	-3.4522	DOWN	2.2387e-12	1.4153e-11	--	--	--	--	--	--	--	--	--	--	--	--	--	--	--	--	--	--	-	-	-	-
Unigene29376_All	301	0	43	0	12.2156	-10.2545	DOWN	2.2585e-12	1.427e-11	gi|62083459|gb|AAX62454.1|	211	8e-54	ribosomal protein S26 [Lysiphlebus testaceipes]	sp|P13008|RS26_DROME	170	2e-42	40S ribosomal protein S26 OS=Drosophila melanogaster GN=RpS26 PE=1 SV=1	SPAC1805.11c	139	9e-34	COG4830	Ribosomal protein S26	K02976	1e-46	184	api:100145849	small subunit ribosomal protein S26e	GO:0010467//gene expression	GO:0005198//structural molecule activity	GO:0030529//ribonucleoprotein complex	GO
Unigene29681_All	333	0	43	0	11.0418	-10.1088	DOWN	2.2585e-12	1.4267e-11	gi|221128543|ref|XP_002160419.1|	64.3	1e-09	PREDICTED: similar to reverse transcriptase-like protein [Hydra magnipapillata]	--	--	--	--	--	--	--	--	--	K02350	6e-06	48.9	spu:580974	DNA polymerase zeta subunit [EC:2.7.7.7]	-	-	-	-
Unigene29793_All	352	0	43	0	10.4458	-10.0287	DOWN	2.2585e-12	1.4264e-11	gi|62083469|gb|AAX62459.1|	228	5e-59	ribosomal protein S18 [Lysiphlebus testaceipes]	sp|Q962R1|RS18_SPOFR	184	1e-46	40S ribosomal protein S18 OS=Spodoptera frugiperda GN=RpS18 PE=2 SV=1	SPCC1259.01c	154	4e-38	COG0099	Ribosomal protein S13	K02964	6e-48	188	ame:552726	small subunit ribosomal protein S18e	-	-	-	-
Unigene19238_All	428	94	244	21.6199	48.7484	-1.173	DOWN	2.2644e-12	1.4298e-11	--	--	--	--	--	--	--	--	--	--	--	--	--	--	--	--	--	--	-	-	-	-
Unigene11299_All	627	74	209	11.6181	28.5031	-1.29474	DOWN	2.3298e-12	1.4704e-11	--	--	--	--	--	--	--	--	--	--	--	--	--	--	--	--	--	--	-	-	-	-
Unigene25176_All	408	1	48	0.2413	10.0599	-5.38164	DOWN	2.357e-12	1.487e-11	gi|193697775|ref|XP_001948841.1|	192	3e-48	PREDICTED: similar to ring canal kelch protein, partial [Acyrthosiphon pisum]	sp|Q70JS2|KELC_ANOST	112	5e-25	Ring canal kelch homolog OS=Anopheles stephensi GN=kel PE=2 SV=2	--	--	--	--	--	K10443	5e-38	155	api:100166427	kelch-like protein 2/3	-	-	-	-
Unigene27169_All	221	1	48	0.4454	18.5722	-5.3819	DOWN	2.357e-12	1.4867e-11	gi|193610897|ref|XP_001948285.1|	140	1e-32	PREDICTED: similar to sucrase [Acyrthosiphon pisum]	sp|O34364|O16G2_BACSU	95.9	7e-20	Probable oligo-1,6-glucosidase 2 OS=Bacillus subtilis GN=ycdG PE=2 SV=1	L128691	103	8e-23	COG0366	Glycosidases	K01187	2e-19	94	dme:Dmel_CG8695	alpha-glucosidase [EC:3.2.1.20]	-	-	-	-
Unigene12513_All	367	135	312	36.2108	72.6947	-1.00543	DOWN	2.3907e-12	1.5076e-11	--	--	--	--	--	--	--	--	--	--	--	--	--	--	--	--	--	--	-	-	-	-
Unigene25582_All	615	7	69	1.1205	9.5937	-3.09794	DOWN	2.4985e-12	1.5736e-11	--	--	--	--	--	--	--	--	--	--	--	--	--	--	--	--	--	--	-	-	-	-
Unigene25635_All	726	7	69	0.9491	8.1269	-3.09807	DOWN	2.4985e-12	1.5733e-11	gi|156539768|ref|XP_001598998.1|	68.6	3e-18	PREDICTED: similar to ORF2-encoded protein [Nasonia vitripennis]	--	--	--	--	--	--	--	--	--	--	--	--	--	--	-	-	-	-
Unigene12791_All	627	109	269	17.1131	36.6859	-1.10012	DOWN	2.5365e-12	1.5966e-11	gi|193674002|ref|XP_001952535.1|	295	1e-78	PREDICTED: similar to radiation-resistant CG8016-PA [Acyrthosiphon pisum]	--	--	--	--	--	--	--	--	--	--	--	--	--	--	-	GO:0046914//transition metal ion binding	-	GO
Unigene17492_All	647	22	107	3.3473	14.1414	-2.07886	DOWN	2.5565e-12	1.6081e-11	gi|193706910|ref|XP_001952123.1|	102	6e-24	PREDICTED: similar to AGAP005662-PA [Acyrthosiphon pisum]	sp|P08503|ACADM_RAT	85.5	2e-17	Medium-chain specific acyl-CoA dehydrogenase, mitochondrial OS=Rattus norvegicus GN=Acadm PE=1 SV=1	DR1255	68.2	1e-11	COG1960	Acyl-CoA dehydrogenases	K00249	9e-25	102	api:100159764	acyl-CoA dehydrogenase [EC:1.3.99.3]	-	-	-	-
Unigene11878_All	1309	131	305	9.8515	19.9239	-1.01608	DOWN	2.7403e-12	1.7209e-11	gi|307189305|gb|EFN73736.1|	152	3e-35	Caspase Nc [Camponotus floridanus]	sp|P42575|CASP2_HUMAN	133	3e-30	Caspase-2 OS=Homo sapiens GN=CASP2 PE=1 SV=2	--	--	--	--	--	K04489	4e-34	145	aga:AgaP_AGAP004754	caspase invertebrate, apoptosis-related cysteine protease [EC:3.4.22.-]	-	-	-	-
Unigene25843_All	473	13	85	2.7055	15.3664	-2.50581	DOWN	3.1378e-12	1.9628e-11	gi|193713838|ref|XP_001945912.1|	116	2e-25	PREDICTED: similar to AGAP002997-PA [Acyrthosiphon pisum]	sp|Q28ZG0|TFP8L_DROPS	62.8	9e-10	Tumor necrosis factor alpha-induced protein 8-like protein OS=Drosophila pseudoobscura pseudoobscura GN=GA17951 PE=3 SV=1	--	--	--	--	--	--	--	--	--	--	-	-	-	-
Unigene5147_All	523	69	199	12.9873	32.5361	-1.32494	DOWN	3.2914e-12	2.0572e-11	--	--	--	--	--	--	--	--	--	--	--	--	--	--	--	--	--	--	-	-	-	-
Unigene15266_All	401	33	130	8.101	27.7213	-1.77482	DOWN	3.5271e-12	2.2018e-11	gi|221124466|ref|XP_002165533.1|	69.7	3e-11	PREDICTED: similar to dihydrolipoamide S-succinyltransferase (E2 component of 2-oxo-glutarate complex) [Hydra magnipapillata]	sp|P57389|ODO2_BUCAI	169	6e-42	Dihydrolipoyllysine-residue succinyltransferase component of 2-oxoglutarate dehydrogenase complex OS=Buchnera aphidicola subsp. Acyrthosiphon pisum GN=sucB PE=3 SV=1	BU303	169	2e-42	COG0508	Pyruvate/2-oxoglutarate dehydrogenase complex, dihydrolipoamide acyltransferase (E2) component, and related enzymes	K13997	3e-08	56.6	tgu:100220979	dihydrolipoamide dehydrogenase-binding protein of pyruvate dehydrogenase complex	-	GO:0016740//transferase activity	-	GO
Unigene30398_All	1241	33	130	2.6177	8.9575	-1.7748	DOWN	3.5271e-12	2.2013e-11	gi|123431636|ref|XP_001308251.1|	73.9	1e-11	flocculin [Trichomonas vaginalis G3]	sp|Q9C105|YKT4_SCHPO	62.4	7e-09	Chitinase-like protein PB1E7.04c OS=Schizosaccharomyces pombe GN=SPAPB1E7.04c PE=2 SV=1	--	--	--	--	--	--	--	--	--	--	-	-	-	-
Unigene25921_All	600	21	104	3.4454	14.8216	-2.10496	DOWN	3.5277e-12	2.2013e-11	gi|193652730|ref|XP_001949657.1|	202	5e-51	PREDICTED: similar to CG9485-PA [Acyrthosiphon pisum]	sp|Q2PQH8|GDE_CANFA	110	2e-35	Glycogen debranching enzyme OS=Canis familiaris GN=AGL PE=2 SV=1	--	--	--	--	--	K01196	7e-52	202	api:100159564	glycogen debranching enzyme [EC:2.4.1.25 3.2.1.33]	-	-	-	-
Unigene3161_All	288	123	291	42.042	86.4002	-1.0392	DOWN	3.5424e-12	2.21e-11	gi|193714968|ref|XP_001949541.1|	144	7e-34	PREDICTED: similar to endopeptidase inhibitor-like [Acyrthosiphon pisum]	sp|B4PR07|ARMET_DROYA	54.3	2e-07	Mesencephalic astrocyte-derived neurotrophic factor homolog OS=Drosophila yakuba GN=Manf PE=3 SV=1	--	--	--	--	--	--	--	--	--	--	GO:0030030//cell projection organization;GO:0019725//cellular homeostasis	-	-	GO
Unigene11282_All	346	41	146	11.6648	36.082	-1.62912	DOWN	3.7962e-12	2.3654e-11	gi|193648065|ref|XP_001944203.1|	190	1e-47	PREDICTED: similar to LOC513740 protein [Acyrthosiphon pisum]	--	--	--	--	--	--	--	--	--	--	--	--	--	--	-	-	-	-
Unigene10255_All	626	38	140	5.9756	19.1235	-1.67819	DOWN	3.8173e-12	2.3775e-11	gi|193688174|ref|XP_001946849.1|	410	1e-113	PREDICTED: similar to CG9990 CG9990-PA [Acyrthosiphon pisum]	sp|Q55EH8|ABCGN_DICDI	134	4e-31	ABC transporter G family member 23 OS=Dictyostelium discoideum GN=abcG23 PE=3 SV=2	lin0924	103	2e-22	COG1131	ABC-type multidrug transport system, ATPase component	K05648	2e-11	68.9	dre:100151075	ATP-binding cassette, subfamily A (ABC1), member 5	-	-	GO:0016020//membrane	GO
Unigene30409_All	1409	60	182	4.1919	11.0452	-1.39774	DOWN	4.065e-12	2.5287e-11	gi|189239162|ref|XP_972375.2|	577	1e-163	PREDICTED: similar to AGAP008072-PA [Tribolium castaneum]	sp|Q96PH1|NOX5_HUMAN	256	3e-67	NADPH oxidase 5 OS=Homo sapiens GN=NOX5 PE=1 SV=1	--	--	--	--	--	K08008	5e-29	129	bfo:BRAFLDRAFT_129254	NADPH oxidase	-	-	-	-
Unigene15335_All	639	127	297	19.5647	39.7438	-1.02248	DOWN	4.1105e-12	2.5565e-11	gi|239792488|dbj|BAH72581.1|	298	9e-80	ACYPI004015 [Acyrthosiphon pisum]	sp|Q5U1Z2|TPPC3_RAT	212	1e-54	Trafficking protein particle complex subunit 3 OS=Rattus norvegicus GN=Trappc3 PE=2 SV=1	--	--	--	--	--	--	--	--	--	--	GO:0006164//purine nucleotide biosynthetic process	GO:0009975//cyclase activity;GO:0005506//iron ion binding	-	GO
Unigene29510_All	313	6	65	1.887	17.7575	-3.23426	DOWN	4.209e-12	2.6167e-11	--	--	--	--	--	--	--	--	--	--	--	--	--	--	--	--	--	--	-	-	-	-
Unigene24910_All	322	0	42	0	11.1534	-10.1233	DOWN	4.2204e-12	2.6232e-11	gi|193690920|ref|XP_001950056.1|	155	3e-37	PREDICTED: similar to alpha-amylase [Acyrthosiphon pisum]	--	--	--	--	--	--	--	--	--	--	--	--	--	--	-	-	-	-
Unigene29900_All	373	3	55	0.7917	12.6086	-3.99331	DOWN	4.3251e-12	2.6861e-11	--	--	--	--	--	--	--	--	--	--	--	--	--	--	--	--	--	--	-	-	-	-
Unigene18024_All	405	23	108	5.5904	22.8025	-2.02817	DOWN	4.4336e-12	2.7518e-11	gi|193652610|ref|XP_001951058.1|	52.8	4e-06	PREDICTED: similar to thymosin beta isoform 1 [Acyrthosiphon pisum]	--	--	--	--	--	--	--	--	--	--	--	--	--	--	-	-	-	-
Unigene14136_All	416	17	94	4.0228	19.3218	-2.26396	DOWN	4.7615e-12	2.9481e-11	gi|193688286|ref|XP_001948265.1|	134	1e-30	PREDICTED: similar to p190 myosin heavy chain [Acyrthosiphon pisum]	--	--	--	--	--	--	--	--	--	K10357	1e-31	134	api:100164786	myosin V	-	-	-	-
Unigene17865_All	818	20	101	2.4068	10.558	-2.13315	DOWN	4.8406e-12	2.9958e-11	gi|193629562|ref|XP_001950069.1|	599	1e-170	PREDICTED: similar to AGAP003873-PA [Acyrthosiphon pisum]	sp|P10040|CRB_DROME	362	2e-99	Protein crumbs OS=Drosophila melanogaster GN=crb PE=1 SV=3	--	--	--	--	--	K02599	1e-75	282	xla:394367	Notch	-	-	-	-
Unigene24396_All	413	2	51	0.4767	10.5593	-4.46929	DOWN	4.906e-12	3.0338e-11	gi|239792390|dbj|BAH72546.1|	100	2e-20	ACYPI006974 [Acyrthosiphon pisum]	sp|Q95029|CATL_DROME	77	3e-14	Cathepsin L OS=Drosophila melanogaster GN=Cp1 PE=1 SV=2	--	--	--	--	--	K01365	4e-15	79.7	tca:659226	cathepsin L [EC:3.4.22.15]	GO:0019538//protein metabolic process	GO:0004175//endopeptidase activity	-	GO
Unigene7416_All	534	56	174	10.3233	27.8626	-1.43243	DOWN	4.9993e-12	3.0902e-11	gi|193625041|ref|XP_001944622.1|	138	8e-32	PREDICTED: similar to CG12753 CG12753-PA [Acyrthosiphon pisum]	sp|P46578|GOP1_CAEEL	84	5e-16	Uncharacterized protein gop-1 OS=Caenorhabditis elegans GN=gop-1 PE=2 SV=1	--	--	--	--	--	--	--	--	--	--	-	-	-	-
Unigene7818_All	403	88	231	21.4955	49.0141	-1.18916	DOWN	5.1621e-12	3.1889e-11	gi|193636556|ref|XP_001948293.1|	253	2e-66	PREDICTED: similar to transmembrane and coiled-coil domains 4 [Acyrthosiphon pisum]	sp|Q5TGY1|TMCO4_HUMAN	84	3e-16	Transmembrane and coiled-coil domain-containing protein 4 OS=Homo sapiens GN=TMCO4 PE=2 SV=1	--	--	--	--	--	--	--	--	--	--	-	-	-	-
Unigene8768_All	611	98	248	15.789	34.7076	-1.13633	DOWN	5.2708e-12	3.2554e-11	gi|193643386|ref|XP_001950428.1|	319	5e-86	PREDICTED: similar to Splicing factor 3A subunit 3 (Spliceosome-associated protein 61) (SAP 61) (SF3a60) [Acyrthosiphon pisum]	sp|Q9D554|SF3A3_MOUSE	232	1e-60	Splicing factor 3A subunit 3 OS=Mus musculus GN=Sf3a3 PE=2 SV=2	SPBC36.09	99.8	3e-21	COG5188	Splicing factor 3a, subunit 3	K12827	7e-87	319	api:100158823	splicing factor 3A subunit 3	-	-	-	-
Unigene7930_All	597	43	149	7.0903	21.3415	-1.58974	DOWN	5.4182e-12	3.3451e-11	gi|193683472|ref|XP_001946908.1|	259	3e-68	PREDICTED: similar to ring canal kelch protein [Acyrthosiphon pisum]	sp|Q70JS2|KELC_ANOST	209	1e-53	Ring canal kelch homolog OS=Anopheles stephensi GN=kel PE=2 SV=2	--	--	--	--	--	K10443	1e-68	258	api:100166427	kelch-like protein 2/3	-	-	-	-
Unigene12604_All	401	38	139	9.3285	29.6404	-1.66785	DOWN	5.6359e-12	3.478e-11	gi|239791249|dbj|BAH72117.1|	221	6e-57	ACYPI002000 [Acyrthosiphon pisum]	sp|Q9UYR1|GYAR_PYRAB	58.2	2e-08	Glyoxylate reductase OS=Pyrococcus abyssi GN=gyaR PE=3 SV=1	PAB2374	58.2	4e-09	COG1052	Lactate dehydrogenase and related dehydrogenases	K00049	1e-13	74.7	dme:Dmel_CG31674	glyoxylate reductase (NADP+) [EC:1.1.1.79]	-	GO:0016614//oxidoreductase activity, acting on CH-OH group of donors;GO:0000166//nucleotide binding	-	GO
Unigene25065_All	336	4	58	1.1719	14.7606	-3.65483	DOWN	5.7426e-12	3.5403e-11	--	--	--	--	--	--	--	--	--	--	--	--	--	--	--	--	--	--	-	-	-	-
Unigene2629_All	563	83	222	14.5124	33.7177	-1.21622	DOWN	5.7585e-12	3.5494e-11	gi|157131752|ref|XP_001662320.1|	193	3e-48	ubiquitin specific protease [Aedes aegypti] >gi|108871397|gb|EAT35622.1| ubiquitin specific protease [Aedes aegypti]	sp|P40818|UBP8_HUMAN	174	2e-43	Ubiquitin carboxyl-terminal hydrolase 8 OS=Homo sapiens GN=USP8 PE=1 SV=1	YER144c	122	5e-28	COG5533	Ubiquitin C-terminal hydrolase	K11839	5e-49	193	aag:AaeL_AAEL012219	ubiquitin carboxyl-terminal hydrolase 8 [EC:3.1.2.15]	-	GO:0016787//hydrolase activity	-	GO
Unigene9286_All	384	65	190	16.663	42.3094	-1.34433	DOWN	5.9706e-12	3.6764e-11	--	--	--	--	--	--	--	--	--	--	--	--	--	--	--	--	--	--	-	-	-	-
Unigene29954_All	386	14	86	3.5704	19.0513	-2.41573	DOWN	6.5588e-12	4.0303e-11	--	--	--	--	--	--	--	--	--	--	--	--	--	--	--	--	--	--	-	-	-	-
Unigene25579_All	468	29	120	6.0999	21.9255	-1.84575	DOWN	6.8695e-12	4.2179e-11	gi|193638914|ref|XP_001946359.1|	303	2e-81	PREDICTED: similar to CG3964 CG3964-PA [Acyrthosiphon pisum]	sp|Q14679|TTLL4_HUMAN	176	4e-44	Tubulin polyglutamylase TTLL4 OS=Homo sapiens GN=TTLL4 PE=1 SV=2	--	--	--	--	--	--	--	--	--	--	-	-	-	-
Unigene18487_All	530	30	122	5.5721	19.6833	-1.82068	DOWN	7.1811e-12	4.4011e-11	gi|66513606|ref|XP_623828.1|	107	5e-38	PREDICTED: similar to CG3726-PA [Apis mellifera]	--	--	--	--	--	--	--	--	--	--	--	--	--	--	-	GO:0003676//nucleic acid binding	-	GO
Unigene14994_All	285	104	257	35.9219	77.1085	-1.10203	DOWN	7.2758e-12	4.4546e-11	gi|193624740|ref|XP_001946823.1|	137	9e-32	PREDICTED: similar to FNBP4 protein [Acyrthosiphon pisum]	--	--	--	--	--	--	--	--	--	--	--	--	--	--	-	-	-	-
Unigene2132_All	389	104	257	26.3181	56.4934	-1.10203	DOWN	7.2758e-12	4.4537e-11	gi|193603416|ref|XP_001950235.1|	157	1e-37	PREDICTED: similar to Barrier-to-autointegration factor (Breakpoint cluster region protein 1) (LAP2-binding protein 1) [Acyrthosiphon pisum]	sp|O54962|BAF_MOUSE	92.8	6e-19	Barrier-to-autointegration factor OS=Mus musculus GN=Banf1 PE=1 SV=1	--	--	--	--	--	--	--	--	--	--	GO:0006310//DNA recombination	GO:0003676//nucleic acid binding	GO:0043231//intracellular membrane-bounded organelle	GO
Unigene18436_All	644	20	100	3.0571	13.2779	-2.11879	DOWN	7.583e-12	4.6399e-11	gi|170522567|gb|ACB20520.1|	58.2	2e-07	stomatin-like protein 2 [Schistosoma mansoni]	sp|P57631|HFLK_BUCAI	394	2e-109	Protein hflK OS=Buchnera aphidicola subsp. Acyrthosiphon pisum GN=hflK PE=3 SV=1	BU568	394	5e-110	COG0330	Membrane protease subunits, stomatin/prohibitin homologs	K03364	2e-06	52	dpo:Dpse_GA14145	cell division cycle 20-like protein 1, cofactor of APC complex	-	-	-	-
Unigene25474_All	343	3	54	0.861	13.4621	-3.96675	DOWN	7.6796e-12	4.6971e-11	gi|193587184|ref|XP_001946129.1|	58.5	7e-08	PREDICTED: similar to beta chain spectrin [Acyrthosiphon pisum]	--	--	--	--	--	--	--	--	--	K06115	7e-09	58.5	api:100165619	spectrin beta	-	-	-	-
Unigene28985_All	276	0	41	0	12.7025	-10.3109	DOWN	7.8864e-12	4.8197e-11	gi|148616090|gb|ABQ96818.1|	63.9	2e-09	transposase [Anopheles gambiae]	--	--	--	--	--	--	--	--	--	--	--	--	--	--	-	GO:0005488//binding	-	GO
Unigene25632_All	480	1	46	0.2051	8.1947	-5.32029	DOWN	7.9085e-12	4.8322e-11	gi|32450345|gb|AAH54320.1|	87.4	2e-16	MGC64596 protein [Xenopus laevis]	sp|Q64663|P2RX7_RAT	65.5	1e-10	P2X purinoceptor 7 OS=Rattus norvegicus GN=P2rx7 PE=2 SV=1	--	--	--	--	--	K05220	7e-13	72.8	gga:771952	purinergic receptor P2X, ligand-gated ion channel 7	-	-	-	-
Unigene30127_All	481	53	167	10.8468	29.6883	-1.45263	DOWN	8.1874e-12	4.9997e-11	gi|239791572|dbj|BAH72234.1|	206	2e-52	ACYPI47929 [Acyrthosiphon pisum]	sp|Q5XIM4|ATP5S_RAT	71.2	3e-12	ATP synthase subunit s, mitochondrial OS=Rattus norvegicus GN=Atp5s PE=2 SV=1	--	--	--	--	--	K07554	1e-14	78.6	oaa:100084672	ATP synthase, H+ transporting, mitochondrial F0 complex, subunit s	-	-	-	-
Unigene28945_All	274	2	50	0.7185	15.6039	-4.44077	DOWN	8.8354e-12	5.3813e-11	--	--	--	--	--	--	--	--	--	--	--	--	--	--	--	--	--	--	-	-	-	-
Unigene24794_All	241	10	75	4.0846	26.6108	-2.70375	DOWN	9.0391e-12	5.502e-11	--	--	--	--	--	--	--	--	--	--	--	--	--	--	--	--	--	--	-	-	-	-
Unigene29656_All	330	27	115	8.0542	29.7987	-1.88744	DOWN	9.3632e-12	5.6924e-11	--	--	--	--	--	--	--	--	--	--	--	--	--	--	--	--	--	--	-	-	-	-
Unigene14536_All	503	48	157	9.3938	26.6898	-1.50651	DOWN	9.9885e-12	6.0664e-11	--	--	--	--	--	--	--	--	--	--	--	--	--	--	--	--	--	--	-	-	-	-
Unigene1824_All	223	62	183	27.3689	70.1714	-1.35835	DOWN	1.0097e-11	6.1302e-11	--	--	--	--	--	--	--	--	--	--	--	--	--	--	--	--	--	--	-	-	-	-
Unigene17382_All	296	118	279	39.2429	80.5984	-1.03832	DOWN	1.017e-11	6.1731e-11	--	--	--	--	sp|P57281|GRPE2_BUCAI	140	2e-33	Protein grpE 2 OS=Buchnera aphidicola subsp. Acyrthosiphon pisum GN=grpE2 PE=3 SV=1	BU184	140	4e-34	COG0576	Molecular chaperone GrpE (heat shock protein)	--	--	--	--	--	-	-	-	-
Unigene25737_All	458	29	119	6.2331	22.2175	-1.83367	DOWN	1.0386e-11	6.3015e-11	gi|193643610|ref|XP_001943715.1|	246	2e-64	PREDICTED: similar to CG10178 CG10178-PA [Acyrthosiphon pisum]	--	--	--	--	--	--	--	--	--	K00699	9e-06	48.9	dme:Dmel_CG6658	glucuronosyltransferase [EC:2.4.1.17]	-	-	-	-
Unigene1948_All	506	31	123	6.0309	20.7859	-1.78516	DOWN	1.1199e-11	6.7783e-11	--	--	--	--	--	--	--	--	--	--	--	--	--	--	--	--	--	--	-	-	-	-
Unigene7394_All	782	74	204	9.3153	22.3068	-1.25981	DOWN	1.1773e-11	7.1161e-11	gi|193591743|ref|XP_001945969.1|	526	1e-148	PREDICTED: similar to Ran binding protein 11 [Acyrthosiphon pisum]	sp|Q8K2V6|IPO11_MOUSE	201	6e-51	Importin-11 OS=Mus musculus GN=Ipo11 PE=1 SV=1	YPL125w	88.2	1e-17	COG5657	CAS/CSE protein involved in chromosome segregation	--	--	--	--	--	-	-	-	-
Unigene2491_All	721	101	250	13.7898	29.6496	-1.10441	DOWN	1.2923e-11	7.7911e-11	gi|193657401|ref|XP_001950833.1|	393	1e-108	PREDICTED: similar to LOC495980 protein [Acyrthosiphon pisum]	sp|A8MXV4|NUD19_HUMAN	114	5e-25	Nucleoside diphosphate-linked moiety X motif 19, mitochondrial OS=Homo sapiens GN=NUDT19 PE=1 SV=1	CC2322	50.1	4e-06	COG0494	NTP pyrophosphohydrolases including oxidative damage repair enzymes	K13355	4e-109	393	api:100163513	nucleoside diphosphate-linked moiety X motif 19, mitochondrial [EC:3.6.1.-]	-	-	-	-
Unigene11807_All	215	63	184	28.8451	73.1802	-1.34313	DOWN	1.3289e-11	8.0018e-11	gi|239790948|dbj|BAH72002.1|	52.4	5e-06	ACYPI002679 [Acyrthosiphon pisum]	--	--	--	--	--	--	--	--	--	--	--	--	--	--	-	-	-	-
Unigene15704_All	745	90	231	11.892	26.5137	-1.15675	DOWN	1.4642e-11	8.7975e-11	gi|239790174|dbj|BAH71664.1|	403	1e-111	ACYPI006184 [Acyrthosiphon pisum]	sp|O15541|R113A_HUMAN	248	4e-65	RING finger protein 113A OS=Homo sapiens GN=RNF113A PE=1 SV=1	YLR323c	90.5	3e-18	COG5152	Uncharacterized conserved protein, contains RING and CCCH-type Zn-fingers	K13127	4e-116	417	api:100165224	RING finger protein 113A	-	-	-	-
Unigene25771_All	433	0	40	0	7.8993	-9.62558	DOWN	1.4737e-11	8.8509e-11	gi|66549799|ref|XP_393135.2|	131	1e-56	PREDICTED: similar to Ribosomal protein L23A CG7977-PA [Apis mellifera]	sp|O22644|RL23A_FRIAG	94.4	8e-29	60S ribosomal protein L23A OS=Fritillaria agrestis GN=RPL23A PE=2 SV=1	YOL127w	87.8	5e-24	COG0089	Ribosomal protein L23	K02893	2e-57	131	ame:409637	large subunit ribosomal protein L23Ae	-	-	-	-
Unigene26150_All	201	0	40	0	17.0168	-10.7327	DOWN	1.4737e-11	8.8491e-11	gi|62083343|gb|AAX62396.1|	133	2e-30	ribosomal protein L17 isoform A [Lysiphlebus testaceipes]	sp|A8CAG3|RL17_PHLPP	125	8e-29	60S ribosomal protein L17 OS=Phlebotomus papatasi GN=RpL17 PE=2 SV=1	YKL180w	90.1	9e-19	COG0091	Ribosomal protein L22	K02880	3e-29	126	nvi:100118206	large subunit ribosomal protein L17e	GO:0010467//gene expression	GO:0005198//structural molecule activity	GO:0033279	GO
Unigene26766_All	211	0	40	0	16.2103	-10.6627	DOWN	1.4737e-11	8.8474e-11	gi|307170298|gb|EFN62653.1|	139	4e-32	Elongation factor 2 [Camponotus floridanus]	sp|P13060|EF2_DROME	133	4e-31	Elongation factor 2 OS=Drosophila melanogaster GN=Ef2b PE=1 SV=4	SPCP31B10.07	96.7	9e-21	COG0480	Translation elongation factors (GTPases)	K03234	7e-33	138	nvi:100118511	elongation factor EF-2 [EC:3.6.5.3]	-	GO:0017111//nucleoside-triphosphatase activity;GO:0032561//guanyl ribonucleotide binding;GO:0008135//translation factor activity, nucleic acid binding	-	GO
Unigene29294_All	294	0	40	0	11.6339	-10.1841	DOWN	1.4737e-11	8.8456e-11	--	--	--	--	--	--	--	--	--	--	--	--	--	--	--	--	--	--	-	-	-	-
Unigene30131_All	484	0	40	0	7.0669	-9.46493	DOWN	1.4737e-11	8.8439e-11	--	--	--	--	--	--	--	--	--	--	--	--	--	--	--	--	--	--	-	-	-	-
Unigene19811_All	231	54	167	23.0119	61.8185	-1.42566	DOWN	1.581e-11	9.4673e-11	--	--	--	--	--	--	--	--	--	--	--	--	--	--	--	--	--	--	-	-	-	-
Unigene6836_All	1165	54	167	4.5629	12.2576	-1.42565	DOWN	1.581e-11	9.4654e-11	gi|193641084|ref|XP_001947795.1|	759	0	PREDICTED: similar to O-type P element protein {exons 0-3} [Acyrthosiphon pisum]	sp|Q7M3K2|PELET_DROME	88.2	1e-16	Transposable element P transposase OS=Drosophila melanogaster GN=T PE=1 SV=2	--	--	--	--	--	--	--	--	--	--	-	-	-	-
Unigene24677_All	364	2	49	0.5409	11.5109	-4.41149	DOWN	1.5901e-11	9.518e-11	--	--	--	--	--	--	--	--	--	--	--	--	--	--	--	--	--	--	-	-	-	-
Unigene15299_All	502	82	217	16.0798	36.9632	-1.20084	DOWN	1.592e-11	9.5272e-11	gi|239791216|dbj|BAH72105.1|	189	4e-47	ACYPI008398 [Acyrthosiphon pisum]	--	--	--	--	--	--	--	--	--	--	--	--	--	--	-	-	-	-
Unigene28078_All	244	16	89	6.4551	31.1899	-2.27257	DOWN	1.5982e-11	9.5611e-11	--	--	--	--	--	--	--	--	--	--	--	--	--	--	--	--	--	--	-	-	-	-
Unigene1270_All	280	19	96	6.6798	29.3175	-2.13389	DOWN	1.6286e-11	9.7328e-11	--	--	--	--	sp|B8D885|RS6_BUCAT	140	3e-33	30S ribosomal protein S6 OS=Buchnera aphidicola subsp. Acyrthosiphon pisum (strain Tuc7) GN=rpsF PE=3 SV=1	BU564	140	7e-34	COG0360	Ribosomal protein S6	--	--	--	--	--	-	-	-	-
Unigene9030_All	913	85	222	9.1647	20.792	-1.18187	DOWN	1.677e-11	1.0013e-10	gi|193608333|ref|XP_001948816.1|	474	1e-132	PREDICTED: similar to CG4338 CG4338-PA [Acyrthosiphon pisum]	sp|Q5HZH2|CP042_MOUSE	199	3e-50	UPF0293 protein C16orf42 homolog OS=Mus musculus PE=2 SV=1	YOR006c	166	4e-41	COG2042	Uncharacterized conserved protein	K09140	3e-133	474	api:100159320	hypothetical protein	-	-	-	-
Unigene8169_All	808	35	130	4.2641	13.7577	-1.68993	DOWN	1.797e-11	1.0712e-10	gi|25167081|gb|AAN73844.1|	254	3e-66	reverse transcriptase/RNaseH [Solenopsis invicta]	sp|P10394|POL4_DROME	207	7e-53	Retrovirus-related Pol polyprotein from transposon 412 OS=Drosophila melanogaster GN=POL PE=4 SV=1	SPAC9.04	144	2e-34	COG2801	Transposase and inactivated derivatives	K04228	2e-32	139	dre:100151502	arginine vasopressin receptor 2	-	GO:0003676//nucleic acid binding	-	GO
Unigene5344_All	412	38	136	9.0794	28.2264	-1.63638	DOWN	1.7978e-11	1.0715e-10	gi|239793366|dbj|BAH72809.1|	204	1e-51	ACYPI43360 [Acyrthosiphon pisum]	--	--	--	--	--	--	--	--	--	--	--	--	--	--	-	-	-	-
Unigene18048_All	340	80	213	23.1623	53.5691	-1.20962	DOWN	1.8819e-11	1.1191e-10	--	--	--	--	--	--	--	--	--	--	--	--	--	--	--	--	--	--	-	-	-	-
Unigene19902_All	226	100	247	43.5574	93.455	-1.10135	DOWN	1.8998e-11	1.1294e-10	--	--	--	--	--	--	--	--	--	--	--	--	--	--	--	--	--	--	-	-	-	-
Unigene2352_All	441	75	204	16.7414	39.5554	-1.24045	DOWN	2.0622e-11	1.2235e-10	--	--	--	--	--	--	--	--	--	--	--	--	--	--	--	--	--	--	-	-	-	-
Unigene24418_All	463	7	65	1.4883	12.0046	-3.01185	DOWN	2.0792e-11	1.2329e-10	--	--	--	--	--	--	--	--	--	--	--	--	--	--	--	--	--	--	-	-	-	-
Unigene27674_All	233	6	62	2.5349	22.7536	-3.16609	DOWN	2.1181e-11	1.2542e-10	--	--	--	--	--	--	--	--	--	--	--	--	--	--	--	--	--	--	-	-	-	-
Unigene30416_All	1789	78	209	4.2919	9.9896	-1.21881	DOWN	2.2197e-11	1.3131e-10	gi|193678939|ref|XP_001951611.1|	1071	0	PREDICTED: similar to AGAP010509-PA [Acyrthosiphon pisum]	sp|Q9VCA2|ORCT_DROME	303	4e-81	Organic cation transporter protein OS=Drosophila melanogaster GN=Orct PE=1 SV=1	SMa1447	85.9	2e-16	COG0477	Permeases of the major facilitator superfamily	K08202	6e-89	328	cqu:CpipJ_CPIJ001657	MFS transporter, OCT family, solute carrier family 22 (organic cation transporter), member 5	-	-	-	-
Unigene7798_All	303	120	279	38.986	78.7364	-1.01407	DOWN	2.4945e-11	1.4707e-10	gi|193671789|ref|XP_001945619.1|	201	5e-51	PREDICTED: similar to lysocardiolipin acyltransferase [Acyrthosiphon pisum]	sp|Q6NYV8|LCLT1_DANRE	81.3	2e-15	Lysocardiolipin acyltransferase 1 OS=Danio rerio GN=lclat1 PE=1 SV=1	YBR042c	55.1	3e-08	COG0204	1-acyl-sn-glycerol-3-phosphate acyltransferase	K13513	6e-52	201	api:100159955	lysocardiolipin and lysophospholipid acyltransferase [EC:2.3.1.- 2.3.1.51]	-	-	-	-
Unigene1970_All	436	19	95	4.2898	18.6316	-2.11877	DOWN	2.552e-11	1.5026e-10	gi|221110127|ref|XP_002162301.1|	52.4	5e-06	PREDICTED: similar to DNA topoisomerase I [Hydra magnipapillata]	sp|P57371|TOP1_BUCAI	253	4e-67	DNA topoisomerase 1 OS=Buchnera aphidicola subsp. Acyrthosiphon pisum GN=topA PE=3 SV=1	BU284_1	166	1e-41	COG0550	Topoisomerase IA	--	--	--	--	--	-	-	-	-
Unigene9299_All	442	50	158	11.1357	30.5667	-1.45677	DOWN	2.7177e-11	1.5964e-10	gi|193697615|ref|XP_001943521.1|	99	5e-20	PREDICTED: similar to sugar transporter [Acyrthosiphon pisum]	--	--	--	--	--	--	--	--	--	--	--	--	--	--	-	-	-	-
Unigene28815_All	269	0	39	0	12.3973	-10.2758	DOWN	2.7538e-11	1.6158e-10	gi|156554304|ref|XP_001602552.1|	98.6	6e-20	PREDICTED: similar to CG3973-PA [Nasonia vitripennis]	--	--	--	--	--	--	--	--	--	--	--	--	--	--	-	-	-	-
Unigene6982_All	592	55	167	9.1456	24.1217	-1.39918	DOWN	3.0113e-11	1.7631e-10	gi|193643353|ref|XP_001944424.1|	172	5e-42	PREDICTED: similar to CG6574 CG6574-PA [Acyrthosiphon pisum]	sp|Q17766|FOLT1_CAEEL	98.6	3e-20	Folate transporter 1 OS=Caenorhabditis elegans GN=folt-1 PE=2 SV=2	--	--	--	--	--	--	--	--	--	--	-	-	-	-
Unigene15150_All	534	74	201	13.6415	32.1861	-1.23844	DOWN	3.066e-11	1.7941e-10	--	--	--	--	--	--	--	--	--	--	--	--	--	--	--	--	--	--	-	-	-	-
Unigene30028_All	414	4	55	0.9511	11.3599	-3.57821	DOWN	3.0803e-11	1.8018e-10	gi|193690870|ref|XP_001947452.1|	275	5e-73	PREDICTED: similar to juvenile hormone esterase [Acyrthosiphon pisum]	sp|Q95000|CHLE1_BRALA	146	3e-35	Cholinesterase 1 (Fragment) OS=Branchiostoma lanceolatum GN=CHE1 PE=3 SV=1	STM1623	121	4e-28	COG2272	Carboxylesterase type B	K03927	6e-53	205	api:100162163	carboxylesterase type B [EC:3.1.1.1]	-	-	-	-
Unigene18339_All	542	46	150	8.3547	23.665	-1.50209	DOWN	3.1882e-11	1.863e-10	--	--	--	--	--	--	--	--	--	--	--	--	--	--	--	--	--	--	-	-	-	-
Unigene14100_All	828	45	148	5.35	15.2843	-1.51444	DOWN	3.2988e-11	1.9255e-10	gi|156539693|ref|XP_001602154.1|	59.7	1e-07	PREDICTED: hypothetical protein [Nasonia vitripennis]	--	--	--	--	--	--	--	--	--	--	--	--	--	--	-	-	-	-
Unigene14866_All	328	106	255	31.8128	66.4784	-1.06328	DOWN	3.3459e-11	1.9518e-10	--	--	--	--	--	--	--	--	--	--	--	--	--	--	--	--	--	--	-	-	-	-
Unigene29718_All	339	84	218	24.3921	54.9884	-1.17271	DOWN	3.3697e-11	1.965e-10	--	--	--	--	--	--	--	--	--	--	--	--	--	--	--	--	--	--	-	-	-	-
Unigene10262_All	919	64	183	6.8554	17.0274	-1.31255	DOWN	3.3813e-11	1.9713e-10	gi|126321589|ref|XP_001369490.1|	113	9e-24	PREDICTED: similar to ATG10 autophagy related 10 homolog (S. cerevisiae), [Monodelphis domestica]	sp|Q9H0Y0|ATG10_HUMAN	108	7e-23	Ubiquitin-like-conjugating enzyme ATG10 OS=Homo sapiens GN=ATG10 PE=1 SV=1	--	--	--	--	--	--	--	--	--	--	GO:0006464//protein modification process	-	-	GO
Unigene15979_All	406	83	216	20.1244	45.4927	-1.17669	DOWN	3.6773e-11	2.1386e-10	gi|193688235|ref|XP_001945235.1|	268	6e-71	PREDICTED: similar to sugar transporter [Acyrthosiphon pisum]	sp|Q0P4G6|GTR10_XENTR	70.1	4e-12	Solute carrier family 2, facilitated glucose transporter member 10 OS=Xenopus tropicalis GN=slc2a10 PE=2 SV=1	Cgl0181	54.3	6e-08	COG0477	Permeases of the major facilitator superfamily	K08147	3e-12	70.1	xtr:780388	MFS transporter, SP family, solute carrier family 2 (facilitated glucose transporter), member 10	-	-	-	-
Unigene13813_All	1040	116	271	10.9798	22.2818	-1.02101	DOWN	3.7468e-11	2.1781e-10	gi|193685990|ref|XP_001943308.1|	576	1e-163	PREDICTED: similar to retinaldehyde binding protein [Acyrthosiphon pisum]	sp|Q5SPP0|CLVS2_DANRE	234	6e-61	Clavesin-2 OS=Danio rerio GN=clvs2 PE=2 SV=1	--	--	--	--	--	K01104	2e-14	80.1	dre:562170	protein-tyrosine phosphatase [EC:3.1.3.48]	-	-	-	-
Unigene10446_All	1228	113	266	9.0584	18.5224	-1.03194	DOWN	3.8541e-11	2.2388e-10	gi|110773449|ref|XP_001122764.1|	90.5	1e-29	PREDICTED: similar to F59A6.9 [Apis mellifera]	sp|P57336|GLO2_BUCAI	251	1e-65	Hydroxyacylglutathione hydrolase OS=Buchnera aphidicola subsp. Acyrthosiphon pisum GN=gloB PE=3 SV=1	BU246	251	2e-66	COG0491	Zn-dependent hydrolases, including glyoxylases	K01069	1e-18	94.4	isc:IscW_ISCW009885	hydroxyacylglutathione hydrolase [EC:3.1.2.6]	-	-	-	-
Unigene2306_All	503	62	179	12.1337	30.4298	-1.32647	DOWN	3.873e-11	2.2493e-10	gi|193716129|ref|XP_001943742.1|	257	1e-67	PREDICTED: similar to Iron-sulfur cluster assembly 2 homolog, mitochondrial precursor (HESB-like domain-containing protein 1) [Acyrthosiphon pisum]	sp|Q5R788|ISCA2_PONAB	126	6e-29	Iron-sulfur cluster assembly 2 homolog, mitochondrial OS=Pongo abelii GN=ISCA2 PE=2 SV=1	CC2009	88.2	6e-18	COG0316	Uncharacterized conserved protein	--	--	--	--	--	-	GO:0005488//binding	-	GO
Unigene10501_All	669	33	124	4.8558	15.8493	-1.70664	DOWN	3.881e-11	2.2536e-10	gi|3851592|gb|AAC72364.1|	64.7	3e-09	surface antigen ariel1 [Entamoeba histolytica]	sp|Q54J55|MYBX_DICDI	63.2	1e-09	Myb-like protein X OS=Dictyostelium discoideum GN=mybX PE=3 SV=1	--	--	--	--	--	K04574	4e-07	54.7	mcc:717705	neurofilament heavy polypeptide	-	-	-	-
Unigene3015_All	452	24	105	5.2269	19.8639	-1.92612	DOWN	4.1745e-11	2.4161e-10	gi|118385090|ref|XP_001025683.1|	98.6	6e-20	diaminopimelate decarboxylase family protein [Tetrahymena thermophila] >gi|89307450|gb|EAS05438.1| diaminopimelate decarboxylase family protein [Tetrahymena thermophila SB210]	sp|P57513|DCDA_BUCAI	279	5e-75	Diaminopimelate decarboxylase OS=Buchnera aphidicola subsp. Acyrthosiphon pisum GN=lysA PE=3 SV=1	BU438	279	2e-75	COG0019	Diaminopimelate decarboxylase	K01586	2e-16	84	bfo:BRAFLDRAFT_118823	diaminopimelate decarboxylase [EC:4.1.1.20]	-	GO:0003824//catalytic activity	-	GO
Unigene12022_All	489	112	264	22.5465	46.1646	-1.03388	DOWN	4.2622e-11	2.4655e-10	gi|193676546|ref|XP_001947248.1|	90.5	2e-17	PREDICTED: hypothetical protein [Acyrthosiphon pisum]	--	--	--	--	--	--	--	--	--	--	--	--	--	--	-	-	-	-
Unigene2370_All	543	112	264	20.3043	41.5736	-1.03388	DOWN	4.2622e-11	2.465e-10	gi|193683714|ref|XP_001947208.1|	288	7e-77	PREDICTED: similar to Ufm1-specific protease 2 [Acyrthosiphon pisum]	--	--	--	--	--	--	--	--	--	--	--	--	--	--	-	-	-	-
Unigene30319_All	780	60	175	7.5723	19.1848	-1.34116	DOWN	4.4166e-11	2.5528e-10	gi|193697811|ref|XP_001943129.1|	454	1e-126	PREDICTED: similar to calcium-transporting atpase sarcoplasmic/endoplasmic reticulum type (calcium pump) [Acyrthosiphon pisum]	sp|P22700|ATC1_DROME	405	1e-112	Calcium-transporting ATPase sarcoplasmic/endoplasmic reticulum type OS=Drosophila melanogaster GN=Ca-P60A PE=1 SV=2	CAC2137	117	3e-26	COG0474	Cation transport ATPase	K05853	2e-127	454	api:100167769	Ca2+ transporting ATPase, sarcoplasmic/endoplasmic reticulum [EC:3.6.3.8]	-	-	-	-
Unigene11769_All	278	106	254	37.5346	78.1273	-1.05761	DOWN	4.4365e-11	2.5633e-10	--	--	--	--	--	--	--	--	--	--	--	--	--	--	--	--	--	--	-	-	-	-
Unigene12452_All	336	12	77	3.5157	19.5959	-2.47867	DOWN	4.4565e-11	2.5744e-10	--	--	--	--	--	--	--	--	--	--	--	--	--	--	--	--	--	--	-	-	-	-
Unigene25769_All	903	26	109	2.8344	10.3217	-1.86457	DOWN	4.7195e-11	2.7211e-10	gi|193688372|ref|XP_001948311.1|	312	1e-83	PREDICTED: similar to nuclear receptor [Acyrthosiphon pisum]	sp|Q24142|HR78_DROME	97.4	6e-29	Nuclear hormone receptor HR78 OS=Drosophila melanogaster GN=Hr78 PE=1 SV=2	--	--	--	--	--	K14031	2e-84	312	api:100163128	nuclear receptor subfamily 2 group C	-	-	-	-
Unigene2843_All	868	53	162	6.0107	15.9591	-1.40877	DOWN	4.7455e-11	2.7351e-10	gi|193643630|ref|XP_001945495.1|	563	1e-159	PREDICTED: similar to Tubulin-specific chaperone e [Acyrthosiphon pisum]	sp|Q8CIV8|TBCE_MOUSE	132	2e-30	Tubulin-specific chaperone E OS=Mus musculus GN=Tbce PE=1 SV=1	--	--	--	--	--	K10411	2e-06	52.8	nvi:100115963	dynein light chain 1, axonemal	GO:0009987//cellular process;GO:0007275//multicellular organismal development;GO:0016043//cellular component organization	-	GO:0044424//intracellular part	GO
Unigene12878_All	390	44	145	11.106	31.792	-1.51732	DOWN	4.9129e-11	2.8289e-10	--	--	--	--	--	--	--	--	--	--	--	--	--	--	--	--	--	--	-	-	-	-
Unigene16174_All	528	27	111	5.0338	17.9764	-1.83638	DOWN	4.955e-11	2.8526e-10	gi|193584743|ref|XP_001942851.1|	303	1e-81	PREDICTED: similar to nicastrin, partial [Acyrthosiphon pisum]	sp|Q9VC27|NICA_DROME	77	6e-14	Nicastrin OS=Drosophila melanogaster GN=nct PE=1 SV=3	--	--	--	--	--	K06171	2e-82	303	api:100167489	nicastrin	-	-	-	-
Unigene25466_All	534	2	47	0.3687	7.5261	-4.35138	DOWN	5.1389e-11	2.9545e-10	gi|193678987|ref|XP_001943470.1|	80.9	2e-14	PREDICTED: similar to transposase domain-containing protein [Acyrthosiphon pisum]	--	--	--	--	--	--	--	--	--	--	--	--	--	--	-	-	-	-
Unigene25024_All	464	0	38	0	7.0029	-9.45181	DOWN	5.1459e-11	2.958e-10	gi|268370179|ref|NP_001161269.1|	201	5e-51	ATP synthase lipid-binding protein, mitochondrial precursor [Nasonia vitripennis] >gi|268370183|ref|NP_001161270.1| ATP synthase lipid-binding protein, mitochondrial precursor [Nasonia vitripennis] >gi|268370187|ref|NP_001161272.1| ATP synthase lipid-binding protein, mitochondrial precursor [Nasonia vitripennis] >gi|268370189|ref|NP_001161273.1| ATP synthase lipid-binding protein, mitochondrial p…	sp|Q9U505|AT5G_MANSE	140	2e-33	ATP synthase lipid-binding protein, mitochondrial OS=Manduca sexta PE=2 SV=1	Q0130	68.6	4e-12	COG0636	F0F1-type ATP synthase, subunit c/Archaeal/vacuolar-type H+-ATPase, subunit K	K02128	9e-52	201	nvi:100117296	F-type H+-transporting ATPase subunit c [EC:3.6.3.14]	-	-	-	-
Unigene25650_All	372	0	38	0	8.7348	-9.77063	DOWN	5.1459e-11	2.9574e-10	gi|62083335|gb|AAX62392.1|	243	1e-63	ribosomal protein L15 [Lysiphlebus testaceipes]	sp|P52818|RL15_ANOGA	207	1e-53	60S ribosomal protein L15 OS=Anopheles gambiae GN=RpL15 PE=2 SV=3	YMR121c	165	2e-41	COG1632	Ribosomal protein L15E	K02877	8e-62	234	ame:413137	large subunit ribosomal protein L15e	-	-	-	-
Unigene29536_All	315	0	38	0	10.3154	-10.0106	DOWN	5.1459e-11	2.9568e-10	gi|74829226|sp|Q56FH2.1|RS4_LYSTE	208	4e-53	RecName: Full=40S ribosomal protein S4 >gi|62083411|gb|AAX62430.1| ribosomal protein S4 [Lysiphlebus testaceipes]	sp|Q56FH2|RS4_LYSTE	208	7e-54	40S ribosomal protein S4 OS=Lysiphlebus testaceipes GN=RpS4 PE=2 SV=1	YJR145c	145	1e-35	COG1471	Ribosomal protein S4E	K02987	1e-51	200	ame:550651	small subunit ribosomal protein S4e	-	-	-	-
Unigene25584_All	711	29	115	4.0151	13.8306	-1.78436	DOWN	5.3416e-11	3.0664e-10	gi|193706912|ref|XP_001950866.1|	346	5e-94	PREDICTED: similar to GA11537-PA [Acyrthosiphon pisum]	sp|Q5R7Q3|NIPA2_PONAB	204	4e-52	Magnesium transporter NIPA2 OS=Pongo abelii GN=NIPA2 PE=2 SV=1	--	--	--	--	--	--	--	--	--	--	-	-	-	-
Unigene29971_All	392	8	66	2.009	14.397	-2.84122	DOWN	5.4472e-11	3.1252e-10	--	--	--	--	--	--	--	--	--	--	--	--	--	--	--	--	--	--	-	-	-	-
Unigene17507_All	224	31	119	13.6234	45.4269	-1.73746	DOWN	5.6089e-11	3.2162e-10	gi|239789404|dbj|BAH71328.1|	65.1	7e-10	ACYPI005893 [Acyrthosiphon pisum]	--	--	--	--	--	--	--	--	--	--	--	--	--	--	-	-	-	-
Unigene25145_All	273	13	79	4.6876	24.7445	-2.40019	DOWN	5.689e-11	3.259e-10	--	--	--	--	--	--	--	--	--	--	--	--	--	--	--	--	--	--	-	-	-	-
Unigene17411_All	279	37	131	13.0547	40.1496	-1.62082	DOWN	5.724e-11	3.2772e-10	--	--	--	--	--	--	--	--	--	--	--	--	--	--	--	--	--	--	-	-	-	-
Unigene6130_All	684	81	211	11.6573	26.3779	-1.1781	DOWN	5.9411e-11	3.397e-10	gi|239790291|dbj|BAH71716.1|	375	1e-103	ACYPI002309 [Acyrthosiphon pisum]	sp|P14328|SP96_DICDI	81.3	5e-15	Spore coat protein SP96 OS=Dictyostelium discoideum GN=cotA PE=4 SV=2	XF0818	58.5	1e-08	COG2730	Endoglucanase	K12866	8e-13	73.6	xtr:448171	WW domain-binding protein 11	-	-	-	-
Unigene21229_All	847	48	152	5.5786	15.3453	-1.45982	DOWN	6.0507e-11	3.4571e-10	gi|110764599|ref|XP_001122351.1|	97.1	7e-19	PREDICTED: similar to CG1750-PB, isoform B [Apis mellifera]	sp|B8D822|FMT_BUCAT	358	3e-98	Methionyl-tRNA formyltransferase OS=Buchnera aphidicola subsp. Acyrthosiphon pisum (strain Tuc7) GN=fmt PE=3 SV=1	BU497	358	6e-99	COG0223	Methionyl-tRNA formyltransferase	K00604	3e-42	171	nve:NEMVE_v1g156333	methionyl-tRNA formyltransferase [EC:2.1.2.9]	-	-	-	-
Unigene9291_All	295	48	152	16.0173	44.0591	-1.45981	DOWN	6.0507e-11	3.4564e-10	--	--	--	--	--	--	--	--	--	--	--	--	--	--	--	--	--	--	-	-	-	-
Unigene11174_All	1525	116	269	7.4879	15.0833	-1.01032	DOWN	6.4662e-11	3.6847e-10	gi|193591648|ref|XP_001949896.1|	761	0	PREDICTED: similar to GA21998-PA [Acyrthosiphon pisum]	sp|Q07192|MP2K2_XENLA	478	7e-134	Dual specificity mitogen-activated protein kinase kinase 2 (Fragment) OS=Xenopus laevis GN=map2k2 PE=1 SV=1	YAR019c	115	3e-25	COG0515	Serine/threonine protein kinase	K04430	0	761	api:100161114	mitogen-activated protein kinase kinase 4 [EC:2.7.12.2]	-	-	-	-
Unigene16098_All	643	25	106	3.8274	14.0964	-1.88089	DOWN	6.7867e-11	3.863e-10	gi|193610705|ref|XP_001950635.1|	427	1e-118	PREDICTED: similar to vacuolar membrane protein pep11 [Acyrthosiphon pisum]	sp|Q91W86|VPS11_MOUSE	215	2e-55	Vacuolar protein sorting-associated protein 11 homolog OS=Mus musculus GN=Vps11 PE=1 SV=2	--	--	--	--	--	--	--	--	--	--	-	GO:0046872//metal ion binding	-	GO
Unigene30156_All	511	12	76	2.3117	12.7176	-2.4598	DOWN	7.236e-11	4.1102e-10	gi|91088447|ref|XP_968769.1|	119	3e-26	PREDICTED: similar to glycosylphosphatidylinositol-specific phospholipase C [Tribolium castaneum]	sp|Q8BLJ3|PLCX3_MOUSE	99	1e-20	PI-PLC X domain-containing protein 3 OS=Mus musculus GN=Plcxd3 PE=2 SV=1	--	--	--	--	--	--	--	--	--	--	-	-	-	-
Unigene30369_All	1005	12	76	1.1754	6.4664	-2.45981	DOWN	7.236e-11	4.1095e-10	gi|193620193|ref|XP_001944795.1|	612	1e-174	PREDICTED: similar to GA10406-PA [Acyrthosiphon pisum]	sp|Q9DBL7|COASY_MOUSE	281	4e-75	Bifunctional coenzyme A synthase OS=Mus musculus GN=Coasy PE=1 SV=2	BS_ytaG	119	6e-27	COG0237	Dephospho-CoA kinase	K02318	7e-175	612	api:100159484	phosphopantetheine adenylyltransferase / dephospho-CoA kinase [EC:2.7.7.3 2.7.1.24]	-	GO:0016772//transferase activity, transferring phosphorus-containing groups	-	GO
Unigene3218_All	355	41	138	11.3691	33.2403	-1.54782	DOWN	7.7534e-11	4.3967e-10	gi|193610827|ref|XP_001949919.1|	165	4e-40	PREDICTED: similar to Nedd4 CG7555-PD [Acyrthosiphon pisum]	--	--	--	--	--	--	--	--	--	--	--	--	--	--	-	-	-	-
Unigene9650_All	494	28	112	5.5796	19.3868	-1.79684	DOWN	7.7705e-11	4.4056e-10	gi|193573521|ref|XP_001945470.1|	265	6e-70	PREDICTED: similar to midgut chitinase [Acyrthosiphon pisum]	--	--	--	--	--	--	--	--	--	--	--	--	--	--	-	-	-	-
Unigene12487_All	357	55	164	15.1658	39.2816	-1.37303	DOWN	8.4513e-11	4.7853e-10	--	--	--	--	--	--	--	--	--	--	--	--	--	--	--	--	--	--	-	-	-	-
Unigene13356_All	1049	35	126	3.2845	10.2709	-1.64482	DOWN	8.5265e-11	4.827e-10	gi|189236750|ref|XP_975130.2|	187	4e-46	PREDICTED: similar to AGAP000521-PA [Tribolium castaneum]	sp|Q09225|NRF6_CAEEL	86.7	3e-16	Nose resistant to fluoxetine protein 6 OS=Caenorhabditis elegans GN=nrf-6 PE=1 SV=3	--	--	--	--	--	K00680	2e-15	83.2	dme:Dmel_CG33337	[EC:2.3.1.-]	-	-	-	-
Unigene1421_All	287	93	230	31.8986	68.5267	-1.10317	DOWN	8.8284e-11	4.9923e-10	--	--	--	--	sp|B8D803|TIG_BUCAT	142	6e-34	Trigger factor OS=Buchnera aphidicola subsp. Acyrthosiphon pisum (strain Tuc7) GN=tig PE=3 SV=1	BU474	140	6e-34	COG0544	FKBP-type peptidyl-prolyl cis-trans isomerase (trigger factor)	--	--	--	--	--	-	-	-	-
Unigene28990_All	276	1	42	0.3567	13.0123	-5.18902	DOWN	8.858e-11	5.0081e-10	--	--	--	--	--	--	--	--	--	--	--	--	--	--	--	--	--	--	-	-	-	-
Unigene29380_All	301	2	46	0.6541	13.0679	-4.32037	DOWN	9.2277e-11	5.2083e-10	--	--	--	--	--	--	--	--	--	--	--	--	--	--	--	--	--	--	-	-	-	-
Unigene30275_All	658	2	46	0.2992	5.9779	-4.32046	DOWN	9.2277e-11	5.2074e-10	--	--	--	--	--	--	--	--	--	--	--	--	--	--	--	--	--	--	-	-	-	-
Unigene25802_All	438	0	37	0	7.2234	-9.49653	DOWN	9.6159e-11	5.4173e-10	gi|307176986|gb|EFN66292.1|	257	1e-67	Catalase [Camponotus floridanus]	sp|Q9PT92|CATA_DANRE	231	1e-60	Catalase OS=Danio rerio GN=cat PE=2 SV=1	BS_katA	174	6e-44	COG0753	Catalase	K03781	8e-67	251	nvi:100117077	catalase [EC:1.11.1.6]	-	-	-	-
Unigene28165_All	246	0	37	0	12.8612	-10.3288	DOWN	9.6159e-11	5.4163e-10	--	--	--	--	--	--	--	--	--	--	--	--	--	--	--	--	--	--	-	-	-	-
Unigene13865_All	570	58	169	10.0167	25.3528	-1.33974	DOWN	9.8427e-11	5.5379e-10	gi|307215474|gb|EFN90131.1|	120	3e-26	TRAF3-interacting protein 1 [Harpegnathos saltator]	sp|Q149C2|MIPT3_MOUSE	112	2e-24	TRAF3-interacting protein 1 OS=Mus musculus GN=Traf3ip1 PE=1 SV=2	--	--	--	--	--	--	--	--	--	--	-	-	-	-
Unigene6078_All	752	114	264	14.923	30.0193	-1.00835	DOWN	1.0412e-10	5.8504e-10	gi|91081805|ref|XP_974174.1|	209	1e-52	PREDICTED: similar to AGAP009114-PA [Tribolium castaneum]	sp|Q9BZD2|S29A3_HUMAN	129	2e-29	Equilibrative nucleoside transporter 3 OS=Homo sapiens GN=SLC29A3 PE=1 SV=3	--	--	--	--	--	K03323	2e-41	168	dme:Dmel_CG11907	equilibrative nucleoside transporter, ENT family	-	-	-	-
Unigene8344_All	202	62	176	30.2142	74.5033	-1.30208	DOWN	1.0464e-10	5.8788e-10	--	--	--	--	--	--	--	--	--	--	--	--	--	--	--	--	--	--	-	-	-	-
Unigene24924_All	753	6	59	0.7844	6.6999	-3.09448	DOWN	1.0535e-10	5.9175e-10	gi|193601256|ref|XP_001942801.1|	432	1e-120	PREDICTED: similar to Yip1 interacting factor homolog B [Acyrthosiphon pisum]	sp|Q6P301|YIF1B_XENTR	174	7e-43	Protein YIF1B OS=Xenopus tropicalis GN=yif1b PE=2 SV=1	SPBC25H2.06c	117	3e-26	COG5197	Predicted membrane protein	--	--	--	--	--	-	-	-	-
Unigene30250_All	619	12	75	1.9084	10.3606	-2.44067	DOWN	1.173e-10	6.5678e-10	gi|301632088|ref|XP_002945123.1|	185	8e-46	PREDICTED: copia protein-like [Xenopus (Silurana) tropicalis]	sp|P04146|COPIA_DROME	163	7e-40	Copia protein OS=Drosophila melanogaster GN=GIP PE=1 SV=3	--	--	--	--	--	K04606	8e-22	103	dwi:Dwil_GK13663	glutamate receptor, metabotropic 3	-	GO:0005488//binding	-	GO
[truncated: 4,300 more rows]

## Sheet: Summary
Summary of the annotations of 5490 DEGs
DEGs	Counts	Database
		Nr	Swissprot	COG	KEGG	GO: ALL	GO: Biological Process	GO: Molecular Function	GO: Cellular Component
DOWN	2572	1640	1175	633	906	311	199	263	171
UP	2918	2089	1562	662	1416	422	297	355	241
TOTAL	5490	3729	2737	1295	2322	733	496	618	412
Summary of the annotations of 5490 DEGs
DEGs	Counts	Database
[truncated: 4 more rows]
