# Supplementary material for: Identifying potential RNAi targets in grain aphid (Sitobion avenae F.) based on transcriptome profiling of its alimentary canal after feeding on wheat plants
Source: BMC Genomics. 2013 Aug 16;14:560. doi: 10.1186/1471-2164-14-560 (PMC3751716; doi:10.1186/1471-2164-14-560)
Supplement: Additional file 2 — GO terms enriched in the differentially expressed genes. The results were summarized in three main categories: biological process, cellular component and molecular function. GO analysis showed that three molecular functions were found to be enriched at p < 0.05 level, and eight biological processes were significantly enriched at p < 0.05 level in the alimentary canals of grain aphid upon feeding on wheat plants. [file 1471-2164-14-560-S2.xls]

## Sheet: Sheet1
Gene Ontology Term	Cluster Frequency	Genome Frequency	Corrected P-value
Cellular Component (p<1)
mitochondrial membrane part	8 out of 412 genes, 1.9%	14 out of 2317 genes, 0.6%	0.13658
mitochondrial envelope	12 out of 412 genes, 2.9%	27 out of 2317 genes, 1.2%	0.14889
mitochondrial inner membrane	9 out of 412 genes, 2.2%	18 out of 2317 genes, 0.8%	0.23024
mitochondrial membrane	10 out of 412 genes, 2.4%	22 out of 2317 genes, 0.9%	0.31621
membrane	151 out of 412 genes, 36.7%	722 out of 2317 genes, 31.2%	0.67035
collagen	3 out of 412 genes, 0.7%	3 out of 2317 genes, 0.1%	0.7377
mitochondrial part	18 out of 412 genes, 4.4%	56 out of 2317 genes, 2.4%	0.80425
Molecular Function (p<1)
NADH dehydrogenase activity	7 out of 618 genes, 1.1%	9 out of 3197 genes, 0.3%	0.04702
oxidoreductase activity, acting on NADH or NADPH, quinone or similar compound as acceptor	7 out of 618 genes, 1.1%	9 out of 3197 genes, 0.3%	0.04702
NADH dehydrogenase (quinone) activity	7 out of 618 genes, 1.1%	9 out of 3197 genes, 0.3%	0.04702
oxidoreductase activity, acting on NADH or NADPH	10 out of 618 genes, 1.6%	18 out of 3197 genes, 0.6%	0.12688
transition metal ion binding	52 out of 618 genes, 8.4%	191 out of 3197 genes, 6.0%	0.74723
heme-copper terminal oxidase activity	5 out of 618 genes, 0.8%	7 out of 3197 genes, 0.2%	0.7586
Biological Process (p<0.05)
organ morphogenesis	59 out of 496 genes, 11.9%	185 out of 2780 genes, 6.7%	0.00077
organ development	96 out of 496 genes, 19.4%	354 out of 2780 genes, 12.7%	0.00149
generation of precursor metabolites and energy	20 out of 496 genes, 4.0%	40 out of 2780 genes, 1.4%	0.00206
imaginal disc development	39 out of 496 genes, 7.9%	108 out of 2780 genes, 3.9%	0.00209
cellular respiration	15 out of 496 genes, 3.0%	27 out of 2780 genes, 1.0%	0.00711
system development	124 out of 496 genes, 25.0%	508 out of 2780 genes, 18.3%	0.01499
oxidation-reduction process	18 out of 496 genes, 3.6%	38 out of 2780 genes, 1.4%	0.01703
energy derivation by oxidation of organic compounds	16 out of 496 genes, 3.2%	32 out of 2780 genes, 1.2%	0.02092
