# Supplementary material for: Identifying potential RNAi targets in grain aphid (Sitobion avenae F.) based on transcriptome profiling of its alimentary canal after feeding on wheat plants
Source: BMC Genomics. 2013 Aug 16;14:560. doi: 10.1186/1471-2164-14-560 (PMC3751716; doi:10.1186/1471-2164-14-560)
Supplement: Additional file 3 — KEGG pathways enriched in the differentially expressed genes. KEGG pathway analysis showed that 420 unigenes which are involved in ‘Metabolic pathways’ showed differentially expressed manner, accounting for 18.09% of total DEGs (2322) with pathway annotation. [file 1471-2164-14-560-S3.xls]

## Sheet: Sheet1
#	Pathway	DEGs genes with pathway annotation (2322)	All unigenes with pathway annotation (12506)	P value	Q value	Pathway ID
1	Parkinson's disease	92 (3.96%)	167 (1.34%)	2.39e-26	4.97e-24	ko05012
2	Oxidative phosphorylation	82 (3.53%)	147 (1.18%)	4.19e-24	4.35e-22	ko00190
3	Huntington's disease	124 (5.34%)	317 (2.53%)	3.93e-18	2.73e-16	ko05016
4	Alzheimer's disease	109 (4.69%)	272 (2.17%)	5.73e-17	2.98e-15	ko05010
5	Amoebiasis	100 (4.31%)	270 (2.16%)	4.16e-13	1.73e-11	ko05146
6	Citrate cycle (TCA cycle)	37 (1.59%)	78 (0.62%)	5.5e-09	1.91e-07	ko00020
7	Vibrio cholerae infection	73 (3.14%)	222 (1.78%)	1.94e-07	5.77e-06	ko05110
8	Notch signaling pathway	50 (2.15%)	136 (1.09%)	3.96e-07	1.03e-05	ko04330
9	Prion diseases	37 (1.59%)	94 (0.75%)	1.92e-06	4.43e-05	ko05020
10	Dorso-ventral axis formation	51 (2.2%)	154 (1.23%)	1.04e-05	0.0002	ko04320
11	Circadian rhythm - fly	20 (0.86%)	41 (0.33%)	1.06e-05	0.0002	ko04711
12	Ribosome	51 (2.2%)	167 (1.34%)	0.000116	0.00201	ko03010
13	Tryptophan metabolism	24 (1.03%)	64 (0.51%)	0.000284	0.00455	ko00380
14	Neuroactive ligand-receptor interaction	59 (2.54%)	208 (1.66%)	0.000334	0.00496	ko04080
15	Pyruvate metabolism	30 (1.29%)	88 (0.7%)	0.000374	0.00518	ko00620
16	Lysine degradation	53 (2.28%)	188 (1.5%)	0.000763	0.00992	ko00310
17	Cardiac muscle contraction	44 (1.89%)	157 (1.26%)	0.00232	0.0284	ko04260
18	Metabolic pathways	420 (18.09%)	2021 (16.16%)	0.0031	0.0358	ko01100
19	Maturity onset diabetes of the young	11 (0.47%)	26 (0.21%)	0.00436	0.0462	ko04950
20	Axon guidance	46 (1.98%)	171 (1.37%)	0.00445	0.0462	ko04360
21	Antigen processing and presentation	26 (1.12%)	86 (0.69%)	0.00589	0.0584	ko04612
22	Butanoate metabolism	17 (0.73%)	52 (0.42%)	0.0105	0.0975	ko00650
23	Fatty acid metabolism	23 (0.99%)	77 (0.62%)	0.0108	0.0975	ko00071
24	Cytokine-cytokine receptor interaction	21 (0.9%)	72 (0.58%)	0.0189	0.163	ko04060
25	Circadian rhythm - mammal	15 (0.65%)	47 (0.38%)	0.0196	0.163	ko04710
26	ECM-receptor interaction	40 (1.72%)	158 (1.26%)	0.021	0.168	ko04512
27	Propanoate metabolism	17 (0.73%)	56 (0.45%)	0.0223	0.172	ko00640
28	Arginine and proline metabolism	20 (0.86%)	69 (0.55%)	0.0231	0.172	ko00330
29	MAPK signaling pathway - fly	19 (0.82%)	66 (0.53%)	0.0283	0.203	ko04013
30	Synthesis and degradation of ketone bodies	6 (0.26%)	14 (0.11%)	0.0314	0.217	ko00072
31	Cell adhesion molecules (CAMs)	23 (0.99%)	87 (0.7%)	0.0439	0.294	ko04514
32	Melanogenesis	27 (1.16%)	106 (0.85%)	0.0475	0.309	ko04916
